# Supplementary material for: Platelet proteome reveals features of cell death, antiviral response and viral replication in covid-19
Source: Cell Death Discov. 2022 Jul 16;8:324. doi: 10.1038/s41420-022-01122-1 (PMC9287722; doi:10.1038/s41420-022-01122-1)
Supplement: Supplementary file 1 — Supplemental Table 1 [file 41420_2022_1122_MOESM1_ESM.xlsx]

## Sheet: (a)
Supplemental Table 1a: Absolute numbers* of all PSM, peptides and proteins identified in platelet samples.
Groups	Control	Survivors	Nonsurvivors	ALL***
Peptide Spectrum Match (PSM)	597697	479050	636495	1710487
Total number of peptides	43548	42845	46296	60900
Number of unique peptides	21520	21907	23240	31246
Total number of proteins entries	7068	6940	7326	8547
Total number of proteins (using the maximum parsimony criterion)	3778	3758	3987	4941
Total number of unique proteins**	3432	3456	3699	4062
* These numbers include contaminants and reverse IDs from database entries.
** Proteins detected with at least 1 proteotypic peptide (or unique peptide).
*** Redundancies between groups excluded.

## Sheet: (b)
Supplemental Table 1b: List of all peptides confidently identified in the platelet proteome.
Sequence	Spectrum Count	Protein Count	Protein Identification
SYELPDGQVITIGNER	12841	11	nxp:NX_P63267-2, nxp:NX_P63261-1, nxp:NX_P60709-1, nxp:NX_Q9BYX7-1, nxp:NX_Q562R1-1, nxp:NX_P63267-1, nxp:NX_P68032-1, nxp:NX_P68133-1, nxp:NX_P62736-1, nxp:NX_Q6S8J3-1, nxp:NX_A5A3E0-1
AGFAGDDAPR	12405	11	nxp:NX_P63267-2, nxp:NX_P63261-1, nxp:NX_P60709-1, nxp:NX_P63267-1, nxp:NX_P68032-1, nxp:NX_P68133-1, nxp:NX_P62736-1, nxp:NX_P0CG39-1, nxp:NX_Q6S8J3-1, nxp:NX_P0CG38-1, nxp:NX_A5A3E0-1
QEYDESGPSIVHR	11821	7	nxp:NX_P63261-1, nxp:NX_P60709-1, nxp:NX_Q9BYX7-1, nxp:NX_P0CG39-1, nxp:NX_Q6S8J3-1, nxp:NX_P0CG38-1, nxp:NX_A5A3E0-1
VAPEEHPVLLTEAPLNPK	11617	2	nxp:NX_P63261-1, nxp:NX_P60709-1
GYSFTTTAER	10236	2	nxp:NX_P63261-1, nxp:NX_P60709-1
AVFPSIVGR	7063	11	nxp:NX_P63267-2, nxp:NX_P63261-1, nxp:NX_P60709-1, nxp:NX_Q9BYX7-1, nxp:NX_P63267-1, nxp:NX_P68032-1, nxp:NX_P68133-1, nxp:NX_P62736-1, nxp:NX_Q6S8J3-1, nxp:NX_P0CG38-1, nxp:NX_A5A3E0-1
AGPHCPTAQLIATLK	6822	2	nxp:NX_P02776-1, nxp:NX_P10720-1
GKEESLDSDLYAELR	6813	1	nxp:NX_P02775-1
LCYVALDFEQEMATAASSSSLEK	6663	3	nxp:NX_P63261-1, nxp:NX_P60709-1, nxp:NX_Q6S8J3-1
DLYANTVLSGGTTMYPGIADR	6572	2	nxp:NX_P63261-1, nxp:NX_P60709-1
LCYVALDFEQEM(+15.994900)ATAASSSSLEK	6200	3	nxp:NX_P63261-1, nxp:NX_P60709-1, nxp:NX_Q6S8J3-1
VGAHAGEYGAEALER	5758	1	nxp:NX_P69905-1
EITALAPSTMK	5642	7	nxp:NX_P63267-2, nxp:NX_P63261-1, nxp:NX_P60709-1, nxp:NX_P63267-1, nxp:NX_P68032-1, nxp:NX_P68133-1, nxp:NX_P62736-1
VNVDEVGGEALGR	5581	1	nxp:NX_P68871-1
ICLDPDAPR	5523	1	nxp:NX_P02775-1
ICLDLQAPLYK	5515	1	nxp:NX_P02776-1
GTHCNQVEVIATLK	4614	1	nxp:NX_P02775-1
LHVDPENFR	4376	2	nxp:NX_P68871-1, nxp:NX_P02042-1
DSYVGDEAQSK	4295	6	nxp:NX_P63261-1, nxp:NX_P60709-1, nxp:NX_P63267-1, nxp:NX_P68032-1, nxp:NX_P68133-1, nxp:NX_P62736-1
HITSLEVIK	4155	2	nxp:NX_P02776-1, nxp:NX_P10720-1
LQLQEQLQAETELCAEAEELR	4029	2	nxp:NX_P35579-2, nxp:NX_P35579-1
TFVNITPAEVGVLVGK	3909	1	nxp:NX_P07737-1
NIQSLEVIGK	3888	1	nxp:NX_P02775-1
VLGAFSDGLAHLDNLK	3845	2	nxp:NX_P68871-1, nxp:NX_P02042-1
GTFATLSELHCDK	3778	1	nxp:NX_P68871-1
IQLVEEELDR	3775	21	nxp:NX_P09493-2, nxp:NX_P09493-5, nxp:NX_P06753-4, nxp:NX_P06753-3, nxp:NX_P06753-2, nxp:NX_P06753-5, nxp:NX_P06753-6, nxp:NX_P07951-3, nxp:NX_P67936-1, nxp:NX_P67936-2, nxp:NX_P09493-3, nxp:NX_P09493-1, nxp:NX_P07951-1, nxp:NX_P09493-4, nxp:NX_P07951-2, nxp:NX_P09493-9, nxp:NX_P09493-6, nxp:NX_P09493-10, nxp:NX_P09493-8, nxp:NX_P09493-7, nxp:NX_P06753-1
YPIEHGIITNWDDMEK	3774	4	nxp:NX_P63267-1, nxp:NX_P68032-1, nxp:NX_P68133-1, nxp:NX_P62736-1
LLVVYPWTQR	3690	5	nxp:NX_P68871-1, nxp:NX_P69891-1, nxp:NX_P69892-1, nxp:NX_P02042-1, nxp:NX_P02100-1
VVAGVANALAHK	3550	2	nxp:NX_P68871-1, nxp:NX_P02042-1
TYFPHFDLSHGSAQVK	3307	1	nxp:NX_P69905-1
HQGVMVGMGQK	3039	7	nxp:NX_P63261-1, nxp:NX_P60709-1, nxp:NX_Q562R1-1, nxp:NX_P63267-1, nxp:NX_P68032-1, nxp:NX_P68133-1, nxp:NX_P62736-1
FVFGTTPEDILR	2923	2	nxp:NX_P07996-2, nxp:NX_P07996-1
EAEEDGDLQCLCVK	2612	2	nxp:NX_P02776-1, nxp:NX_P10720-1
DLTDYLMK	2604	8	nxp:NX_P63267-2, nxp:NX_P63261-1, nxp:NX_P60709-1, nxp:NX_Q562R1-1, nxp:NX_P63267-1, nxp:NX_P68032-1, nxp:NX_P68133-1, nxp:NX_P62736-1
DLTDYLM(+15.994900)K	2524	8	nxp:NX_P63267-2, nxp:NX_P63261-1, nxp:NX_P60709-1, nxp:NX_Q562R1-1, nxp:NX_P63267-1, nxp:NX_P68032-1, nxp:NX_P68133-1, nxp:NX_P62736-1
VADALTNAVAHVDDMPNALSALSDLHAHK	2485	1	nxp:NX_P69905-1
GLAGAVSELLR	2470	1	nxp:NX_Q9Y490-1
TIVTTLQDSIR	2413	2	nxp:NX_P07996-2, nxp:NX_P07996-1
AVAEQIPLLVQGVR	2336	1	nxp:NX_Q9Y490-1
VDPVNFK	2310	2	nxp:NX_P02008-1, nxp:NX_P69905-1
CPEALFQPSFLGMESCGIHETTFNSIMK	2234	2	nxp:NX_P63261-1, nxp:NX_P60709-1
TAFDEAIAELDTLSEESYK	2198	2	nxp:NX_P63104-2, nxp:NX_P63104-1
IPESGGDNSVFDIFELTGAAR	2169	1	nxp:NX_P07996-1
AVFPSIVGRPR	2156	11	nxp:NX_P63267-2, nxp:NX_P63261-1, nxp:NX_P60709-1, nxp:NX_Q9BYX7-1, nxp:NX_P63267-1, nxp:NX_P68032-1, nxp:NX_P68133-1, nxp:NX_P62736-1, nxp:NX_Q6S8J3-1, nxp:NX_P0CG38-1, nxp:NX_A5A3E0-1
FNEEHIPDSPFVVPVASPSGDAR	2142	2	nxp:NX_P21333-2, nxp:NX_P21333-1
GNSFPASLVVAAEEGER	2126	3	nxp:NX_P08514-3, nxp:NX_P08514-2, nxp:NX_P08514-1
EAFQPQEPDFPPPPPDLEQLR	2123	2	nxp:NX_P18206-2, nxp:NX_P18206-1
TLAESALQLLYTAK	2115	1	nxp:NX_Q9Y490-1
IWHHTFYNELR	2050	9	nxp:NX_P63261-1, nxp:NX_P60709-1, nxp:NX_Q9BYX7-1, nxp:NX_P68032-1, nxp:NX_P68133-1, nxp:NX_P0CG39-1, nxp:NX_Q6S8J3-1, nxp:NX_P0CG38-1, nxp:NX_A5A3E0-1
IDQLEGDHQLIQEALIFDNK	2030	4	nxp:NX_P12814-2, nxp:NX_P12814-1, nxp:NX_P12814-3, nxp:NX_P12814-4
LNEAAAGLNQAATELVQASR	2014	1	nxp:NX_Q9Y490-1
TTGIVMDSGDGVTHTVPIYEGYALPH	2007	2	nxp:NX_P63261-1, nxp:NX_P60709-1
DDFDHDSVPDIDDICPENVDISETDFR	1972	2	nxp:NX_P07996-2, nxp:NX_P07996-1
LVSIGAEEIVDGNVK	1941	6	nxp:NX_P12814-2, nxp:NX_P12814-1, nxp:NX_P35609-1, nxp:NX_P35609-2, nxp:NX_P12814-3, nxp:NX_P12814-4
LVINGNPITIFQER	1934	1	nxp:NX_P04406-1
LQQELDDLLVDLDHQR	1926	1	nxp:NX_P35579-1
DLYANTVLSGGTTM(+15.994900)YPGIADR	1925	2	nxp:NX_P63261-1, nxp:NX_P60709-1
INVNEIFYDLVR	1904	6	nxp:NX_P61224-2, nxp:NX_P61224-4, nxp:NX_P61224-3, nxp:NX_A6NIZ1-1, nxp:NX_P61224-1, nxp:NX_P62834-1
NAFACFDEEATGTIQEDYLR	1884	2	nxp:NX_P19105-1, nxp:NX_O14950-1
VALDFEQEMATAASSSSLEK	1854	3	nxp:NX_P63261-1, nxp:NX_P60709-1, nxp:NX_Q6S8J3-1
SADFVVEAIGDDVGTLGFSVEGPSQAK	1847	2	nxp:NX_P21333-2, nxp:NX_P21333-1
EDPAYLHYYDPAGAEDPLGAIHLR	1839	1	nxp:NX_P08567-1
IVLLDVPVR	1816	3	nxp:NX_P08514-3, nxp:NX_P08514-2, nxp:NX_P08514-1
VFDEFKPLVEEPQNLIK	1779	3	nxp:NX_P02768-3, nxp:NX_P02768-2, nxp:NX_P02768-1
VADALTNAVAHVDDM(+15.994900)PNALSALSDLHAHK	1731	1	nxp:NX_P69905-1
IHFPLATYAPVISAEK	1728	9	nxp:NX_P68363-2, nxp:NX_P0DPH7-2, nxp:NX_P68366-1, nxp:NX_Q9BQE3-1, nxp:NX_Q6PEY2-1, nxp:NX_P0DPH8-1, nxp:NX_Q71U36-1, nxp:NX_P68363-1, nxp:NX_P0DPH7-1
LVILEGELER	1722	5	nxp:NX_P07951-3, nxp:NX_P67936-1, nxp:NX_P67936-2, nxp:NX_P07951-1, nxp:NX_P07951-2
VGSAADIPINISETDLSLLTATVVPPSGR	1712	2	nxp:NX_P21333-2, nxp:NX_P21333-1
GVAALTSDPAVQAIVLDTASDVLDK	1710	1	nxp:NX_Q9Y490-1
HQGVM(+15.994900)VGM(+15.994900)GQK	1656	7	nxp:NX_P63261-1, nxp:NX_P60709-1, nxp:NX_Q562R1-1, nxp:NX_P63267-1, nxp:NX_P68032-1, nxp:NX_P68133-1, nxp:NX_P62736-1
DGTVLCELINALYPEGQAPVK	1623	1	nxp:NX_P37802-2
DSLLQDGEFSMDLR	1621	1	nxp:NX_P07737-1
SSFYVNGLTLGGQK	1611	1	nxp:NX_P07737-1
DICNDVLSLLEK	1607	1	nxp:NX_P63104-1
AVSSAIAQLLGEVAQGNENYAGIAAR	1593	1	nxp:NX_Q9Y490-1
FFESFGDLSTPDAVMGNPK	1578	1	nxp:NX_P68871-1
SAVTALWGK	1575	1	nxp:NX_P68871-1
GHYTEGAELIENVLEVVR	1563	1	nxp:NX_Q9H4B7-1
FFESFGDLSTPDAVM(+15.994900)GNPK	1542	1	nxp:NX_P68871-1
GLIDEVNQDFTNR	1534	2	nxp:NX_P02671-2, nxp:NX_P02671-1
STVLTIPEIIIK	1508	1	nxp:NX_P00488-1
CPEALFQPSFLGM(+15.994900)ESCGIHETTFNSIM(+15.994900)K	1507	2	nxp:NX_P63261-1, nxp:NX_P60709-1
EADESLNFEEQILEAAK	1506	1	nxp:NX_Q9Y490-1
AAAFEEQENETVVVK	1453	1	nxp:NX_Q9Y490-1
CPEALFQPCFLGMESCGIHETTFNSIMK	1432	4	nxp:NX_P0CG39-1, nxp:NX_Q6S8J3-1, nxp:NX_P0CG38-1, nxp:NX_A5A3E0-1
ILEAHQNVAQLSLAEAQLR	1421	2	nxp:NX_Q86UX7-2, nxp:NX_Q86UX7-1
ELESQISELQEDLESER	1416	1	nxp:NX_P35579-1
DFSALESQLQDTQELLQEENR	1413	1	nxp:NX_P35579-1
AVEGCVSASQAATEDGQLLR	1408	1	nxp:NX_Q9Y490-1
GHYTEGAELVDSVLDVVR	1392	5	nxp:NX_P07437-1, nxp:NX_Q13885-1, nxp:NX_Q9BVA1-1, nxp:NX_P68371-1, nxp:NX_Q13509-1
CDVDIR	1373	4	nxp:NX_P63261-1, nxp:NX_P60709-1, nxp:NX_Q562R1-1, nxp:NX_O75616-1
KQELEEICHDLEAR	1325	2	nxp:NX_P35579-2, nxp:NX_P35579-1
VAVCDIPPR	1311	3	nxp:NX_Q9BUF5-1, nxp:NX_Q13509-1, nxp:NX_Q9H4B7-1
TLMNLGGLAVAR	1309	1	nxp:NX_P37802-2
SIQFVDWCPTGFK	1301	3	nxp:NX_P68363-2, nxp:NX_P68366-1, nxp:NX_P68363-1
AHEPTYFTVDCAEAGQGDVSIGIK	1288	2	nxp:NX_P21333-2, nxp:NX_P21333-1
ILAQATSDLVNAIK	1287	1	nxp:NX_Q9Y490-1
LLAALLEDEGGSGRPLLQAAK	1286	1	nxp:NX_Q9Y490-1
ALCGFTEAAAQAAYLVGVSDPNSQAGQQGLVEPTQFAR	1281	1	nxp:NX_Q9Y490-1
IAQLEEELEEEQGNTELINDR	1280	2	nxp:NX_P35579-2, nxp:NX_P35579-1
EESLDSDLYAELR	1277	1	nxp:NX_P02775-1
KICLDPDAPR	1275	1	nxp:NX_P02775-1
NLGTALAELR	1274	1	nxp:NX_Q9Y490-1
IANLQTDLSDGLR	1264	2	nxp:NX_P21333-2, nxp:NX_P21333-1
VGINYQPPTVVPGGDLAK	1263	10	nxp:NX_P68363-2, nxp:NX_P0DPH7-2, nxp:NX_P68366-1, nxp:NX_Q9NY65-1, nxp:NX_Q9BQE3-1, nxp:NX_Q6PEY2-1, nxp:NX_P0DPH8-1, nxp:NX_Q71U36-1, nxp:NX_P68363-1, nxp:NX_P0DPH7-1
TTGIVM(+15.994900)DSGDGVTHTVPIYEGYALPH	1263	2	nxp:NX_P63261-1, nxp:NX_P60709-1
VGEPGHGGDPGLVSAYGAGLEGGVTGNPAEFVVNTSNAGAGALSVTIDGPSK	1248	2	nxp:NX_P21333-2, nxp:NX_P21333-1
VLLLGSQQAGTTLNLDLGGK	1244	3	nxp:NX_P08514-3, nxp:NX_P08514-2, nxp:NX_P08514-1
AVASAAAALVLK	1238	1	nxp:NX_Q9Y490-1
FPGQLNADLR	1226	10	nxp:NX_Q3ZCM7-1, nxp:NX_A6NNZ2-1, nxp:NX_P04350-1, nxp:NX_P07437-1, nxp:NX_Q13885-1, nxp:NX_Q9BVA1-1, nxp:NX_P68371-1, nxp:NX_Q9BUF5-1, nxp:NX_Q13509-1, nxp:NX_Q9H4B7-1
AIPDLTAPVAAVQAAVSNLVR	1206	2	nxp:NX_P18206-2, nxp:NX_P18206-1
VHTECCHGDLLECADDR	1201	2	nxp:NX_P02768-2, nxp:NX_P02768-1
LLSDSLPPSTGTFQEAQSR	1171	1	nxp:NX_Q9Y490-1
YWPQEAGEYAVHVLCNSEDIR	1145	2	nxp:NX_P21333-2, nxp:NX_P21333-1
GVGAAATAVTQALNELLQHVK	1144	1	nxp:NX_Q9Y490-1
DSTLIMQLLR	1133	9	nxp:NX_P63104-2, nxp:NX_P31947-2, nxp:NX_P63104-1, nxp:NX_P27348-1, nxp:NX_P31946-1, nxp:NX_Q04917-1, nxp:NX_P61981-1, nxp:NX_P31947-1, nxp:NX_P62258-1
STGGAPTFNVTVTK	1133	1	nxp:NX_P07737-1
VGWEQLLTTIAR	1130	7	nxp:NX_O43707-3, nxp:NX_O43707-2, nxp:NX_P12814-2, nxp:NX_P12814-1, nxp:NX_O43707-1, nxp:NX_P12814-3, nxp:NX_P12814-4
VEQIAAIAQELNELDYYDSPSVNAR	1119	4	nxp:NX_P12814-2, nxp:NX_P12814-1, nxp:NX_P12814-3, nxp:NX_P12814-4
LLGNVLVCVLAHHFGK	1116	1	nxp:NX_P68871-1
HSQAVEELAEQLEQTK	1113	1	nxp:NX_P35579-1
TVPPAVTGITFLSGGQSEEEASINLNAINK	1106	1	nxp:NX_P04075-2
VHGPGIQSGTTNKPNK	1104	2	nxp:NX_P21333-2, nxp:NX_P21333-1
GIVDQSQQAYQEAFEISK	1102	2	nxp:NX_P63104-2, nxp:NX_P63104-1
CAPGVVGPAEADIDFDIIR	1086	2	nxp:NX_P21333-2, nxp:NX_P21333-1
LGAASLGAEDPETQVVLINAVK	1073	1	nxp:NX_Q9Y490-1
EEGPYEVEVTYDGVPVPGSPFPLEAVAPTKPSK	1072	2	nxp:NX_P21333-2, nxp:NX_P21333-1
M(+15.994900)FLSFPTTK	1072	1	nxp:NX_P69905-1
GLVEPVDVVDNADGTQTVNYVPSR	1068	2	nxp:NX_P21333-2, nxp:NX_P21333-1
GGVNDNFQGVLQNVR	1064	2	nxp:NX_P07996-2, nxp:NX_P07996-1
SALTVQFVQGIFVEK	1059	5	nxp:NX_P61224-2, nxp:NX_P61224-3, nxp:NX_A6NIZ1-1, nxp:NX_P61224-1, nxp:NX_P62834-1
VVLAGGVAPALFR	1059	2	nxp:NX_Q86UX7-2, nxp:NX_Q86UX7-1
GILGYTEHQVVSSDFNSDTHSSTFDAGAGIALNDHFVK	1049	1	nxp:NX_P04406-1
DLQAICGISCDELSSMVLELR	1048	2	nxp:NX_P07996-2, nxp:NX_P07996-1
KVPQVSTPTLVEVSR	1032	4	nxp:NX_P02768-3, nxp:NX_P02768-2, contaminant_INT-STD1, nxp:NX_P02768-1
GTYIPVPIVSELQSGK	1023	1	nxp:NX_P00488-1
EFTPPVQAAYQK	1020	1	nxp:NX_P68871-1
LQVEPAVDTSGVQCYGPGIEGQGVFR	1014	2	nxp:NX_P21333-2, nxp:NX_P21333-1
HHTFYNELR	1013	9	nxp:NX_P63261-1, nxp:NX_P60709-1, nxp:NX_Q9BYX7-1, nxp:NX_P68032-1, nxp:NX_P68133-1, nxp:NX_P0CG39-1, nxp:NX_Q6S8J3-1, nxp:NX_P0CG38-1, nxp:NX_A5A3E0-1
TLVLLMGK	1003	1	nxp:NX_P07737-1
VDQLTAQLADLAAR	997	2	nxp:NX_P18206-2, nxp:NX_P18206-1
EAGAGGLAIAVEGPSK	993	2	nxp:NX_P21333-2, nxp:NX_P21333-1
FATASADGQIYIYDGK	989	2	nxp:NX_O75083-3, nxp:NX_O75083-1
VPTANVSVVDLTCR	989	1	nxp:NX_P04406-1
VAGSVTELIQAAEAMK	989	1	nxp:NX_Q9Y490-1
AAFTECCQAADK	984	1	nxp:NX_P02768-1
DKAPGQLECETAIAALNSCLR	978	1	nxp:NX_Q9Y490-1
EILVGDVGQTVDDPYATFVK	974	1	nxp:NX_P23528-1
AVPPNNSNAAEDDLPTVELQGVVPR	966	1	nxp:NX_P00488-1
EITALAPSTM(+15.994900)K	962	7	nxp:NX_P63267-2, nxp:NX_P63261-1, nxp:NX_P60709-1, nxp:NX_P63267-1, nxp:NX_P68032-1, nxp:NX_P68133-1, nxp:NX_P62736-1
NLLSVAYK	960	8	nxp:NX_P31947-2, nxp:NX_P63104-1, nxp:NX_P27348-1, nxp:NX_P31946-1, nxp:NX_Q04917-1, nxp:NX_P61981-1, nxp:NX_P31947-1, nxp:NX_P62258-1
GSQAQPDSPSAQLALIAASQSFLQPGGK	952	1	nxp:NX_Q9Y490-1
EGPYSISVLYGDEEVPR	949	2	nxp:NX_P21333-2, nxp:NX_P21333-1
GDACDHDDDNDGIPDDKDNCR	947	2	nxp:NX_P07996-2, nxp:NX_P07996-1
TEDSGLQTQVIAAATQCALSTSQLVACTK	938	1	nxp:NX_Q9Y490-1
YEASILTHDSSIR	934	2	nxp:NX_P02679-2, nxp:NX_P02679-1
TQLEELEDELQATEDAK	929	11	nxp:NX_P35579-2, nxp:NX_P35749-4, nxp:NX_P35749-3, nxp:NX_P35579-1, nxp:NX_P35749-1, nxp:NX_P35580-1, nxp:NX_P35749-2, nxp:NX_P35580-5, nxp:NX_P35580-2, nxp:NX_P35580-3, nxp:NX_P35580-4
KLEGDSTDLSDQIAELQAQIAELK	927	1	nxp:NX_P35579-1
FQDLVDAVR	920	1	nxp:NX_P07996-1
VHSPSGALEECYVTEIDQDK	919	2	nxp:NX_P21333-2, nxp:NX_P21333-1
QNCELFEQLGEYK	918	3	nxp:NX_P02768-3, nxp:NX_P02768-2, nxp:NX_P02768-1
GQHVPGSPFQFTVGPLGEGGAHK	912	4	nxp:NX_P21333-2, nxp:NX_P21333-1, nxp:NX_Q14315-2, nxp:NX_Q14315-1
ALTVPELTQQVFDAK	911	1	nxp:NX_P07437-1
DDGLFSGDPNWFPK	910	1	nxp:NX_P37802-2
LCYVALDFEQEMAMVASSSSLEK	906	1	nxp:NX_P0CG39-1
AATAPLLEAVDNLSAFASNPEFSSIPAQISPEGR	904	1	nxp:NX_Q9Y490-1
GAVDIDDNGYPDLIVGAYGANQVAVYR	898	3	nxp:NX_P08514-3, nxp:NX_P08514-2, nxp:NX_P08514-1
LDPHLVLDQLR	882	7	nxp:NX_P35579-2, nxp:NX_P35579-1, nxp:NX_P35580-1, nxp:NX_P35580-5, nxp:NX_P35580-2, nxp:NX_P35580-3, nxp:NX_P35580-4
LIALLEVLSQK	877	11	nxp:NX_O75369-4, nxp:NX_O75369-6, nxp:NX_O75369-3, nxp:NX_O75369-2, nxp:NX_O75369-9, nxp:NX_O75369-1, nxp:NX_O75369-8, nxp:NX_P21333-2, nxp:NX_P21333-1, nxp:NX_Q14315-2, nxp:NX_Q14315-1
IQALQQQADEAEDR	874	1	nxp:NX_P67936-1
HVYGELDVQIQR	870	1	nxp:NX_P00488-1
LTDYLMK	867	11	nxp:NX_P63267-2, nxp:NX_P63261-1, nxp:NX_P60709-1, nxp:NX_Q9BYX7-1, nxp:NX_Q562R1-1, nxp:NX_P63267-1, nxp:NX_P68032-1, nxp:NX_P68133-1, nxp:NX_P62736-1, nxp:NX_P0CG39-1, nxp:NX_P0CG38-1
LSDLLAPISEQIK	860	2	nxp:NX_Q01518-2, nxp:NX_Q01518-1
SEDCFILDHGK	852	3	nxp:NX_P06396-4, nxp:NX_P06396-3, nxp:NX_P06396-1
TIGGGDDSFNTFFSETGAGK	843	8	nxp:NX_P68363-2, nxp:NX_P0DPH7-2, nxp:NX_Q9BQE3-1, nxp:NX_Q6PEY2-1, nxp:NX_P0DPH8-1, nxp:NX_Q71U36-1, nxp:NX_P68363-1, nxp:NX_P0DPH7-1
FTGSQPFGQGVEHATANK	837	2	nxp:NX_P07996-2, nxp:NX_P07996-1
GALQNIIPASTGAAK	835	1	nxp:NX_P04406-1
IEDANLIPPVPDDKFQDLVDAVR	834	1	nxp:NX_P07996-1
THEAEIVEGENHTYCIR	831	2	nxp:NX_P21333-2, nxp:NX_P21333-1
QHVVSVEEALLATGQWK	826	2	nxp:NX_P07996-2, nxp:NX_P07996-1
SINPDEAVAYGAAVQAAILSGDK	826	2	nxp:NX_P11142-2, nxp:NX_P11142-1
AGVLAHLEEER	824	7	nxp:NX_P35579-2, nxp:NX_P35579-1, nxp:NX_P35580-1, nxp:NX_P35580-5, nxp:NX_P35580-2, nxp:NX_P35580-3, nxp:NX_P35580-4
SHCIAEVENDEM(+15.994900)PADLPSLAADFVESK	824	2	nxp:NX_P02768-2, nxp:NX_P02768-1
LQVELDNVTGLLSQSDSK	817	1	nxp:NX_P35579-1
SYVGDEAQSK	809	6	nxp:NX_P63261-1, nxp:NX_P60709-1, nxp:NX_P63267-1, nxp:NX_P68032-1, nxp:NX_P68133-1, nxp:NX_P62736-1
NAFACFDEEASGFIHEDHLR	806	1	nxp:NX_P24844-1
VAPDEHPILLTEAPLNPK	805	1	nxp:NX_Q562R1-1
TINEVENQILTR	797	7	nxp:NX_O43707-3, nxp:NX_O43707-2, nxp:NX_P12814-2, nxp:NX_P12814-1, nxp:NX_O43707-1, nxp:NX_P12814-3, nxp:NX_P12814-4
LVNEVTEFAK	797	2	nxp:NX_P02768-3, nxp:NX_P02768-1
ANLQIDQINTDLNLER	794	2	nxp:NX_P35579-2, nxp:NX_P35579-1
LAQAAQSSVATITR	792	1	nxp:NX_Q9Y490-1
HQLYIDETVNSNIPTNLR	791	1	nxp:NX_P02675-1
VVAPTISSPVCQEQLVEAGR	791	1	nxp:NX_Q9Y490-1
ELPPDQAEYCIAR	783	7	nxp:NX_O43707-3, nxp:NX_O43707-2, nxp:NX_P12814-2, nxp:NX_P12814-1, nxp:NX_O43707-1, nxp:NX_P12814-3, nxp:NX_P12814-4
VPVHDVTDASK	781	2	nxp:NX_P21333-2, nxp:NX_P21333-1
LVVLGSGGVGK	780	5	nxp:NX_P61224-2, nxp:NX_P61224-4, nxp:NX_P61224-3, nxp:NX_P61224-1, nxp:NX_P62834-1
DNHLLGTFDLTGIPPAPR	778	5	contaminant_GR78_HUMAN, nxp:NX_P11021-1, contaminant_GR78_RAT, contaminant_GR78_MESAU, contaminant_GR78_MOUSE
VVFQEFR	774	2	nxp:NX_P35579-2, nxp:NX_P35579-1
AEGGQCPSLLFDLR	772	3	nxp:NX_P08514-3, nxp:NX_P08514-2, nxp:NX_P08514-1
VLVQNAAGSQEK	772	1	nxp:NX_Q9Y490-1
GADFLVTEVENGGSLGSK	768	3	nxp:NX_P14618-3, nxp:NX_P14618-1, nxp:NX_P14618-2
SAGQGEVLVYVEDPAGHQEEAK	767	2	nxp:NX_P21333-2, nxp:NX_P21333-1
LATGSDDNCAAFFEGPPFK	764	1	nxp:NX_O75083-1
ALSVAELTQQMFDAR	756	1	nxp:NX_Q9H4B7-1
IGDTVSFSIEAK	755	3	nxp:NX_P05106-2, nxp:NX_P05106-3, nxp:NX_P05106-1
TCVADESAENCDK	752	2	nxp:NX_P02768-3, nxp:NX_P02768-1
SLADELALVDVLEDK	751	1	nxp:NX_P07195-1
VGAIPANALDDGQWSQGLISAAR	746	1	nxp:NX_Q9Y490-1
LAILGIHNEVSK	738	4	nxp:NX_P12814-2, nxp:NX_P12814-1, nxp:NX_P12814-3, nxp:NX_P12814-4
LTDELAPPKPPLPEGEVPPPRPPPPEEK	737	2	nxp:NX_P18206-2, nxp:NX_P18206-1
DLDQASLAAVSQQLAPR	735	1	nxp:NX_Q9Y490-1
DAGEGGLSLAIEGPSK	727	2	nxp:NX_P21333-2, nxp:NX_P21333-1
TAVCDIPPR	725	7	nxp:NX_Q3ZCM7-1, nxp:NX_A6NNZ2-1, nxp:NX_P04350-1, nxp:NX_P07437-1, nxp:NX_Q13885-1, nxp:NX_Q9BVA1-1, nxp:NX_P68371-1
SITAQSTFNDLQDLR	722	5	nxp:NX_P61224-4, nxp:NX_P61224-3, nxp:NX_A6NIZ1-1, nxp:NX_P61224-1, nxp:NX_P62834-1
RPCFSALEVDETYVPK	722	3	nxp:NX_P02768-3, nxp:NX_P02768-2, nxp:NX_P02768-1
TVLSGGTTMYPGIADR	719	2	nxp:NX_P63261-1, nxp:NX_P60709-1
FGQDFSTFLEAGVEMAGQAPSQEDR	718	1	nxp:NX_Q9Y490-1
IAEFTTNLTEEEEK	713	1	nxp:NX_P35579-1
PEEHPVLLTEAPLNPK	710	2	nxp:NX_P63261-1, nxp:NX_P60709-1
LLAVAATAPPDAPNREEVFDER	710	2	nxp:NX_P18206-2, nxp:NX_P18206-1
LASDLLEWIR	708	6	nxp:NX_O43707-2, nxp:NX_P12814-2, nxp:NX_P12814-1, nxp:NX_O43707-1, nxp:NX_P12814-3, nxp:NX_P12814-4
PAAVAAENEEIGSHIK	704	1	nxp:NX_Q9Y490-1
VSHLLGINVTDFTR	702	2	nxp:NX_P35579-2, nxp:NX_P35579-1
ALGDLISATK	696	1	nxp:NX_Q9Y490-1
GAGTGGLGLAVEGPSEAK	693	2	nxp:NX_P21333-2, nxp:NX_P21333-1
LEGSAPTDVLDSLTTIPELK	692	2	nxp:NX_Q86UX7-2, nxp:NX_Q86UX7-1
IPEAPAGPPSDFGLFLSDDDPK	688	1	nxp:NX_Q9Y490-1
HELQANCYEEVKDR	680	1	nxp:NX_P23528-1
LLETIDQLYLEYAK	679	4	nxp:NX_P12814-2, nxp:NX_P12814-1, nxp:NX_P12814-3, nxp:NX_P12814-4
FGSAIAPLGDLDR	679	3	nxp:NX_P08514-3, nxp:NX_P08514-2, nxp:NX_P08514-1
SVTEQGAELSNEER	672	1	nxp:NX_P63104-1
DSLLQDGEFSM(+15.994900)DLR	658	1	nxp:NX_P07737-1
TGVAVNKPAEFTVDAK	654	2	nxp:NX_P21333-2, nxp:NX_P21333-1
IAQLEEQLDNETK	653	2	nxp:NX_P35579-2, nxp:NX_P35579-1
LAPITSDPTEATAVGAVEASFK	652	2	nxp:NX_P14618-3, nxp:NX_P14618-1
HIADLAGNSEVILPVPAFNVINGGSHAGNK	652	1	nxp:NX_P06733-1
DNSQVNAVTVLTLLDK	651	1	nxp:NX_O95810-1
CENTDPGYNCLPCPPR	648	2	nxp:NX_P07996-2, nxp:NX_P07996-1
KHEAFESDLAAHQDR	645	8	nxp:NX_O43707-2, nxp:NX_P12814-2, nxp:NX_P12814-1, nxp:NX_P35609-1, nxp:NX_P35609-2, nxp:NX_O43707-1, nxp:NX_P12814-3, nxp:NX_P12814-4
LCYVALDFEQEMATVASSSSLEK	641	1	nxp:NX_A5A3E0-1
VANPSGNLTETYVQDR	638	2	nxp:NX_P21333-2, nxp:NX_P21333-1
EGIPPDQQR	636	4	nxp:NX_P62987-1, nxp:NX_P62979-1, nxp:NX_P0CG47-1, nxp:NX_P0CG48-1
DQGTYEDYVEGLR	635	2	nxp:NX_P60660-2, nxp:NX_P60660-1
LISQIVSSITASLR	634	6	nxp:NX_Q9H853-1, nxp:NX_P68363-2, nxp:NX_P68366-1, nxp:NX_Q9NY65-1, nxp:NX_Q9BQE3-1, nxp:NX_P68363-1
LVSNHSLHETSSVFVDSLTK	630	2	nxp:NX_P21333-2, nxp:NX_P21333-1
AGAAPYVQAFDSLLAGPVAEYLK	629	1	nxp:NX_Q01518-1
NYCGLPGEYWLGNDK	628	1	nxp:NX_P02675-1
DDPLTNLNTAFDVAEK	627	4	nxp:NX_P12814-2, nxp:NX_P12814-1, nxp:NX_P12814-3, nxp:NX_P12814-4
AAVPSGASTGIYEALELR	626	6	nxp:NX_P09104-2, nxp:NX_P13929-3, nxp:NX_P13929-2, nxp:NX_P09104-1, nxp:NX_P13929-1, nxp:NX_P06733-1
SHCIAEVENDEMPADLPSLAADFVESK	625	2	nxp:NX_P02768-2, nxp:NX_P02768-1
ADAEGESDLENSR	623	1	nxp:NX_Q9Y490-1
YLYEIAR	622	2	contaminant_INT-STD1, nxp:NX_P02768-1
CPEALFQPSFLGM(+15.994900)ESCGIHETTFNSIMK	622	2	nxp:NX_P63261-1, nxp:NX_P60709-1
FGGEHVPNSPFQVTALAGDQPSVQPPLR	622	2	nxp:NX_P21333-2, nxp:NX_P21333-1
DDNPNLPR	621	2	nxp:NX_P02768-3, nxp:NX_P02768-1
AVFVDLEPTVIDEVR	619	4	nxp:NX_P68363-2, nxp:NX_Q9BQE3-1, nxp:NX_Q71U36-1, nxp:NX_P68363-1
TIGGGDDSFTTFFCETGAGK	618	1	nxp:NX_P68366-1
DNCAPESIEFPVSEAR	617	3	nxp:NX_P05106-2, nxp:NX_P05106-3, nxp:NX_P05106-1
YICENQDSISSK	617	2	nxp:NX_P02768-2, nxp:NX_P02768-1
SNTSPEELGPLANQLTSDYGR	617	1	nxp:NX_Q9Y490-1
AVFVDLEPTVIDEIR	616	1	nxp:NX_P68366-1
DNENVVNEYSSELEK	616	1	nxp:NX_P02675-1
RLPPQQIEK	609	2	nxp:NX_P47756-2, nxp:NX_P47756-1
ATCAPQHGAPGPGPADASK	609	2	nxp:NX_P21333-2, nxp:NX_P21333-1
EQGVEEHETLLLR	609	1	nxp:NX_Q9Y490-1
SPFSVAVSPSLDLSK	608	2	nxp:NX_P21333-2, nxp:NX_P21333-1
LHTDDELNWLDHGR	608	1	nxp:NX_Q9Y490-1
ALEATTEHIR	602	1	nxp:NX_Q9Y490-1
QMEQISQFLQAAER	601	1	nxp:NX_P37802-2
ASVQLLVQDSLNPAVK	592	3	nxp:NX_P08514-3, nxp:NX_P08514-2, nxp:NX_P08514-1
YYSFFDLDPK	592	2	nxp:NX_Q86UX7-2, nxp:NX_Q86UX7-1
DPVQLNLLYVQAR	592	2	nxp:NX_Q9Y490-1, nxp:NX_Q9Y4G6-1
RGDLPFVVPR	591	2	nxp:NX_P35579-2, nxp:NX_P35579-1
IEDANLIPPVPDDK	591	1	nxp:NX_P07996-1
LLTEAPLNPK	582	12	nxp:NX_P63267-2, nxp:NX_P63261-1, nxp:NX_P60709-1, nxp:NX_Q9BYX7-1, nxp:NX_Q562R1-1, nxp:NX_P63267-1, nxp:NX_P68032-1, nxp:NX_P68133-1, nxp:NX_P62736-1, nxp:NX_P0CG39-1, nxp:NX_Q6S8J3-1, nxp:NX_P0CG38-1
YLAEVAAGDDKK	580	2	nxp:NX_P63104-2, nxp:NX_P63104-1
LCTVATLR	579	2	nxp:NX_P02768-3, nxp:NX_P02768-1
YGGPYHIGGSPFK	576	2	nxp:NX_P21333-2, nxp:NX_P21333-1
SGFEPASLKEEVGEEAIVELVENGK	575	1	nxp:NX_P35579-1
IECDDKGDGSCDVR	573	4	nxp:NX_P21333-2, nxp:NX_P21333-1, nxp:NX_Q14315-2, nxp:NX_Q14315-1
NVFDEAILAALEPPEPK	572	1	nxp:NX_P60953-2
AFGPGLQGGSAGSPAR	571	2	nxp:NX_P21333-2, nxp:NX_P21333-1
EENVGLHQTLDQTLNELNCI	571	2	nxp:NX_P67936-1, nxp:NX_P67936-2
AGQSAAGAAPGGGVDTR	571	2	nxp:NX_P21333-2, nxp:NX_P21333-1
ACEFAGFQCQIQFGPHNEQK	571	1	nxp:NX_Q9Y490-1
EVQGFESATFLGYFK	570	3	nxp:NX_P06396-4, nxp:NX_P06396-3, nxp:NX_P06396-1
YNEQHVPGSPFTAR	568	2	nxp:NX_P21333-2, nxp:NX_P21333-1
VYLFLQPR	567	3	nxp:NX_P08514-3, nxp:NX_P08514-2, nxp:NX_P08514-1
VFVGEEDPEAESVTLR	564	2	nxp:NX_Q86UX7-2, nxp:NX_Q86UX7-1
AIHYALNCCGLAGGVEQFISDICPK	564	1	nxp:NX_P21926-1
ASFSQPLFQAVAAICR	560	2	nxp:NX_Q86UX7-2, nxp:NX_Q86UX7-1
FTASAGIQVVGDDLTVTNPK	560	1	nxp:NX_P06733-1
LSQSGEVGEPAGTDPGLDDLDVALSNLEVK	557	2	nxp:NX_Q86UX7-2, nxp:NX_Q86UX7-1
ALELDSNLYR	556	2	nxp:NX_P35579-2, nxp:NX_P35579-1
VQNATLAVANITNADSATR	552	1	nxp:NX_P27105-1
SMEAEMIQLQEELAAAER	547	2	nxp:NX_P35579-2, nxp:NX_P35579-1
QQDHFFQAAFLEER	546	1	nxp:NX_P08567-1
TAFDEAIAELDTLNEESYK	541	1	nxp:NX_P31946-1
VEPGLGADNSVVR	540	2	nxp:NX_P21333-2, nxp:NX_P21333-1
AHVVPCFDASK	539	2	nxp:NX_P21333-2, nxp:NX_P21333-1
TGEAIVDAALSALR	538	4	nxp:NX_Q15084-3, nxp:NX_Q15084-1, nxp:NX_Q15084-5, nxp:NX_Q15084-2
KDGTHVVENVDATHIGK	538	1	nxp:NX_P00488-1
LTVLPPELGNLDLTGQK	537	1	nxp:NX_Q15404-1
TISFDIPPQEILTK	537	1	nxp:NX_P27105-1
TPCTVSCNIPVVSGK	535	1	nxp:NX_P02675-1
KEEELQAALAR	532	10	nxp:NX_Q7Z406-5, nxp:NX_Q7Z406-4, nxp:NX_P35749-4, nxp:NX_P35749-3, nxp:NX_P35579-1, nxp:NX_P35749-1, nxp:NX_P35749-2, nxp:NX_Q7Z406-1, nxp:NX_Q7Z406-6, nxp:NX_Q7Z406-2
GIFPVLCK	532	3	nxp:NX_P14618-3, nxp:NX_P14618-1, nxp:NX_P14618-2
ITVVGVGQVGMACAISILGK	532	1	nxp:NX_P07195-1
CDLCQEVLADIGFVK	530	5	nxp:NX_P0CW19-2, nxp:NX_P48059-4, nxp:NX_P48059-2, nxp:NX_P48059-5, nxp:NX_P48059-3
VQVQDNEGCPVEALVK	530	2	nxp:NX_P21333-2, nxp:NX_P21333-1
TSTPEDFIR	529	1	nxp:NX_Q9Y490-1
IPEISIQDMTAQVTSPSGK	528	2	nxp:NX_P21333-2, nxp:NX_P21333-1
AVMDDFAAFVEK	527	3	nxp:NX_P02768-3, nxp:NX_P02768-2, nxp:NX_P02768-1
CCAAADPHECYAK	527	3	nxp:NX_P02768-3, nxp:NX_P02768-2, nxp:NX_P02768-1
VSQMAQYFEPLTLAAVGAASK	527	1	nxp:NX_Q9Y490-1
TLPPGLLTPTPK	525	1	nxp:NX_P07359-1
LICCDILDVLDK	520	1	nxp:NX_P62258-1
VSHVLAALQAGNR	519	1	nxp:NX_Q9Y490-1
LCYVALDFEQEM(+15.994900)ATVASSSSLEK	516	1	nxp:NX_A5A3E0-1
FGSYCPTTCGIADFLSTYQTK	515	2	nxp:NX_P02679-2, nxp:NX_P02679-1
IGEHTPSALAIMENANVLAR	515	1	nxp:NX_P04075-2
DLQAICGISCDELSSM(+15.994900)VLELR	511	2	nxp:NX_P07996-2, nxp:NX_P07996-1
GSGDSSQVTQVSPQR	510	3	nxp:NX_P05106-2, nxp:NX_P05106-3, nxp:NX_P05106-1
YGINTTDIFQTVDLWEGK	510	1	nxp:NX_P37802-2
STLIMQLLR	509	9	nxp:NX_P63104-2, nxp:NX_P31947-2, nxp:NX_P63104-1, nxp:NX_P27348-1, nxp:NX_P31946-1, nxp:NX_Q04917-1, nxp:NX_P61981-1, nxp:NX_P31947-1, nxp:NX_P62258-1
AQEACGPLEMDSALSVVQNLEK	508	1	nxp:NX_Q9Y490-1
YGGDEIPFSPYR	507	2	nxp:NX_P21333-2, nxp:NX_P21333-1
DGFIDKEDLHDMLASLGK	506	3	nxp:NX_P19105-1, nxp:NX_O14950-1, nxp:NX_P24844-1
DDDYAGFVFGYQSSSR	506	3	nxp:NX_P07996-2, nxp:NX_P07996-1, nxp:NX_P35442-1
DCVGDVTENQICNK	505	2	nxp:NX_P07996-2, nxp:NX_P07996-1
FYPEDVSEELIQDITQR	505	1	nxp:NX_P26038-1
LESDVSAQMEYCR	505	1	nxp:NX_P02675-1
IDLAVGDVVK	503	2	nxp:NX_Q86UX7-2, nxp:NX_Q86UX7-1
DAGEGLLAVQITDPEGKPK	500	2	nxp:NX_P21333-2, nxp:NX_P21333-1
ATLPDADKER	499	4	nxp:NX_P12814-2, nxp:NX_P12814-1, nxp:NX_P12814-3, nxp:NX_P12814-4
FASAEAEEDGDLQCLCVK	499	1	nxp:NX_P02776-1
FQEGQEEER	499	1	nxp:NX_P00488-1
SLLDASEEAIKK	498	2	nxp:NX_P18206-2, nxp:NX_P18206-1
ALDGAFTEENR	496	1	nxp:NX_Q9Y490-1
NFSDNQLQEGK	495	1	nxp:NX_P37802-2
IEEFLEAVLCPPR	493	1	nxp:NX_O00299-1
APGQLECETAIAALNSCLR	490	1	nxp:NX_Q9Y490-1
LVRPEVDVMCTAFHDNEETFLK	489	2	nxp:NX_P02768-3, nxp:NX_P02768-1
VLIFQEENEIPASVFVK	489	1	nxp:NX_O95810-1
QAAASATQTIAAAQHAASTPK	488	1	nxp:NX_Q9Y490-1
FDGALNVDLTEFQTNLVPYPR	487	10	nxp:NX_P68363-2, nxp:NX_P0DPH7-2, nxp:NX_P68366-1, nxp:NX_Q9NY65-1, nxp:NX_Q9BQE3-1, nxp:NX_Q6PEY2-1, nxp:NX_P0DPH8-1, nxp:NX_Q71U36-1, nxp:NX_P68363-1, nxp:NX_P0DPH7-1
CPEALFQPSFLGMESCGIHETTFNSIM(+15.994900)K	487	2	nxp:NX_P63261-1, nxp:NX_P60709-1
AAFDDAIAELDTLSEESYK	487	1	nxp:NX_P62258-1
VAQPTITDNK	486	2	nxp:NX_P21333-2, nxp:NX_P21333-1
YALYDATYETK	484	2	nxp:NX_Q9Y281-1, nxp:NX_P23528-1
VIHDNFGIVEGLMTTVHAITATQK	484	1	nxp:NX_P04406-1
SFTIKPVGFK	483	3	nxp:NX_P05106-2, nxp:NX_P05106-3, nxp:NX_P05106-1
AEISFEDR	483	2	nxp:NX_P21333-2, nxp:NX_P21333-1
VALEGLRPTIPPGISPH	483	2	nxp:NX_Q13418-2, nxp:NX_Q13418-1
KDDPLTNLNTAFDVAEK	482	4	nxp:NX_P12814-2, nxp:NX_P12814-1, nxp:NX_P12814-3, nxp:NX_P12814-4
SSTKPAAGGTAPLPPWK	479	1	nxp:NX_Q15942-1
VKDTDDVPMILVGNK	478	4	nxp:NX_P61224-4, nxp:NX_P61224-3, nxp:NX_A6NIZ1-1, nxp:NX_P61224-1
DELADEIANSSGK	478	2	nxp:NX_P35579-2, nxp:NX_P35579-1
LDIDSPPITAR	476	2	nxp:NX_P14618-1, nxp:NX_P14618-2
GQVLVFLGQSEGLR	475	3	nxp:NX_P08514-3, nxp:NX_P08514-2, nxp:NX_P08514-1
EKEPEEELYDLSK	473	2	nxp:NX_Q86UX7-2, nxp:NX_Q86UX7-1
KDEILGIANNR	471	2	nxp:NX_Q86UX7-2, nxp:NX_Q86UX7-1
YGGQPVPNFPSK	469	2	nxp:NX_P21333-2, nxp:NX_P21333-1
TDLLLEPYNK	468	2	nxp:NX_P35579-2, nxp:NX_P35579-1
CDLEDER	466	7	nxp:NX_P61224-2, nxp:NX_P61224-4, nxp:NX_P61224-3, nxp:NX_A6NIZ1-1, nxp:NX_P61224-1, nxp:NX_P62834-1, nxp:NX_O95716-1
AQLYIDCEK	466	2	nxp:NX_P07996-2, nxp:NX_P07996-1
DGTVLCELINALYPEGQAPVKK	464	1	nxp:NX_P37802-2
GILSGTSDLLLTFDEAEVR	463	3	nxp:NX_P18206-3, nxp:NX_P18206-2, nxp:NX_P18206-1
VHVSEEGTEPEAMLQVLGPK	462	3	nxp:NX_P06396-4, nxp:NX_P06396-3, nxp:NX_P06396-1
FTDEEVDELYR	461	2	nxp:NX_P19105-1, nxp:NX_O14950-1
YDPTIEDSYR	459	10	nxp:NX_P61224-2, nxp:NX_P61224-3, nxp:NX_P01112-2, nxp:NX_A6NIZ1-1, nxp:NX_P61224-1, nxp:NX_P62834-1, nxp:NX_P01116-2, nxp:NX_P01116-1, nxp:NX_P01112-1, nxp:NX_P01111-1
EEVGEEAIVELVENGK	459	1	nxp:NX_P35579-1
CCTESLVNR	458	4	nxp:NX_P02768-3, nxp:NX_P02768-2, contaminant_INT-STD1, nxp:NX_P02768-1
GHGLTALPALPAR	458	1	nxp:NX_P14770-1
VALDFEQEM(+15.994900)ATAASSSSLEK	455	3	nxp:NX_P63261-1, nxp:NX_P60709-1, nxp:NX_Q6S8J3-1
VTAQGPGLEPSGNIANK	455	2	nxp:NX_P21333-2, nxp:NX_P21333-1
GSTLTSPCQDFGK	455	1	nxp:NX_P08567-1
GDLGIEIPAEK	454	5	nxp:NX_P14618-3, nxp:NX_P14618-1, nxp:NX_P14618-2, nxp:NX_P30613-2, nxp:NX_P30613-1
LNGTDPEDVIR	454	3	nxp:NX_P19105-1, nxp:NX_O14950-1, nxp:NX_P24844-1
IVGPSGAAVPCK	454	2	nxp:NX_P21333-2, nxp:NX_P21333-1
DNCCILDER	454	2	nxp:NX_P02679-2, nxp:NX_P02679-1
GTVEPQLEAR	454	2	nxp:NX_P21333-2, nxp:NX_P21333-1
KDLYANTVLSGGTTMYPGIADR	454	2	nxp:NX_P63261-1, nxp:NX_P60709-1
VISGVLQLGNIVFK	453	2	nxp:NX_P35579-2, nxp:NX_P35579-1
GVNLQEFLNVTSVHLFK	453	1	nxp:NX_P00488-1
AGFLDLK	452	1	nxp:NX_Q9Y490-1
LDVQFSGLTK	451	2	nxp:NX_P21333-2, nxp:NX_P21333-1
LCNNPTPQFGGK	448	2	nxp:NX_P07996-2, nxp:NX_P07996-1
DAPQDFHPDR	447	2	nxp:NX_P21333-2, nxp:NX_P21333-1
VSFELFADK	447	1	nxp:NX_P62937-1
VKDTDDVPM(+15.994900)ILVGNK	446	4	nxp:NX_P61224-4, nxp:NX_P61224-3, nxp:NX_A6NIZ1-1, nxp:NX_P61224-1
EDQSILCTGESGAGK	445	16	nxp:NX_P35579-2, nxp:NX_Q7Z406-5, nxp:NX_Q7Z406-4, nxp:NX_P35749-4, nxp:NX_P35749-3, nxp:NX_P35579-1, nxp:NX_P35749-1, nxp:NX_P35580-1, nxp:NX_P35749-2, nxp:NX_P35580-5, nxp:NX_P35580-2, nxp:NX_Q7Z406-1, nxp:NX_P35580-3, nxp:NX_Q7Z406-6, nxp:NX_P35580-4, nxp:NX_Q7Z406-2
SRPQPPPDPLLLQR	445	2	nxp:NX_Q86UX7-2, nxp:NX_Q86UX7-1
IPEAPAGPPSDFGLFLSDDDPKK	445	1	nxp:NX_Q9Y490-1
DLADELALVDVIEDK	444	4	nxp:NX_P00338-5, nxp:NX_P00338-2, nxp:NX_P00338-4, nxp:NX_P00338-3
SLGEISALTSK	444	2	nxp:NX_P18206-2, nxp:NX_P18206-1
QWNNCAFLESSAK	443	5	nxp:NX_P61224-2, nxp:NX_P61224-4, nxp:NX_P61224-3, nxp:NX_A6NIZ1-1, nxp:NX_P61224-1
ALGQNPTNAEVLK	443	3	nxp:NX_P60660-2, nxp:NX_P60660-1, nxp:NX_P14649-1
LTIGEGQQHHLGGAK	442	2	nxp:NX_P02679-2, nxp:NX_P02679-1
TGSGGPGNHPHGPDASAEGLNPYGLVAPR	442	2	nxp:NX_Q86UX7-2, nxp:NX_Q86UX7-1
LISWYDNEFGYSNR	441	1	nxp:NX_P04406-1
DNCPFHYNPAQYDYDRDDVGDR	440	2	nxp:NX_P07996-2, nxp:NX_P07996-1
CYEMASHLR	440	1	nxp:NX_P07737-1
NTGIICTIGPASR	439	2	nxp:NX_P14618-1, nxp:NX_P14618-2
VGDDPAVWQLK	438	1	nxp:NX_Q9Y490-1
ADSGEGDFLAEGGGVR	437	2	nxp:NX_P02671-2, nxp:NX_P02671-1
LLVPSPEGMSEIYLR	434	2	nxp:NX_Q86UX7-2, nxp:NX_Q86UX7-1
FLIPNASQAESK	434	2	nxp:NX_P63104-2, nxp:NX_P63104-1
DVDIIDHHDNTYTVK	434	2	nxp:NX_P21333-2, nxp:NX_P21333-1
FQMIPLDPK	433	2	nxp:NX_P07996-2, nxp:NX_P07996-1
NDASHLLVFTTDAK	432	3	nxp:NX_P05106-2, nxp:NX_P05106-3, nxp:NX_P05106-1
AGALNSNDAFVLK	431	3	nxp:NX_P06396-4, nxp:NX_P06396-3, nxp:NX_P06396-1
AQQVSQGLDVLTAK	431	2	nxp:NX_P18206-2, nxp:NX_P18206-1
M(+15.994900)ENAELDVPIQSVFTR	430	2	nxp:NX_P07996-2, nxp:NX_P07996-1
ADDKETCFAEEGKK	429	3	nxp:NX_P02768-3, nxp:NX_P02768-2, nxp:NX_P02768-1
DNCQYVYNVDQR	423	2	nxp:NX_P07996-2, nxp:NX_P07996-1
EVDQQLLSVQTR	421	1	nxp:NX_Q9H4B7-1
YASICQQNGIVPIVEPEILPDGDHDLK	420	2	nxp:NX_P09972-1, nxp:NX_P04075-2
SPFEVYVDK	419	2	nxp:NX_P21333-2, nxp:NX_P21333-1
FEELNADLFR	418	3	nxp:NX_P11142-2, nxp:NX_P54652-1, nxp:NX_P11142-1
LTTPTYGDLNHLVSATMSGVTTCLR	417	5	nxp:NX_P04350-1, nxp:NX_P07437-1, nxp:NX_Q13885-1, nxp:NX_Q9BVA1-1, nxp:NX_P68371-1
QLEEAEEEAQR	416	2	nxp:NX_P35579-2, nxp:NX_P35579-1
VAGSVTELIQAAEAM(+15.994900)K	416	1	nxp:NX_Q9Y490-1
TFSVWYVPEVTGTHK	414	2	nxp:NX_P21333-2, nxp:NX_P21333-1
ALSTDPAAPNLK	414	1	nxp:NX_Q9Y490-1
AEFAEVSK	412	2	nxp:NX_P02768-2, nxp:NX_P02768-1
FAIQDISVEETSAK	411	8	nxp:NX_P12814-2, nxp:NX_P12814-1, nxp:NX_P35609-1, nxp:NX_P35609-2, nxp:NX_Q08043-1, nxp:NX_O43707-1, nxp:NX_P12814-3, nxp:NX_P12814-4
DAPEGGFDAIMQATVCDEK	411	3	nxp:NX_P05106-2, nxp:NX_P05106-3, nxp:NX_P05106-1
IVTNYFSAHDNDANLQMDIFLEEDGNVNSK	410	1	nxp:NX_P00488-1
AIAVTVQEMVTK	410	1	nxp:NX_Q9Y490-1
VVIGMDVAASEFFR	410	1	nxp:NX_P06733-1
YPIEHGIITNWDDM(+15.994900)EK	409	4	nxp:NX_P63267-1, nxp:NX_P68032-1, nxp:NX_P68133-1, nxp:NX_P62736-1
AQPVQVAEGSEPDGFWEALGGK	409	3	nxp:NX_P06396-4, nxp:NX_P06396-3, nxp:NX_P06396-1
AEGDVAALNR	409	2	nxp:NX_P67936-1, nxp:NX_P67936-2
SNVDMDFEVENAVLGK	409	1	nxp:NX_P00488-1
QGFGNVATNTDGK	408	1	nxp:NX_P02675-1
ANLPQSFQVDTSK	407	2	nxp:NX_P21333-2, nxp:NX_P21333-1
VTVLFAGQHIAK	406	2	nxp:NX_P21333-2, nxp:NX_P21333-1
APEPHVEEDDDDELDSK	406	1	nxp:NX_P52566-1
ALDFIASK	405	6	nxp:NX_P12814-2, nxp:NX_P12814-1, nxp:NX_Q08043-1, nxp:NX_O43707-1, nxp:NX_P12814-3, nxp:NX_P12814-4
HRPELIDYGK	404	4	nxp:NX_P12814-2, nxp:NX_P12814-1, nxp:NX_P12814-3, nxp:NX_P12814-4
IREEYPDR	403	7	nxp:NX_Q3ZCM7-1, nxp:NX_A6NNZ2-1, nxp:NX_P07437-1, nxp:NX_Q13885-1, nxp:NX_Q9BVA1-1, nxp:NX_P68371-1, nxp:NX_Q9H4B7-1
HPEELSLLR	403	2	nxp:NX_Q86UX7-2, nxp:NX_Q86UX7-1
QSGLYFIKPLK	403	2	nxp:NX_P02679-2, nxp:NX_P02679-1
ILGGVISAISEAAAQYNPEPPPPR	403	1	nxp:NX_P04632-1
QVAASTAQLLVACK	402	2	nxp:NX_Q9Y490-1, nxp:NX_Q9Y4G6-1
HSQAVEELAEQLEQTKR	402	1	nxp:NX_P35579-1
THTCPPCPAPELLGGPSVFLFPPKPK	400	1	nxp:NX_P01857-1
DDILNGSHPVSFDK	397	1	nxp:NX_Q9Y490-1
VGDEAQSK	396	7	nxp:NX_P63261-1, nxp:NX_P60709-1, nxp:NX_Q562R1-1, nxp:NX_P63267-1, nxp:NX_P68032-1, nxp:NX_P68133-1, nxp:NX_P62736-1
HEMPPHIYAITDTAYR	395	2	nxp:NX_P35579-2, nxp:NX_P35579-1
HVLTLTDQVTR	393	3	nxp:NX_P05106-2, nxp:NX_P05106-3, nxp:NX_P05106-1
NRPPLEEDDEEGE	391	2	nxp:NX_P08514-2, nxp:NX_P08514-1
LTTPTYGDLNHLVSLTMSGITTSLR	390	1	nxp:NX_Q9H4B7-1
NFINNPLAQADWAAK	390	1	nxp:NX_P35579-1
AGALQCSPSDAYTK	389	1	nxp:NX_Q9Y490-1
LLAALLEDEGGSGR	388	1	nxp:NX_Q9Y490-1
NGNLPEFGDAISTASK	388	1	nxp:NX_Q9Y490-1
EATTEFSVDAR	387	2	nxp:NX_P21333-2, nxp:NX_P21333-1
HVLVTLGEK	387	2	nxp:NX_P60660-2, nxp:NX_P60660-1
ECANGYLELLDHVLLTLQKPSPELK	387	1	nxp:NX_Q9Y490-1
YLQTLTTIAAEK	385	2	nxp:NX_P27105-2, nxp:NX_P27105-1
IEEFLEEVLCPPK	385	1	nxp:NX_Q9Y696-1
DSPSVWAAVPGK	384	1	nxp:NX_P07737-1
LPFPIIDDR	384	1	nxp:NX_P30041-1
KVLGAFSDGLAHLDNLK	382	2	nxp:NX_P68871-1, nxp:NX_P02042-1
NAPAIIFIDELDAIAPK	382	1	nxp:NX_P55072-1
AGTQIENIEEDFR	381	7	nxp:NX_P12814-2, nxp:NX_P12814-1, nxp:NX_P35609-1, nxp:NX_P35609-2, nxp:NX_Q08043-1, nxp:NX_P12814-3, nxp:NX_P12814-4
DGSCGVAYVVQEPGDYEVSVK	381	2	nxp:NX_P21333-2, nxp:NX_P21333-1
APEEHPVLLTEAPLNPK	381	2	nxp:NX_P63261-1, nxp:NX_P60709-1
DNCPFHYNPAQYDYDR	381	2	nxp:NX_P07996-2, nxp:NX_P07996-1
ELETVCNDVLSLLDK	381	1	nxp:NX_Q04917-1
GVNLPGAAVDLPAVSEK	380	3	nxp:NX_P14618-3, nxp:NX_P14618-1, nxp:NX_P14618-2
HVVPNEVVVQR	380	3	nxp:NX_P06396-4, nxp:NX_P06396-3, nxp:NX_P06396-1
LAALNPESNTAGLDIFAK	380	1	nxp:NX_O00299-1
ALYLSDNDFEILPPDIGK	380	1	nxp:NX_Q15404-1
ALASQLQDSLK	378	2	nxp:NX_P18206-2, nxp:NX_P18206-1
TVDNFVALATGEK	378	1	nxp:NX_P23284-1
LEGDSTDLSDQIAELQAQIAELK	376	1	nxp:NX_P35579-1
VNPTVFFDIAVDGEPLGR	376	1	nxp:NX_P62937-1
TMLESAGGLIQTAR	375	1	nxp:NX_Q9Y490-1
ASAGPQPLLVQSCK	373	1	nxp:NX_Q9Y490-1
DEAFPPVPQSLGYK	369	1	nxp:NX_P07384-1
ELTPQVVSAAR	368	2	nxp:NX_P18206-2, nxp:NX_P18206-1
PQPPPDPLLLQR	368	2	nxp:NX_Q86UX7-2, nxp:NX_Q86UX7-1
VAQLEAQCQEPCKDTVQIHDITGK	367	2	nxp:NX_P02679-2, nxp:NX_P02679-1
GILAADESTGSIAK	367	1	nxp:NX_P04075-2
EVPDACFNHNGEHR	366	2	nxp:NX_P07996-2, nxp:NX_P07996-1
CHAGHLNGVYYQGGTYSK	366	2	nxp:NX_P02679-2, nxp:NX_P02679-1
VQELGHGCAALVTK	366	1	nxp:NX_Q9Y490-1
GHFFVEDQIYCEK	366	1	nxp:NX_O00151-1
QEDVIATANLSR	364	2	nxp:NX_Q9Y490-1, nxp:NX_Q9Y4G6-1
VLDFEHFLPMLQTVAK	359	2	nxp:NX_P60660-2, nxp:NX_P60660-1
GPAYGLSR	359	1	nxp:NX_P37802-2
ALVYSITAQSTFNDLQDLR	358	5	nxp:NX_P61224-4, nxp:NX_P61224-3, nxp:NX_A6NIZ1-1, nxp:NX_P61224-1, nxp:NX_P62834-1
YTPVQQGPVGVNVTYGGDPIPK	358	2	nxp:NX_P21333-2, nxp:NX_P21333-1
GCEVVPDVNVSGQK	358	2	nxp:NX_Q86UX7-2, nxp:NX_Q86UX7-1
LQTVLEAVHDLLRPR	357	3	nxp:NX_Q9HBI1-3, nxp:NX_Q9HBI1-1, nxp:NX_Q9HBI1-2
IQVLQQQADDAEER	356	5	nxp:NX_P06753-4, nxp:NX_P06753-3, nxp:NX_P06753-2, nxp:NX_P06753-5, nxp:NX_P06753-6
AWGPGLEGGVVGK	356	2	nxp:NX_P21333-2, nxp:NX_P21333-1
VKEEIIEAFVQELR	356	1	nxp:NX_P50552-1
AVAGNISDPGLQK	354	2	nxp:NX_P18206-2, nxp:NX_P18206-1
IISNASCTTNCLAPLAK	354	1	nxp:NX_P04406-1
EGISQEALHTQMLTAVQEISHLIEPLANAAR	354	1	nxp:NX_Q9Y490-1
KDVLETFTVK	352	1	nxp:NX_P21926-1
LVQAAQMLQSDPYSVPAR	350	3	nxp:NX_P18206-3, nxp:NX_P18206-2, nxp:NX_P18206-1
VNPFRPGDSEPPPAPGAQR	349	1	nxp:NX_Q15942-1
DLGEELEALK	348	5	nxp:NX_P35749-4, nxp:NX_P35749-3, nxp:NX_P35579-1, nxp:NX_P35749-1, nxp:NX_P35749-2
VAIVVGAPR	348	3	nxp:NX_P08514-3, nxp:NX_P08514-2, nxp:NX_P08514-1
TVTNAVVTVPAYFNDSQR	348	2	nxp:NX_P11142-2, nxp:NX_P11142-1
HQGVM(+15.994900)VGMGQK	347	7	nxp:NX_P63261-1, nxp:NX_P60709-1, nxp:NX_Q562R1-1, nxp:NX_P63267-1, nxp:NX_P68032-1, nxp:NX_P68133-1, nxp:NX_P62736-1
TFSHELSDFGLESTAGEIPVVAIR	347	1	nxp:NX_P30101-1
GGSTSYGTGSETESPR	346	2	nxp:NX_P02671-2, nxp:NX_P02671-1
EGFGHLSPTGTTEFWLGNEK	346	2	nxp:NX_P02679-2, nxp:NX_P02679-1
TPEALLQVR	345	1	nxp:NX_P14770-1
IINEPTAAAIAYGLDK	344	11	contaminant_GR78_MAIZE, nxp:NX_P11142-2, nxp:NX_P54652-1, nxp:NX_P34931-1, nxp:NX_P11142-1, contaminant_GR78_HUMAN, nxp:NX_P11021-1, contaminant_GR78_RAT, contaminant_GR78_MESAU, contaminant_GR78_MOUSE, contaminant_GR78_LYCES
FPDENFTLK	344	2	nxp:NX_P30405-2, nxp:NX_P30405-1
LEGHELPNELPAHLLPPSK	344	1	nxp:NX_Q9NZN3-1
KSEEENLFEIITADEVHYFLQAATPK	344	1	nxp:NX_P08567-1
KETFDVTLEPLSFK	344	1	nxp:NX_P00488-1
CYEM(+15.994900)ASHLR	344	1	nxp:NX_P07737-1
TLM(+15.994900)NLGGLAVAR	344	1	nxp:NX_P37802-2
SLLQDGEFSMDLR	343	1	nxp:NX_P07737-1
KEPAVLELEGK	342	2	nxp:NX_Q01518-2, nxp:NX_Q01518-1
M(+15.994900)VGGIAQIIAAQEEMLR	342	1	nxp:NX_Q9Y490-1
AEAGVPAEFSIWTR	341	2	nxp:NX_P21333-2, nxp:NX_P21333-1
CQLEINFNTLQTK	340	9	nxp:NX_O43707-2, nxp:NX_P12814-2, nxp:NX_P12814-1, nxp:NX_P35609-1, nxp:NX_P35609-2, nxp:NX_Q08043-1, nxp:NX_O43707-1, nxp:NX_P12814-3, nxp:NX_P12814-4
FADDTYTESYISTIGVDFK	339	3	nxp:NX_P62820-3, nxp:NX_Q9H0U4-1, nxp:NX_P62820-1
QVATALQNLQTK	338	2	nxp:NX_P18206-2, nxp:NX_P18206-1
IIPGFMCQGGDFTR	337	6	nxp:NX_Q9Y536-1, nxp:NX_A0A075B767-1, nxp:NX_F5H284-1, nxp:NX_P0DN26-1, nxp:NX_A0A0B4J2A2-1, nxp:NX_P62937-1
TTGIVMDSGDGVTH	336	7	nxp:NX_P63261-1, nxp:NX_P60709-1, nxp:NX_Q562R1-1, nxp:NX_P0CG39-1, nxp:NX_Q6S8J3-1, nxp:NX_P0CG38-1, nxp:NX_A5A3E0-1
LVIIEGDLER	336	6	nxp:NX_P06753-4, nxp:NX_P06753-3, nxp:NX_P06753-2, nxp:NX_P06753-5, nxp:NX_P06753-6, nxp:NX_P06753-1
VTGESHIGGVLLK	336	2	nxp:NX_Q86UX7-2, nxp:NX_Q86UX7-1
ACLISLGYDIGNDPQGEAEFAR	336	1	nxp:NX_P12814-1
KVADALTNAVAHVDDMPNALSALSDLHAHK	336	1	nxp:NX_P69905-1
CVSCLPGQR	336	1	nxp:NX_Q9Y490-1
GPPASSPAPAPK	335	1	nxp:NX_Q15942-1
CGDLEEELK	334	3	nxp:NX_P67936-1, nxp:NX_P67936-2, nxp:NX_P07951-1
DVNAAIAAIK	333	1	nxp:NX_P68366-1
KTHIQDNHDGTYTVAYVPDVTGR	332	2	nxp:NX_P21333-2, nxp:NX_P21333-1
VENQENVSNLVIEDTELK	332	2	nxp:NX_Q01518-2, nxp:NX_Q01518-1
AHYGGFTVQNEANK	332	1	nxp:NX_P02675-1
QDGSVDFGR	332	1	nxp:NX_P02675-1
ACANPAAGSVILLENLR	331	1	nxp:NX_P00558-1
DSQEEEKTEALTSAK	330	3	nxp:NX_P06396-4, nxp:NX_P06396-3, nxp:NX_P06396-1
DPDQTDGLGLSYLSSHIANVER	330	3	nxp:NX_P06396-4, nxp:NX_P06396-3, nxp:NX_P06396-1
IQYQLVDISQDNALR	330	1	nxp:NX_Q9H299-1
DVNAAIATIK	329	8	nxp:NX_P68363-2, nxp:NX_P0DPH7-2, nxp:NX_Q9BQE3-1, nxp:NX_Q6PEY2-1, nxp:NX_P0DPH8-1, nxp:NX_Q71U36-1, nxp:NX_P68363-1, nxp:NX_P0DPH7-1
TPVGSCFLAQPESGR	329	3	nxp:NX_P08514-3, nxp:NX_P08514-2, nxp:NX_P08514-1
QTALVELVK	329	3	nxp:NX_P02768-3, nxp:NX_P02768-2, nxp:NX_P02768-1
ASITALEAK	329	2	nxp:NX_P35579-2, nxp:NX_P35579-1
M(+15.994900)VAAATNNLCEAANAAVQGHASQEK	329	1	nxp:NX_Q9Y490-1
ALESPERPFLAILGGAK	329	1	nxp:NX_P00558-1
TFYNELR	326	10	nxp:NX_P63261-1, nxp:NX_P60709-1, nxp:NX_Q9BYX7-1, nxp:NX_Q562R1-1, nxp:NX_P68032-1, nxp:NX_P68133-1, nxp:NX_P0CG39-1, nxp:NX_Q6S8J3-1, nxp:NX_P0CG38-1, nxp:NX_A5A3E0-1
CHAIIDEQPLIFK	326	5	nxp:NX_P0CW19-2, nxp:NX_P48059-4, nxp:NX_P48059-2, nxp:NX_P48059-5, nxp:NX_P48059-3
DGLGFCALIHR	326	4	nxp:NX_P12814-2, nxp:NX_P12814-1, nxp:NX_P12814-3, nxp:NX_P12814-4
HESESCDCLQGFQIVH	326	1	nxp:NX_Q9H4B7-1
VPADTEVVCAPPTAYIDFAR	324	1	nxp:NX_P60174-3
SQIHDIVLVGGSTR	323	2	nxp:NX_P11142-2, nxp:NX_P11142-1
CLGIPAR	321	4	nxp:NX_P00488-1, nxp:NX_P16452-3, nxp:NX_P16452-1, nxp:NX_P16452-2
M(+15.994900)PCAEDYLSVVLNQLCVLHEK	321	3	nxp:NX_P02768-3, nxp:NX_P02768-2, nxp:NX_P02768-1
FDEILEASDGIMVAR	321	3	nxp:NX_P14618-3, nxp:NX_P14618-1, nxp:NX_P14618-2
QHPVPPPAQNQNQVR	321	1	nxp:NX_Q15942-1
QGQDAIPPPDPGEQIFNLPK	320	4	nxp:NX_Q15555-2, nxp:NX_Q15555-4, nxp:NX_Q15555-3, nxp:NX_Q15555-1
CPTCPDACTFK	320	3	nxp:NX_P05106-2, nxp:NX_P05106-3, nxp:NX_P05106-1
SQDEAPGDPIQQLNLK	319	2	nxp:NX_Q86UX7-2, nxp:NX_Q86UX7-1
GLTEFVEPIIQIK	319	1	nxp:NX_Q13201-1
DHINLPGFSGQNPLR	319	1	nxp:NX_P00491-1
TAFQEALDAAGDK	318	2	nxp:NX_P10599-2, nxp:NX_P10599-1
CEDCGKPLSIEADDNGCFPLDGHVLCR	318	1	nxp:NX_Q15942-1
TTGIVM(+15.994900)DSGDGVTH	317	7	nxp:NX_P63261-1, nxp:NX_P60709-1, nxp:NX_Q562R1-1, nxp:NX_P0CG39-1, nxp:NX_Q6S8J3-1, nxp:NX_P0CG38-1, nxp:NX_A5A3E0-1
LCNSPSPQMNGKPCEGEAR	317	2	nxp:NX_P07996-2, nxp:NX_P07996-1
GYEEWLLNEIR	315	8	nxp:NX_O43707-2, nxp:NX_P12814-2, nxp:NX_P12814-1, nxp:NX_P35609-1, nxp:NX_P35609-2, nxp:NX_O43707-1, nxp:NX_P12814-3, nxp:NX_P12814-4
KLEEEQIILEDQNCK	315	1	nxp:NX_P35579-1
GEAQVWTQLLR	315	1	nxp:NX_P08514-1
HLEINPDHSIIETLR	315	1	nxp:NX_P07900-2
VSQM(+15.994900)AQYFEPLTLAAVGAASK	314	1	nxp:NX_Q9Y490-1
VDPEDPTVIAENELLGAAAAIEAAAK	314	1	nxp:NX_Q9Y490-1
LVINGNPITIFQERDPSK	314	1	nxp:NX_P04406-1
LTDYLM(+15.994900)K	313	11	nxp:NX_P63267-2, nxp:NX_P63261-1, nxp:NX_P60709-1, nxp:NX_Q9BYX7-1, nxp:NX_Q562R1-1, nxp:NX_P63267-1, nxp:NX_P68032-1, nxp:NX_P68133-1, nxp:NX_P62736-1, nxp:NX_P0CG39-1, nxp:NX_P0CG38-1
ARPEDVVNLDLK	312	3	nxp:NX_Q9HBI1-3, nxp:NX_Q9HBI1-1, nxp:NX_Q9HBI1-2
KIPNPDFFEDLEPFR	312	1	nxp:NX_P27824-2
AVTDSINQLITMCTQQAPGQK	312	1	nxp:NX_Q9Y490-1
FGANAILGVSLAVCK	311	6	nxp:NX_P09104-2, nxp:NX_P13929-3, nxp:NX_P13929-2, nxp:NX_P09104-1, nxp:NX_P13929-1, nxp:NX_P06733-1
VNQPASFAVSLNGAK	311	2	nxp:NX_P21333-2, nxp:NX_P21333-1
GNFNYIEFTR	310	2	nxp:NX_P19105-1, nxp:NX_O14950-1
TIDDLEEK	310	2	nxp:NX_P67936-1, nxp:NX_P67936-2
GLGELQELYLK	310	1	nxp:NX_P07359-1
ETFDVTLEPLSFK	310	1	nxp:NX_P00488-1
VPQVSTPTLVEVSR	309	4	nxp:NX_P02768-3, nxp:NX_P02768-2, contaminant_INT-STD1, nxp:NX_P02768-1
AASDIAM(+15.994900)TELPPTHPIR	309	1	nxp:NX_P62258-1
CGACPPGYSGNGIQCTDVDECK	308	2	nxp:NX_P07996-2, nxp:NX_P07996-1
FEDENFILK	308	1	nxp:NX_P62937-1
AVCMLSNTTAIAEAWAR	307	9	nxp:NX_P68363-2, nxp:NX_P0DPH7-2, nxp:NX_P68366-1, nxp:NX_Q9NY65-1, nxp:NX_Q6PEY2-1, nxp:NX_P0DPH8-1, nxp:NX_Q71U36-1, nxp:NX_P68363-1, nxp:NX_P0DPH7-1
HFSVEGQLEFR	307	5	nxp:NX_Q14568-1, nxp:NX_Q58FG1-1, nxp:NX_Q58FF7-1, nxp:NX_P08238-1, nxp:NX_P07900-2
AGNNMLLVGVHGPR	307	2	nxp:NX_P21333-2, nxp:NX_P21333-1
YTPSGQAGAAASESLFVSNHAY	307	1	nxp:NX_P04075-2
HPDEAAFFDTASTGK	306	2	nxp:NX_P02671-2, nxp:NX_P02671-1
QELAVFCSPEPPAK	306	1	nxp:NX_Q9Y490-1
VGPLVAGR	304	1	nxp:NX_P07359-1
VIHDNFGIVEGLM(+15.994900)TTVHAITATQK	304	1	nxp:NX_P04406-1
AFLTLAEDILR	303	1	nxp:NX_P61026-1
M(+15.994900)QQNIQELEEQLEEEESAR	302	2	nxp:NX_P35579-2, nxp:NX_P35579-1
TIQFVDWCPTGFK	301	7	nxp:NX_P0DPH7-2, nxp:NX_Q9NY65-1, nxp:NX_Q9BQE3-1, nxp:NX_Q6PEY2-1, nxp:NX_P0DPH8-1, nxp:NX_Q71U36-1, nxp:NX_P0DPH7-1
ESTLHLVLR	301	4	nxp:NX_P62987-1, nxp:NX_P62979-1, nxp:NX_P0CG47-1, nxp:NX_P0CG48-1
VAQLEAQCQEPCK	301	2	nxp:NX_P02679-2, nxp:NX_P02679-1
TPCEEILVK	301	2	nxp:NX_P21333-2, nxp:NX_P21333-1
DGVADVSIEDSVISLSGDHCIIGR	301	1	nxp:NX_P00441-1
YISPDQLADLYK	301	1	nxp:NX_P06733-1
TVLSGGTTM(+15.994900)YPGIADR	300	2	nxp:NX_P63261-1, nxp:NX_P60709-1
NSLFEYQK	300	2	nxp:NX_P02671-2, nxp:NX_P02671-1
YKGQHVPGSPFQFTVGPLGEGGAHK	300	2	nxp:NX_P21333-2, nxp:NX_P21333-1
EAAYHPEVAPDVR	300	1	nxp:NX_Q9Y490-1
HNQLPLVIEFTEQTAPK	300	1	nxp:NX_P07237-1
KGVNLPGAAVDLPAVSEK	299	3	nxp:NX_P14618-3, nxp:NX_P14618-1, nxp:NX_P14618-2
DPSASPGDAGEQAIR	298	2	nxp:NX_P18206-2, nxp:NX_P18206-1
TTGIVMDSGDGVTHTVPIYEGY	298	2	nxp:NX_P63261-1, nxp:NX_P60709-1
LTVSSLQESGLK	298	2	nxp:NX_P21333-2, nxp:NX_P21333-1
TAFDDAIAELDTLNEDSYK	298	1	nxp:NX_P61981-1
KIQALQQQADEAEDR	298	1	nxp:NX_P67936-1
LALETALMYGAK	298	1	nxp:NX_P00488-1
HDLLVGAPLYMESR	297	3	nxp:NX_P08514-3, nxp:NX_P08514-2, nxp:NX_P08514-1
QTQVSVLPEGGETPLFK	297	3	nxp:NX_P06396-4, nxp:NX_P06396-3, nxp:NX_P06396-1
TYETTLEK	297	2	nxp:NX_P02768-2, nxp:NX_P02768-1
GVLQGHLESSR	297	1	nxp:NX_P07359-1
QVEVDAQQCMLEILDTAGTEQFTAMR	296	2	nxp:NX_A6NIZ1-1, nxp:NX_P61224-1
SPYTVTVGQACNPSACR	296	2	nxp:NX_P21333-2, nxp:NX_P21333-1
VQHIQLLQK	296	2	nxp:NX_P02671-2, nxp:NX_P02671-1
LPQLPITNFSR	296	2	nxp:NX_P21333-2, nxp:NX_P21333-1
SSFTVDCSK	295	2	nxp:NX_P21333-2, nxp:NX_P21333-1
NNEEWTVDSCTECHCQNSVTICK	295	2	nxp:NX_P07996-2, nxp:NX_P07996-1
QVTVLELFR	294	5	nxp:NX_Q8TDB8-4, nxp:NX_P11169-1, nxp:NX_Q8TDB8-2, nxp:NX_Q8TDB8-1, nxp:NX_Q8TDB8-5
ENGVYLIDVK	294	2	nxp:NX_P21333-2, nxp:NX_P21333-1
QM(+15.994900)EQISQFLQAAER	294	1	nxp:NX_P37802-2
TTPSYVAFTDTER	293	8	nxp:NX_P48741-1, nxp:NX_P11142-2, nxp:NX_P0DMV8-2, nxp:NX_P54652-1, nxp:NX_P0DMV8-1, nxp:NX_P34931-1, nxp:NX_P17066-1, nxp:NX_P11142-1
QLEEDLYDGQVLQK	292	3	nxp:NX_Q9HBI1-3, nxp:NX_Q9HBI1-1, nxp:NX_Q9HBI1-2
PGGLLLGDVAPNFEANTTVGR	292	1	nxp:NX_P30041-1
TSAPPSRPPPPR	291	3	nxp:NX_Q9UBW5-2, nxp:NX_Q9UBW5-3, nxp:NX_Q9UBW5-1
GMAFLHTLEPLIPR	291	2	nxp:NX_Q13418-2, nxp:NX_Q13418-1
QHLGLVGGEEPPR	291	1	nxp:NX_P40197-1
ECEEIIR	291	1	nxp:NX_P02675-1
AEGSDVANAVLDGADCIMLSGETAK	290	3	nxp:NX_P14618-3, nxp:NX_P14618-1, nxp:NX_P14618-2
EM(+15.994900)EAELEDERK	290	2	nxp:NX_P35579-2, nxp:NX_P35579-1
YDESGPSIVHR	289	7	nxp:NX_P63261-1, nxp:NX_P60709-1, nxp:NX_Q9BYX7-1, nxp:NX_P0CG39-1, nxp:NX_Q6S8J3-1, nxp:NX_P0CG38-1, nxp:NX_A5A3E0-1
LNVAEVTQSEIGQK	289	3	nxp:NX_Q9HBI1-3, nxp:NX_Q9HBI1-1, nxp:NX_Q9HBI1-2
TPSAAYLWVGTGASEAEK	289	3	nxp:NX_P06396-4, nxp:NX_P06396-3, nxp:NX_P06396-1
IGDTCDNNQDIDEDGHQNNLDNCPYVPNANQADHDKDGK	289	2	nxp:NX_P07996-2, nxp:NX_P07996-1
IGITNHDEYSLVR	289	1	nxp:NX_Q9Y490-1
IHFPLVTYAPIISAEK	289	1	nxp:NX_Q9NY65-1
SGETEDTFIADLVVGLCTGQIK	288	6	nxp:NX_P09104-2, nxp:NX_P13929-3, nxp:NX_P13929-2, nxp:NX_P09104-1, nxp:NX_P13929-1, nxp:NX_P06733-1
SGLVKAGFAGDDAPR	288	2	nxp:NX_P68032-1, nxp:NX_P68133-1
DGIGDACDDDDDNDKIPDDR	288	2	nxp:NX_P07996-2, nxp:NX_P07996-1
LVPNPDQK	287	2	nxp:NX_P07996-2, nxp:NX_P07996-1
DLEAHIDSANK	287	2	nxp:NX_P35579-2, nxp:NX_P35579-1
TELEDTLDSTAAQQELR	287	1	nxp:NX_P35579-1
DESGPSIVHR	286	7	nxp:NX_P63261-1, nxp:NX_P60709-1, nxp:NX_Q9BYX7-1, nxp:NX_P0CG39-1, nxp:NX_Q6S8J3-1, nxp:NX_P0CG38-1, nxp:NX_A5A3E0-1
EVVTSEDGSDCPEAM(+15.994900)DLGTLSGIGTLDGFR	286	2	nxp:NX_P02671-2, nxp:NX_P02671-1
SDGLAHLDNLK	286	2	nxp:NX_P68871-1, nxp:NX_P02042-1
ALLVTASQCQQPAENK	286	2	nxp:NX_Q01518-2, nxp:NX_Q01518-1
AVLFCLSEDKK	286	1	nxp:NX_P23528-1
GEEQSAIPYFPFIPDQPFR	286	1	nxp:NX_Q3ZCW2-1
DPVQEAWAEDVDLR	285	3	nxp:NX_P14618-3, nxp:NX_P14618-1, nxp:NX_P14618-2
STVEGIQASVK	285	2	nxp:NX_P18206-2, nxp:NX_P18206-1
NMDPLNDNIATLLHQSSDK	285	2	nxp:NX_P35579-2, nxp:NX_P35579-1
CDNCPYNHNPDQADTDNNGEGDACAADIDGDGILNER	285	2	nxp:NX_P07996-2, nxp:NX_P07996-1
KPTQGNPLPPQIFNGDR	284	1	nxp:NX_Q9UJC5-1
AEPEDHYFLLTEPPLNTPENR	284	1	nxp:NX_P61158-1
GPHALGAPSLLLTGTQLYGR	283	3	nxp:NX_P08514-3, nxp:NX_P08514-2, nxp:NX_P08514-1
LLAVAATAPPDAPNR	283	2	nxp:NX_P18206-2, nxp:NX_P18206-1
NLPIYSEEIVEM(+15.994900)YK	283	1	nxp:NX_P35579-1
VTHAVVTVPAYFNDAQR	282	7	contaminant_GR78_HUMAN, nxp:NX_P11021-1, contaminant_GR78_RAT, contaminant_GR78_MESAU, contaminant_GR78_MOUSE, contaminant_GR78_KLULA, contaminant_GR78_YEAST
VEDMAELTCLNEASVLHNLK	282	6	nxp:NX_P35579-1, nxp:NX_P35580-1, nxp:NX_P35580-5, nxp:NX_P35580-2, nxp:NX_P35580-3, nxp:NX_P35580-4
DGYNDIAVAAPYGGPSGR	282	3	nxp:NX_P08514-3, nxp:NX_P08514-2, nxp:NX_P08514-1
HTNYTMEHIR	281	9	nxp:NX_O43707-3, nxp:NX_O43707-2, nxp:NX_P12814-2, nxp:NX_P12814-1, nxp:NX_P35609-1, nxp:NX_P35609-2, nxp:NX_O43707-1, nxp:NX_P12814-3, nxp:NX_P12814-4
SIQCLTVHK	281	2	nxp:NX_O75083-3, nxp:NX_O75083-1
LTQLYEQAR	281	2	nxp:NX_Q86UX7-2, nxp:NX_Q86UX7-1
TLLGDGPVVTDPK	281	1	nxp:NX_P52566-1
IGFGAFVDKPVSPY	280	3	nxp:NX_P05106-2, nxp:NX_P05106-3, nxp:NX_P05106-1
YASICQQNGIVPIVEPEILPDGDHDLKR	280	2	nxp:NX_P09972-1, nxp:NX_P04075-2
DVLLQVDDER	280	2	nxp:NX_P35579-2, nxp:NX_P35579-1
TDAGFTLR	280	2	nxp:NX_P18206-2, nxp:NX_P18206-1
QSTSFLVLQEILESEEK	280	1	nxp:NX_O00151-1
VEHGSVALPAIMR	280	1	nxp:NX_Q9Y490-1
ITLPVDFVTADKFDENAK	280	1	nxp:NX_P00558-1
SITLFVQEDR	279	2	nxp:NX_P07996-2, nxp:NX_P07996-1
LENNHAQLLR	279	1	nxp:NX_O95810-1
HEAM(+15.994900)ITDLEER	279	1	nxp:NX_P35579-1
HEEAPGHRPTTNPNASK	279	1	nxp:NX_P21291-1
AYFAGGDAGDAFDGFDFGDDPSDK	278	2	nxp:NX_P02679-2, nxp:NX_P02679-1
HFCPNVPIILVGNK	278	2	nxp:NX_P61586-1, nxp:NX_P08134-1
EQLEEEEEAK	278	1	nxp:NX_P35579-1
YEGSYALTSEEAER	278	1	nxp:NX_O95810-1
YSEKEDKYEEEIK	277	2	nxp:NX_P67936-1, nxp:NX_P67936-2
RAPFDLFENR	277	1	nxp:NX_P07900-2
APVPTGEVYFADSFDR	277	1	nxp:NX_P27824-2
DASIVGFFDDSFSEAHSEFLK	276	1	nxp:NX_P30101-1
FSHEEIAMATVTALR	275	1	nxp:NX_P04075-2
DSTLIM(+15.994900)QLLR	274	9	nxp:NX_P63104-2, nxp:NX_P31947-2, nxp:NX_P63104-1, nxp:NX_P27348-1, nxp:NX_P31946-1, nxp:NX_Q04917-1, nxp:NX_P61981-1, nxp:NX_P31947-1, nxp:NX_P62258-1
VHVSEEGTEPEAM(+15.994900)LQVLGPK	274	3	nxp:NX_P06396-4, nxp:NX_P06396-3, nxp:NX_P06396-1
KAPDAGGCLHADPDLGVLCPTGCQLQEALLQQER	274	1	nxp:NX_P02675-1
YCECDDFSCVR	273	3	nxp:NX_P05106-2, nxp:NX_P05106-3, nxp:NX_P05106-1
TVEGAGSIAAATGFVK	273	3	nxp:NX_P37840-2, nxp:NX_P37840-3, nxp:NX_P37840-1
TPMGIVLDALEQQEEGINR	273	1	nxp:NX_O75915-1
AFVHWYVGEGMEEGEFSEAR	272	9	nxp:NX_P68363-2, nxp:NX_P68366-1, nxp:NX_Q9NY65-1, nxp:NX_Q9BQE3-1, nxp:NX_Q6PEY2-1, nxp:NX_P0DPH8-1, nxp:NX_Q71U36-1, nxp:NX_P68363-1, nxp:NX_P0DPH7-1
VIGSGCNLDSAR	272	7	nxp:NX_P00338-5, nxp:NX_P00338-2, nxp:NX_P00338-4, nxp:NX_P07864-1, nxp:NX_Q6ZMR3-1, nxp:NX_P07195-1, nxp:NX_P00338-3
EAFQLFDR	272	2	nxp:NX_P60660-2, nxp:NX_P60660-1
LSVDYGK	271	7	nxp:NX_P0DPH7-2, nxp:NX_P68366-1, nxp:NX_Q9BQE3-1, nxp:NX_P0DPH8-1, nxp:NX_Q71U36-1, nxp:NX_P68363-1, nxp:NX_P0DPH7-1
RPPLCYHNGVQYR	271	2	nxp:NX_P07996-2, nxp:NX_P07996-1
EVVTSEDGSDCPEAMDLGTLSGIGTLDGFR	271	2	nxp:NX_P02671-2, nxp:NX_P02671-1
CPEALFQPSFLGMESCGIHETTFN	271	2	nxp:NX_P63261-1, nxp:NX_P60709-1
EAEAAIYHLQLFEELR	271	2	nxp:NX_P14618-3, nxp:NX_P14618-1
NLPIYSEEIVEMYK	271	1	nxp:NX_P35579-1
AVLEEDEEVTEEAEM(+15.994900)EPEDK	271	1	nxp:NX_Q9H4B7-1
VIHDNFGIVEGLMTTVH	271	1	nxp:NX_P04406-1
AEFTVETR	270	2	nxp:NX_P21333-2, nxp:NX_P21333-1
CSYQPTMEGVHTVHVTFAGVPIPR	269	2	nxp:NX_P21333-2, nxp:NX_P21333-1
HELQANCYEEVK	269	1	nxp:NX_P23528-1
DGTHVVENVDATHIGK	269	1	nxp:NX_P00488-1
FAGDDAPR	268	11	nxp:NX_P63267-2, nxp:NX_P63261-1, nxp:NX_P60709-1, nxp:NX_P63267-1, nxp:NX_P68032-1, nxp:NX_P68133-1, nxp:NX_P62736-1, nxp:NX_P0CG39-1, nxp:NX_Q6S8J3-1, nxp:NX_P0CG38-1, nxp:NX_A5A3E0-1
LSLNAELQLDR	267	3	nxp:NX_P08514-3, nxp:NX_P08514-2, nxp:NX_P08514-1
KVEAQLQELQVK	267	1	nxp:NX_P35579-1
LNYKPPPQK	267	1	nxp:NX_P52566-1
TLVLLM(+15.994900)GK	267	1	nxp:NX_P07737-1
M(+15.994900)LDAEDIVGTARPDEK	266	4	nxp:NX_P12814-2, nxp:NX_P12814-1, nxp:NX_P12814-3, nxp:NX_P12814-4
DHSGTLGPEEFK	266	2	nxp:NX_P12814-1, nxp:NX_P12814-3
VTPPEGYEVVTVFPK	266	1	nxp:NX_O00151-1
DSHSLTTNIMEILR	265	2	nxp:NX_P02671-2, nxp:NX_P02671-1
VMVTNVTSLLK	265	2	nxp:NX_Q9Y490-1, nxp:NX_Q9Y4G6-1
LTDELAPPKPPLPEGEVPPPRPPPPEEKDEEFPEQK	265	2	nxp:NX_P18206-2, nxp:NX_P18206-1
NLDIERPTYTNLNR	264	10	nxp:NX_Q9H853-1, nxp:NX_P0DPH7-2, nxp:NX_P68366-1, nxp:NX_Q9NY65-1, nxp:NX_Q9BQE3-1, nxp:NX_Q6PEY2-1, nxp:NX_P0DPH8-1, nxp:NX_Q71U36-1, nxp:NX_P68363-1, nxp:NX_P0DPH7-1
DKGEYTLVVK	264	2	nxp:NX_P21333-2, nxp:NX_P21333-1
FNGTHIPGSPFK	264	2	nxp:NX_P21333-2, nxp:NX_P21333-1
PDACFNHNGEHR	264	2	nxp:NX_P07996-2, nxp:NX_P07996-1
GPDGLTAFEATDNQAIK	264	1	nxp:NX_P58546-1
EEFASTCPDDEEIELAYEQVAK	264	1	nxp:NX_O00299-1
VSNGAGTMSVSLVADENPFAQGALK	263	3	nxp:NX_P06396-4, nxp:NX_P06396-3, nxp:NX_P06396-1
VVVAENFDEIVNNENK	263	1	nxp:NX_P30101-1
GFAGDDAPR	262	11	nxp:NX_P63267-2, nxp:NX_P63261-1, nxp:NX_P60709-1, nxp:NX_P63267-1, nxp:NX_P68032-1, nxp:NX_P68133-1, nxp:NX_P62736-1, nxp:NX_P0CG39-1, nxp:NX_Q6S8J3-1, nxp:NX_P0CG38-1, nxp:NX_A5A3E0-1
GDDTPLHLAASHGHR	262	2	nxp:NX_Q13418-2, nxp:NX_Q13418-1
NCGQM(+15.994900)SEIEAK	262	1	nxp:NX_Q9Y490-1
QLLLTADDR	261	1	nxp:NX_P04075-2
EGTETFADHR	261	1	nxp:NX_Q9Y490-1
TFIAIKPDGVQR	260	2	nxp:NX_P15531-2, nxp:NX_P22392-2
VDFPQDQLTALTGR	259	2	nxp:NX_P40926-2, nxp:NX_P40926-1
LYANTVLSGGTTMYPGIADR	259	2	nxp:NX_P63261-1, nxp:NX_P60709-1
VSHVSTGGGASLELLEGK	259	2	nxp:NX_P07205-1, nxp:NX_P00558-1
IFNHCFTGNCVIDWLVSNQSVR	259	1	nxp:NX_P08567-1
QQPGPSEHIER	259	1	nxp:NX_P50552-1
EIELLCQEHGQENDDLVQR	258	3	nxp:NX_Q15555-4, nxp:NX_Q15555-3, nxp:NX_Q15555-1
NM(+15.994900)DPLNDNIATLLHQSSDK	258	2	nxp:NX_P35579-2, nxp:NX_P35579-1
AIMTYVSSFYHAFSGAQK	257	5	nxp:NX_P12814-2, nxp:NX_P12814-1, nxp:NX_O43707-1, nxp:NX_P12814-3, nxp:NX_P12814-4
TPVSCFNIQMCVGATGHNIPQK	257	3	nxp:NX_P08514-3, nxp:NX_P08514-2, nxp:NX_P08514-1
KDLYANTVLSGGTTM(+15.994900)YPGIADR	257	2	nxp:NX_P63261-1, nxp:NX_P60709-1
VIQYLAYVASSHK	257	2	nxp:NX_P35579-2, nxp:NX_P35579-1
THEAQIQEM(+15.994900)R	257	1	nxp:NX_P35579-1
HQGVMVGM(+15.994900)GQK	256	7	nxp:NX_P63261-1, nxp:NX_P60709-1, nxp:NX_Q562R1-1, nxp:NX_P63267-1, nxp:NX_P68032-1, nxp:NX_P68133-1, nxp:NX_P62736-1
HDLLVGAPLYM(+15.994900)ESR	256	3	nxp:NX_P08514-3, nxp:NX_P08514-2, nxp:NX_P08514-1
QNVAVNELCGR	256	1	nxp:NX_Q15942-1
ALGAPSLLLTGTQLYGR	255	3	nxp:NX_P08514-3, nxp:NX_P08514-2, nxp:NX_P08514-1
VEAQLQELQVK	255	1	nxp:NX_P35579-1
FVLVQENRPTLTDIVELR	255	1	nxp:NX_Q13201-1
NALWHTGNTPGQVR	254	3	nxp:NX_P07996-2, nxp:NX_P07996-1, nxp:NX_P35442-1
FQM(+15.994900)IPLDPK	254	2	nxp:NX_P07996-2, nxp:NX_P07996-1
VAGVANALAHK	254	2	nxp:NX_P68871-1, nxp:NX_P02042-1
VSGQGLHEGHTFEPAEFIIDTR	254	2	nxp:NX_P21333-2, nxp:NX_P21333-1
GEELDEDLFLQLTGGHEAF	254	2	nxp:NX_Q86UX7-2, nxp:NX_Q86UX7-1
LIAPVAEEEATVPNNK	254	1	nxp:NX_P07195-1
KFDQLLAEEK	253	14	nxp:NX_P35579-2, nxp:NX_P35749-4, nxp:NX_P35749-3, nxp:NX_P35579-1, nxp:NX_P35749-1, nxp:NX_P35580-1, nxp:NX_P35749-2, nxp:NX_P35580-5, nxp:NX_P35580-2, nxp:NX_Q7Z406-1, nxp:NX_P35580-3, nxp:NX_Q7Z406-6, nxp:NX_P35580-4, nxp:NX_Q7Z406-2
AVM(+15.994900)DDFAAFVEK	253	3	nxp:NX_P02768-3, nxp:NX_P02768-2, nxp:NX_P02768-1
DHFGLEGDEESTM(+15.994900)LEDSVSPK	253	1	nxp:NX_Q9Y490-1
NQTAEKEEFEHQQK	253	1	nxp:NX_P11142-1
YLTVACIFR	253	1	nxp:NX_Q9H4B7-1
AEGSDVANAVLDGADCIM(+15.994900)LSGETAK	252	3	nxp:NX_P14618-3, nxp:NX_P14618-1, nxp:NX_P14618-2
VSLNILPPEEEEETHK	252	2	nxp:NX_Q86YW5-2, nxp:NX_Q86YW5-1
NSLDCEIVSAK	252	2	nxp:NX_Q01518-2, nxp:NX_Q01518-1
ACLDYPVTSVLPPASLCK	252	1	nxp:NX_P53801-1
LGALFQPDSFVHGNSGAGNNWAK	252	1	nxp:NX_Q9H4B7-1
LEEEQIILEDQNCK	252	1	nxp:NX_P35579-1
AEAQVELR	251	3	nxp:NX_P08514-3, nxp:NX_P08514-2, nxp:NX_P08514-1
CVAPPALR	251	2	nxp:NX_P13224-1, nxp:NX_P13224-2
ITHLPGALLDK	251	1	nxp:NX_P40197-1
AGKPVICATQMLESMIK	250	3	nxp:NX_P14618-3, nxp:NX_P14618-1, nxp:NX_P14618-2
QGQIIYNWQGAQSTQDEVAASAILTAQLDEELGGTPVQSR	250	3	nxp:NX_P06396-4, nxp:NX_P06396-3, nxp:NX_P06396-1
DPDQTDGLGLSYLSSH	250	3	nxp:NX_P06396-4, nxp:NX_P06396-3, nxp:NX_P06396-1
M(+15.994900)KPVPDLVPGNFK	250	2	nxp:NX_P02671-2, nxp:NX_P02671-1
NGHVGISFVPK	250	2	nxp:NX_P21333-2, nxp:NX_P21333-1
NTAEWLLSHTK	250	1	nxp:NX_P00491-1
GECLCGQCVCHSSDFGK	249	3	nxp:NX_P05106-2, nxp:NX_P05106-3, nxp:NX_P05106-1
AGVAPLQVK	249	2	nxp:NX_P21333-2, nxp:NX_P21333-1
YLQEIYNSNNQK	249	2	nxp:NX_P02679-2, nxp:NX_P02679-1
THIQDNHDGTYTVAYVPDVTGR	249	2	nxp:NX_P21333-2, nxp:NX_P21333-1
GASALQLER	249	1	nxp:NX_Q9H4B7-1
AACLLPK	248	1	nxp:NX_P02768-1
SIAAATSALVK	247	2	nxp:NX_Q9Y490-1, nxp:NX_Q9Y4G6-1
EIIDPVLDR	247	1	nxp:NX_P68366-1
EQVTNVGGAVVTGVTAVAQK	246	3	nxp:NX_P37840-2, nxp:NX_P37840-3, nxp:NX_P37840-1
HSLPDIQLLQK	246	1	nxp:NX_Q13201-1
SLITFVNK	245	3	nxp:NX_Q9HBI1-3, nxp:NX_Q9HBI1-1, nxp:NX_Q9HBI1-2
ALTVPELTQQMFDAK	244	3	nxp:NX_P04350-1, nxp:NX_P68371-1, nxp:NX_Q13509-1
HSQFIGYPITLFVEK	244	2	nxp:NX_Q58FG0-1, nxp:NX_P07900-2
GDACKDDFDHDSVPDIDDICPENVDISETDFR	244	2	nxp:NX_P07996-2, nxp:NX_P07996-1
SDVLELTDDNFESR	244	1	nxp:NX_P30101-1
ANQAIQMACQSLGEPGCTQAQVLSAATIVAK	244	1	nxp:NX_Q9Y490-1
TAFDEAIAELDTLNEDSYK	244	1	nxp:NX_P27348-1
ALANSLACQGK	244	1	nxp:NX_P04075-2
AYLESEVAISEELVQK	243	5	nxp:NX_Q9NQC3-3, nxp:NX_Q9NQC3-2, nxp:NX_Q9NQC3-5, nxp:NX_Q9NQC3-4, nxp:NX_Q9NQC3-1
DESANQEEPEAR	243	1	nxp:NX_P50552-1
AALANLCIGDVITAIDGENTSNMTHLEAQNR	243	1	nxp:NX_O00151-1
DNCPNLPNSGQEDYDKDGIGDACDDDDDNDKIPDDR	242	2	nxp:NX_P07996-2, nxp:NX_P07996-1
IPEISIQDM(+15.994900)TAQVTSPSGK	242	2	nxp:NX_P21333-2, nxp:NX_P21333-1
ITPSYVAFTPEGER	240	5	contaminant_GR78_HUMAN, nxp:NX_P11021-1, contaminant_GR78_RAT, contaminant_GR78_MESAU, contaminant_GR78_MOUSE
LAAVDATVNQVLASR	240	4	nxp:NX_Q15084-3, nxp:NX_Q15084-1, nxp:NX_Q15084-5, nxp:NX_Q15084-2
HHSLGGQYGVQGFPTIK	240	4	nxp:NX_Q15084-3, nxp:NX_Q15084-1, nxp:NX_Q15084-5, nxp:NX_Q15084-2
HEQILVLDPPTDLK	240	2	nxp:NX_Q9P0L0-1, nxp:NX_Q9P0L0-2
GFTIPEAFR	240	1	nxp:NX_O00299-1
ALSNVEGFER	239	3	nxp:NX_P08514-3, nxp:NX_P08514-2, nxp:NX_P08514-1
NSTIVFPLPIDMLQGIIGAK	239	2	nxp:NX_P27105-2, nxp:NX_P27105-1
HRHPDEAAFFDTASTGK	239	2	nxp:NX_P02671-2, nxp:NX_P02671-1
TDQVIQSLIALVNDPQPEHPLR	238	4	nxp:NX_P68036-2, nxp:NX_P68036-1, nxp:NX_A0A1B0GUS4-1, nxp:NX_P68036-3
GNDIIAAAK	238	2	nxp:NX_P18206-2, nxp:NX_P18206-1
FLPEGCQPLVSSAVDR	238	2	nxp:NX_Q86YW5-2, nxp:NX_Q86YW5-1
NIILEEGKEILVGDVGQTVDDPYATFVK	238	1	nxp:NX_P23528-1
NIDNPALADIYTEHAHQVVVAK	238	1	nxp:NX_O75083-1
NDNDTFTVK	237	4	nxp:NX_P21333-2, nxp:NX_P21333-1, nxp:NX_Q14315-2, nxp:NX_Q14315-1
LVIIESDLER	236	10	nxp:NX_P09493-2, nxp:NX_P09493-5, nxp:NX_P09493-3, nxp:NX_P09493-1, nxp:NX_P09493-4, nxp:NX_P09493-9, nxp:NX_P09493-6, nxp:NX_P09493-10, nxp:NX_P09493-8, nxp:NX_P09493-7
NYITMDELR	236	4	nxp:NX_P12814-2, nxp:NX_P12814-1, nxp:NX_P12814-3, nxp:NX_P12814-4
SAEAEEDGDLQCLCVK	236	1	nxp:NX_P02776-1
ERIPEAPAGPPSDFGLFLSDDDPKK	236	1	nxp:NX_Q9Y490-1
HEAFESDLAAHQDR	235	9	nxp:NX_O43707-2, nxp:NX_P12814-2, nxp:NX_P12814-1, nxp:NX_P35609-1, nxp:NX_P35609-2, nxp:NX_Q08043-1, nxp:NX_O43707-1, nxp:NX_P12814-3, nxp:NX_P12814-4
TNLLQVCER	235	2	nxp:NX_P18206-2, nxp:NX_P18206-1
FWEVISDEHGIDPTGTYHGDSDLQLDR	235	1	nxp:NX_P07437-1
QNLLQAAGNVGQASGELLQQIGESDTDPHFQDALM(+15.994900)QLAK	235	1	nxp:NX_Q9Y490-1
FAHTNVESLVNEYDDNGEGIILFR	235	1	nxp:NX_P30101-1
LDGLVETPTGYIESLPR	234	3	nxp:NX_P55209-3, nxp:NX_P55209-2, nxp:NX_P55209-1
GPAVGIDLGTTYSCVGVFQHGK	234	2	nxp:NX_P11142-2, nxp:NX_P11142-1
MFLSFPTTK	234	1	nxp:NX_P69905-1
AYHEQLSVAEITNACFEPANQMVK	233	8	nxp:NX_P68363-2, nxp:NX_P0DPH7-2, nxp:NX_P68366-1, nxp:NX_Q6PEY2-1, nxp:NX_P0DPH8-1, nxp:NX_Q71U36-1, nxp:NX_P68363-1, nxp:NX_P0DPH7-1
NQLTSNPENTVFDAK	233	5	contaminant_GR78_HUMAN, nxp:NX_P11021-1, contaminant_GR78_RAT, contaminant_GR78_MESAU, contaminant_GR78_MOUSE
DYETATLSEIK	233	4	nxp:NX_P12814-2, nxp:NX_P12814-1, nxp:NX_P12814-3, nxp:NX_P12814-4
SRPSQVLDSPFPTGSAFGF	233	3	nxp:NX_P08514-3, nxp:NX_P08514-2, nxp:NX_P08514-1
AGNNM(+15.994900)LLVGVHGPR	233	2	nxp:NX_P21333-2, nxp:NX_P21333-1
LPPGEYVVVPSTFEPNK	233	1	nxp:NX_P07384-1
FITHAPPGEFNEVFNDVR	233	1	nxp:NX_P52907-1
YAPSGFYIASGDVSGK	233	1	nxp:NX_O75083-1
SVAVTDVNGDGR	232	3	nxp:NX_P08514-3, nxp:NX_P08514-2, nxp:NX_P08514-1
TTGIVMDSGDGVTHTVPIYEGYALPHAILR	232	2	nxp:NX_P63261-1, nxp:NX_P60709-1
VTYTPMAPGSYLISIK	232	2	nxp:NX_P21333-2, nxp:NX_P21333-1
AAGHPGDPESQQR	232	1	nxp:NX_Q9Y490-1
FLASVSTVLTSK	232	1	nxp:NX_P69905-1
DNGNGTYSCSYVPR	231	2	nxp:NX_P21333-2, nxp:NX_P21333-1
NKDQGTYEDYVEGLR	231	2	nxp:NX_P60660-2, nxp:NX_P60660-1
SLQEQADAAEER	231	1	nxp:NX_P09493-5
HEQNIDCGGGYVK	231	1	nxp:NX_P27797-1
VPSLVGSFIR	231	1	nxp:NX_P78417-1
ELEDATETADAM(+15.994900)NR	230	2	nxp:NX_P35579-2, nxp:NX_P35579-1
LTSLPLGALR	230	1	nxp:NX_P07359-1
GVTFNVTTVDTK	230	1	nxp:NX_O00299-1
EEVGEEAIVELVENGKK	230	1	nxp:NX_P35579-1
TATPQQAQEVHEK	230	1	nxp:NX_P60174-3
TTLEHSDCAFMVDNEAIYDICR	229	9	nxp:NX_P0DPH7-2, nxp:NX_P68366-1, nxp:NX_Q9NY65-1, nxp:NX_Q9BQE3-1, nxp:NX_Q6PEY2-1, nxp:NX_P0DPH8-1, nxp:NX_Q71U36-1, nxp:NX_P68363-1, nxp:NX_P0DPH7-1
VHLQLWDTAGQER	229	1	nxp:NX_O00194-1
APDFVFYAPR	228	4	nxp:NX_P35241-4, nxp:NX_P26038-1, nxp:NX_P15311-1, nxp:NX_P35241-5
DAFDTLFDHAPDK	228	4	nxp:NX_Q9HBI1-3, nxp:NX_Q9HBI1-1, nxp:NX_Q9NVD7-1, nxp:NX_Q9HBI1-2
YGILADAR	228	2	nxp:NX_Q86UX7-2, nxp:NX_Q86UX7-1
GGETSEMYLIQPDSSVKPYR	228	1	nxp:NX_P02675-1
DPENFPFVVLGNK	228	1	nxp:NX_P51149-1
FALSPPHSSTCENR	227	2	nxp:NX_O95866-7, nxp:NX_O95866-2
RAEFTVETR	227	2	nxp:NX_P21333-2, nxp:NX_P21333-1
APDAGGCLHADPDLGVLCPTGCQLQEALLQQER	227	1	nxp:NX_P02675-1
LGGSAVISLEGKPL	227	1	nxp:NX_P23528-1
NVWVHLDGPGVTR	227	1	nxp:NX_P00488-1
SNVDM(+15.994900)DFEVENAVLGK	227	1	nxp:NX_P00488-1
LAVNMVPFPR	226	10	nxp:NX_Q3ZCM7-1, nxp:NX_A6NNZ2-1, nxp:NX_P04350-1, nxp:NX_P07437-1, nxp:NX_Q13885-1, nxp:NX_Q9BVA1-1, nxp:NX_P68371-1, nxp:NX_Q9BUF5-1, nxp:NX_Q13509-1, nxp:NX_Q9H4B7-1
ANAGPNTNGSQFFICTAK	226	3	nxp:NX_A0A0B4J2A2-1, nxp:NX_P0DN37-1, nxp:NX_P62937-1
HECQANGPEDLNR	226	1	nxp:NX_P60981-1
ISVYYNEAYGR	226	1	nxp:NX_Q9H4B7-1
QAFDDAIAELDTLNEDSYK	226	1	nxp:NX_Q04917-1
NPETDTYILFNPWCEDDAVYLDNEK	226	1	nxp:NX_P00488-1
FQYYEDSSGK	225	3	nxp:NX_P05106-2, nxp:NX_P05106-3, nxp:NX_P05106-1
ILEQEEYQR	224	11	nxp:NX_P35579-2, nxp:NX_P35749-4, nxp:NX_P35749-3, nxp:NX_P35579-1, nxp:NX_P35749-1, nxp:NX_P35580-1, nxp:NX_P35749-2, nxp:NX_P35580-5, nxp:NX_P35580-2, nxp:NX_P35580-3, nxp:NX_P35580-4
ELEEIVQPIISK	224	5	contaminant_GR78_HUMAN, nxp:NX_P11021-1, contaminant_GR78_RAT, contaminant_GR78_MESAU, contaminant_GR78_MOUSE
VPVDPATYGQFYGGDSYIILYNYR	224	3	nxp:NX_P06396-4, nxp:NX_P06396-3, nxp:NX_P06396-1
HTAMVSWGGVSIPNSPFR	224	2	nxp:NX_P21333-2, nxp:NX_P21333-1
ASVPTIQDQASAMQLSQCAK	224	1	nxp:NX_Q9Y490-1
CFSIDNPGYEPEVVAVHPGGDTVAIGGVDGNVR	223	2	nxp:NX_O75083-3, nxp:NX_O75083-1
AEISCTDNQDGTCSVSYLPVLPGDYSILVK	223	2	nxp:NX_P21333-2, nxp:NX_P21333-1
LGAFSDGLAHLDNLK	223	2	nxp:NX_P68871-1, nxp:NX_P02042-1
HRPQVAIICGSGLGGLTDK	223	1	nxp:NX_P00491-1
SLPGSLANVVK	223	1	nxp:NX_Q13201-1
FWEMIGEEHGIDLAGSDR	223	1	nxp:NX_Q9H4B7-1
FPPNIVNIHVK	222	5	nxp:NX_Q14766-3, nxp:NX_Q14766-2, nxp:NX_Q14766-5, nxp:NX_Q14766-1, nxp:NX_Q14766-4
VAHALAEGLGVIACIGEK	222	1	nxp:NX_P60174-3
DHFGLEGDEESTMLEDSVSPK	221	1	nxp:NX_Q9Y490-1
NSNPALNDNLEK	221	1	nxp:NX_O00299-1
DDLWSIQNLGTK	220	3	nxp:NX_P05106-2, nxp:NX_P05106-3, nxp:NX_P05106-1
QHLPLIK	220	2	nxp:NX_P02671-2, nxp:NX_P02671-1
FVSELWK	220	2	nxp:NX_P35579-2, nxp:NX_P35579-1
YDKDDEAPSDGAQFPPIAAQDLPFVLK	220	1	nxp:NX_O75563-1
LKPGAPLRPK	219	2	nxp:NX_P21333-2, nxp:NX_P21333-1
LTMVPPNIAELK	219	1	nxp:NX_Q15404-1
SLVISPPVR	218	3	nxp:NX_Q9UBW5-2, nxp:NX_Q9UBW5-3, nxp:NX_Q9UBW5-1
CANLFEALVGTLK	218	1	nxp:NX_Q9P1F3-1
SEPIPESNDGPVK	218	1	nxp:NX_P30101-1
HLIPAANTGESK	218	1	nxp:NX_P62258-1
LGHPEALSAGTGSPQPPSFTYAQQR	218	1	nxp:NX_Q15942-1
DGEEAGAYDGPR	218	1	nxp:NX_P30101-1
EASM(+15.994900)VITESPAALQLR	217	2	nxp:NX_P27105-2, nxp:NX_P27105-1
LEGHELPADLPPHLVPPSK	217	1	nxp:NX_Q9H4M9-1
KAPSDLYQIILK	217	1	nxp:NX_P07384-1
DREVGIPPEQSLETAK	217	1	nxp:NX_P61158-1
LDDGHLNNSLSSPVQADVYFPR	217	1	nxp:NX_Q3ZCW2-1
KAGTQIENIEEDFR	216	7	nxp:NX_P12814-2, nxp:NX_P12814-1, nxp:NX_P35609-1, nxp:NX_P35609-2, nxp:NX_Q08043-1, nxp:NX_P12814-3, nxp:NX_P12814-4
HQAQIDHYLGLANK	216	5	nxp:NX_Q9NQC3-3, nxp:NX_Q9NQC3-2, nxp:NX_Q9NQC3-5, nxp:NX_Q9NQC3-4, nxp:NX_Q9NQC3-1
DSLIVQVTFDCDCACQAQAEPNSHR	216	3	nxp:NX_P05106-2, nxp:NX_P05106-3, nxp:NX_P05106-1
DEEFPEQK	216	2	nxp:NX_P18206-2, nxp:NX_P18206-1
ANQQFLVYCEIDGSGNGWTVFQK	216	2	nxp:NX_P02679-2, nxp:NX_P02679-1
NM(+15.994900)M(+15.994900)AACDPR	215	9	nxp:NX_Q3ZCM7-1, nxp:NX_A6NNZ2-1, nxp:NX_P04350-1, nxp:NX_P07437-1, nxp:NX_Q13885-1, nxp:NX_Q9BVA1-1, nxp:NX_P68371-1, nxp:NX_Q9BUF5-1, nxp:NX_Q13509-1
ITALAPSTMK	215	7	nxp:NX_P63267-2, nxp:NX_P63261-1, nxp:NX_P60709-1, nxp:NX_P63267-1, nxp:NX_P68032-1, nxp:NX_P68133-1, nxp:NX_P62736-1
IGGVILFHETLYQK	215	2	nxp:NX_P05062-1, nxp:NX_P04075-2
EDGGGWWYNR	215	1	nxp:NX_P02675-1
PSIVGRPR	214	11	nxp:NX_P63267-2, nxp:NX_P63261-1, nxp:NX_P60709-1, nxp:NX_Q9BYX7-1, nxp:NX_P63267-1, nxp:NX_P68032-1, nxp:NX_P68133-1, nxp:NX_P62736-1, nxp:NX_Q6S8J3-1, nxp:NX_P0CG38-1, nxp:NX_A5A3E0-1
DRHPEEGVVAELQGFAVDK	214	6	nxp:NX_Q96DZ9-4, nxp:NX_Q96DZ9-5, nxp:NX_Q96DZ9-3, nxp:NX_Q96DZ9-6, nxp:NX_Q96DZ9-2, nxp:NX_Q96DZ9-1
LPPQPIRPLPR	214	4	nxp:NX_O95866-7, nxp:NX_O95866-6, nxp:NX_O95866-2, nxp:NX_O95866-1
YIETDPANR	213	3	nxp:NX_P06396-4, nxp:NX_P06396-3, nxp:NX_P06396-1
EVANSTANLVK	213	2	nxp:NX_Q9Y490-1, nxp:NX_Q9Y4G6-1
SFLDSGYR	213	2	nxp:NX_P18206-2, nxp:NX_P18206-1
KAPDAGGCLHADPDLGVLCPTGCQLQEALLQQERPIR	213	1	nxp:NX_P02675-1
TAHLGANPWR	212	2	nxp:NX_P13224-1, nxp:NX_P13224-2
FSHEEIAM(+15.994900)ATVTALR	212	1	nxp:NX_P04075-2
TYNFLPEFLVSTQK	212	1	nxp:NX_P30740-1
LHLDYIGPCK	212	1	nxp:NX_P09486-1
TIPWLENR	211	6	nxp:NX_P12814-2, nxp:NX_P12814-1, nxp:NX_P35609-1, nxp:NX_P35609-2, nxp:NX_P12814-3, nxp:NX_P12814-4
ADLINNLGTIAK	211	4	nxp:NX_Q14568-1, nxp:NX_Q58FF8-1, nxp:NX_P08238-1, nxp:NX_P07900-2
VVEHPEFLK	211	3	nxp:NX_P06396-4, nxp:NX_P06396-3, nxp:NX_P06396-1
STAGDTHLGGEDFDNR	211	3	nxp:NX_P11142-2, nxp:NX_P54652-1, nxp:NX_P11142-1
IEIESFYEGEDFSETLTR	211	2	contaminant_GR78_HUMAN, nxp:NX_P11021-1
VEYTPYEEGLHSVDVTYDGSPVPSSPFQVPVTEGCDPSR	211	2	nxp:NX_P21333-2, nxp:NX_P21333-1
TTGIVM(+15.994900)DSGDGVTHTVPIYEGYALPHAILR	211	2	nxp:NX_P63261-1, nxp:NX_P60709-1
LLPYLAEDELR	211	2	nxp:NX_P13224-1, nxp:NX_P13224-2
LALETALM(+15.994900)YGAK	211	1	nxp:NX_P00488-1
IQEIIEQLDVTTSEYEK	211	1	nxp:NX_P10809-1
AQEACGPLEM(+15.994900)DSALSVVQNLEK	211	1	nxp:NX_Q9Y490-1
EFNAETFTFHADICTLSEK	210	3	nxp:NX_P02768-3, nxp:NX_P02768-2, nxp:NX_P02768-1
TSLEVSPNPEPPEKPVR	210	3	nxp:NX_Q9UBW5-2, nxp:NX_Q9UBW5-3, nxp:NX_Q9UBW5-1
FLSNGHVTIPGQQDK	210	2	nxp:NX_P35579-2, nxp:NX_P35579-1
HPDYSVVLLLR	210	2	nxp:NX_P02768-2, nxp:NX_P02768-1
QVTQSYWDTNPTR	210	2	nxp:NX_P07996-2, nxp:NX_P07996-1
ECCEKPLLEK	210	2	nxp:NX_P02768-2, nxp:NX_P02768-1
DTDDVPM(+15.994900)ILVGNK	209	4	nxp:NX_P61224-4, nxp:NX_P61224-3, nxp:NX_A6NIZ1-1, nxp:NX_P61224-1
AEEDGDLQCLCVK	209	2	nxp:NX_P02776-1, nxp:NX_P10720-1
LDQLIYIPLPDEK	209	1	nxp:NX_P55072-1
CGTGIVGVFVK	209	1	nxp:NX_O00151-1
NLEVLNFFNNQIEELPTQISSLQK	209	1	nxp:NX_Q15404-1
GCPPDDIENPR	208	5	nxp:NX_P05556-2, nxp:NX_P05556-1, nxp:NX_P05556-5, nxp:NX_P05556-4, nxp:NX_P05556-3
SALSDLHAHK	208	1	nxp:NX_P69905-1
TNISDEESEQATEMLVHNAQNLMQSVK	207	2	nxp:NX_P18206-2, nxp:NX_P18206-1
ALGALVDSCAPGLCPDWDSWDASKPVTNAR	207	2	nxp:NX_P21333-2, nxp:NX_P21333-1
FIIHAPPGEFNEVFNDVR	207	2	nxp:NX_P47755-2, nxp:NX_P47755-1
AEAEEDGDLQCLCVK	207	2	nxp:NX_P02776-1, nxp:NX_P10720-1
LCNSPSPQM(+15.994900)NGKPCEGEAR	207	2	nxp:NX_P07996-2, nxp:NX_P07996-1
GLSMAATFIGNNTAIQEIFNR	207	1	nxp:NX_Q9H4B7-1
EEPCLLK	206	4	nxp:NX_P21333-2, nxp:NX_P21333-1, nxp:NX_Q14315-2, nxp:NX_Q14315-1
FAGGDAGDAFDGFDFGDDPSDK	206	2	nxp:NX_P02679-2, nxp:NX_P02679-1
QLEQVIAK	206	2	nxp:NX_P02671-2, nxp:NX_P02671-1
GAFSDGLAHLDNLK	206	2	nxp:NX_P68871-1, nxp:NX_P02042-1
TSDPAVQAIVLDTASDVLDK	206	1	nxp:NX_Q9Y490-1
IDNSQVESGSLEDDWDFLPPKK	206	1	nxp:NX_P27797-1
LSIQSSPK	206	1	nxp:NX_P00488-1
NGQHVASSPIPVVISQSEIGDASR	205	2	nxp:NX_P21333-2, nxp:NX_P21333-1
DGSCSVEYIPYEAGTYSLNVTYGGHQVPGSPFK	205	2	nxp:NX_P21333-2, nxp:NX_P21333-1
GTQVVGSDMTVTVQFTNPLK	205	1	nxp:NX_P00488-1
TVSSLSEDLESTR	205	1	nxp:NX_Q13201-1
LNEHFLNTTDFLDTIK	205	1	nxp:NX_P48735-1
ISIEMHGTLEDQLSHLR	204	4	nxp:NX_P12814-2, nxp:NX_P12814-1, nxp:NX_P12814-3, nxp:NX_P12814-4
AGVANALAHK	204	2	nxp:NX_P68871-1, nxp:NX_P02042-1
PLDHAQPPSSLVIDK	204	1	nxp:NX_O00151-1
VITNQYNNPAGLYSSENISNFNNALESK	204	1	nxp:NX_O00151-1
VASHLEVNCDKR	204	1	nxp:NX_P07359-1
ETVQTTEDQILK	203	2	nxp:NX_P18206-2, nxp:NX_P18206-1
ESSSHHPGIAEFPSR	203	2	nxp:NX_P02671-2, nxp:NX_P02671-1
ADFCIIHYAGK	202	7	nxp:NX_P35579-2, nxp:NX_P35579-1, nxp:NX_P35580-1, nxp:NX_P35580-5, nxp:NX_P35580-2, nxp:NX_P35580-3, nxp:NX_P35580-4
KQTALVELVK	202	3	nxp:NX_P02768-3, nxp:NX_P02768-2, nxp:NX_P02768-1
GSGDPSSSSSSGNPLVYLDVDANGKPLGR	202	2	nxp:NX_P30405-2, nxp:NX_P30405-1
FFYSDQNVDSR	202	2	nxp:NX_Q9Y490-1, nxp:NX_Q9Y4G6-1
ADDGRPFPQVIK	202	1	nxp:NX_P04075-2
VFHLLGVDTLVVTNAAGGLNPK	202	1	nxp:NX_P00491-1
GVVDSDDLPLNVSR	202	1	nxp:NX_P14625-1
VLDNYLTSPLPEEVDETSAEDEGVSQR	202	1	nxp:NX_O00299-1
ELEDATETADAMNR	201	2	nxp:NX_P35579-2, nxp:NX_P35579-1
ELIECAR	201	2	nxp:NX_Q9Y490-1, nxp:NX_Q9Y4G6-1
EIVHIQIGQCGNQIGAK	201	1	nxp:NX_Q9H4B7-1
LGEIVTTIPTIGFNVETVEYK	200	4	nxp:NX_P84085-1, nxp:NX_P18085-1, nxp:NX_P84077-1, nxp:NX_P61204-1
TLGPSQEETGGVFLCPWR	200	3	nxp:NX_P08514-3, nxp:NX_P08514-2, nxp:NX_P08514-1
AGDALWLR	200	2	nxp:NX_Q86UX7-2, nxp:NX_Q86UX7-1
VGDAIPAVEVFEGEPGNK	200	2	nxp:NX_P30044-3, nxp:NX_P30044-1
LVRPEVDVM(+15.994900)CTAFHDNEETFLK	200	2	nxp:NX_P02768-3, nxp:NX_P02768-1
YIPPCLDSELTEFPLR	200	1	nxp:NX_P09486-1
EEYVLNDIGVIFYGEVNDIK	200	1	nxp:NX_P00488-1
NTDQASMPDNTAAQK	199	6	nxp:NX_P35579-2, nxp:NX_P35749-4, nxp:NX_P35749-3, nxp:NX_P35579-1, nxp:NX_P35749-1, nxp:NX_P35749-2
NTDQASM(+15.994900)PDNTAAQK	199	6	nxp:NX_P35579-2, nxp:NX_P35749-4, nxp:NX_P35749-3, nxp:NX_P35579-1, nxp:NX_P35749-1, nxp:NX_P35749-2
TM(+15.994900)LESAGGLIQTAR	199	1	nxp:NX_Q9Y490-1
SNVSDAVAQSTR	199	1	nxp:NX_P60174-3
FDLMYAK	198	11	nxp:NX_P68363-2, nxp:NX_A6NHL2-2, nxp:NX_A6NHL2-1, nxp:NX_P68366-1, nxp:NX_Q9NY65-1, nxp:NX_Q9BQE3-1, nxp:NX_Q6PEY2-1, nxp:NX_P0DPH8-1, nxp:NX_Q71U36-1, nxp:NX_P68363-1, nxp:NX_P0DPH7-1
DLGEENFK	198	3	nxp:NX_P02768-3, nxp:NX_P02768-2, nxp:NX_P02768-1
PQEAGEYAVHVLCNSEDIR	198	2	nxp:NX_P21333-2, nxp:NX_P21333-1
TVTDMLMTICAR	198	1	nxp:NX_Q9Y490-1
M(+15.994900)FQYDSTHGK	198	1	nxp:NX_P04406-1
LIVLVPPSKPTVNIPSSATIGNR	198	1	nxp:NX_Q9Y624-1
NQPEVDM(+15.994900)SDR	198	1	nxp:NX_Q15404-1
VIEGDVVSALNK	197	7	nxp:NX_P48059-4, nxp:NX_P48059-2, nxp:NX_Q7Z4I7-1, nxp:NX_P48059-5, nxp:NX_Q7Z4I7-5, nxp:NX_Q7Z4I7-2, nxp:NX_P48059-3
AVGVAVATGLHTELGK	197	7	nxp:NX_Q93084-4, nxp:NX_Q93084-2, nxp:NX_Q93084-3, nxp:NX_Q93084-7, nxp:NX_Q93084-1, nxp:NX_Q93084-6, nxp:NX_Q93084-5
CQCPPNFTGK	197	5	nxp:NX_Q14766-3, nxp:NX_Q14766-2, nxp:NX_Q14766-5, nxp:NX_Q14766-1, nxp:NX_Q14766-4
IYVDDGLISLQVK	197	3	nxp:NX_P14618-3, nxp:NX_P14618-1, nxp:NX_P14618-2
ELLPVLISAMK	197	3	nxp:NX_P18206-3, nxp:NX_P18206-2, nxp:NX_P18206-1
GPVTDVAYSHDGAFLAVCDASK	197	2	nxp:NX_O75083-3, nxp:NX_O75083-1
LYSILGTTLK	197	2	nxp:NX_O75083-3, nxp:NX_O75083-1
NPSSAGSWNSGSSGPGSTGNR	197	2	nxp:NX_P02671-2, nxp:NX_P02671-1
SDGDPVQPAVLQVHQTS	197	1	nxp:NX_O95810-1
RDQALTEEHAR	196	4	nxp:NX_P12814-2, nxp:NX_P12814-1, nxp:NX_P12814-3, nxp:NX_P12814-4
EVDEQM(+15.994900)LNVQNK	196	4	nxp:NX_P07437-1, nxp:NX_Q13885-1, nxp:NX_Q9BVA1-1, nxp:NX_P68371-1
LGDVYVNDAFGTAHR	196	2	nxp:NX_P07205-1, nxp:NX_P00558-1
ASGPGLNTTGVPASLPVEFTIDAK	196	2	nxp:NX_P21333-2, nxp:NX_P21333-1
AIQLTYNPDESSKPNMIDAATLK	196	2	nxp:NX_P02679-2, nxp:NX_P02679-1
M(+15.994900)DCQECPEGYR	196	2	nxp:NX_P21333-2, nxp:NX_P21333-1
CNTCGEPITDR	196	1	nxp:NX_Q15942-1
HVGDLGNVTADK	196	1	nxp:NX_P00441-1
LATQSNEITIPVTFESR	196	1	nxp:NX_P04792-1
ETADTDTADQVMASFK	195	4	nxp:NX_P12814-2, nxp:NX_P12814-1, nxp:NX_P12814-3, nxp:NX_P12814-4
SANLVAATLGAILNR	195	4	nxp:NX_P19367-4, nxp:NX_P19367-2, nxp:NX_P19367-1, nxp:NX_P19367-3
M(+15.994900)TGLVDEAIDTK	195	2	nxp:NX_P18206-2, nxp:NX_P18206-1
QAAPCVLFFDELDSIAK	195	1	nxp:NX_P55072-1
RPTELLSNPQFIVDGATR	195	1	nxp:NX_P07384-1
AQM(+15.994900)DLSGR	195	1	nxp:NX_P00488-1
M(+15.994900)ATNAAAQNAIK	195	1	nxp:NX_Q9Y490-1
KPLNTEGVM(+15.994900)K	195	1	nxp:NX_P00488-1
VVLCELGNPMK	194	3	nxp:NX_P08514-3, nxp:NX_P08514-2, nxp:NX_P08514-1
NRIPESGGDNSVFDIFELTGAAR	194	1	nxp:NX_P07996-1
VAEPAENEQDEQDENGAEASADLR	194	1	nxp:NX_P26038-1
LPQLPITNF	193	2	nxp:NX_P21333-2, nxp:NX_P21333-1
VIAAEGEM(+15.994900)NASR	193	2	nxp:NX_P27105-2, nxp:NX_P27105-1
GDLPFVVPR	193	2	nxp:NX_P35579-2, nxp:NX_P35579-1
DLEGLSQR	193	1	nxp:NX_P35579-1
PALPAGTEDTAK	192	3	nxp:NX_P06396-4, nxp:NX_P06396-3, nxp:NX_P06396-1
LKDVLLQVDDER	192	2	nxp:NX_P35579-2, nxp:NX_P35579-1
DVLLQVDDERR	192	2	nxp:NX_P35579-2, nxp:NX_P35579-1
IQVHYYEDGNVQLVSHK	192	2	nxp:NX_P47755-1, nxp:NX_P52907-1
GIVTNWDDMEK	192	2	nxp:NX_P63261-1, nxp:NX_P60709-1
EATNPPVIQEEKPK	192	1	nxp:NX_P30101-1
IQELEEQLEEEESAR	191	2	nxp:NX_P35579-2, nxp:NX_P35579-1
CPEALFQPSFLGM(+15.994900)ESC	191	2	nxp:NX_P63261-1, nxp:NX_P60709-1
VLGEAM(+15.994900)TGISQNAK	191	1	nxp:NX_Q9Y490-1
FPDENFK	191	1	nxp:NX_P23284-1
IEVEKPFAIAK	191	1	nxp:NX_P23284-1
IRPFFPQQ	191	1	nxp:NX_P02675-1
AENFFILR	190	3	nxp:NX_P59998-1, nxp:NX_P59998-3, nxp:NX_P59998-2
LQDPVLVSCDSAPCTVVQCDLQEMAR	190	2	nxp:NX_P08514-2, nxp:NX_P08514-1
DTDMDGVGDQCDNCPLEHNPDQLDSDSDR	190	2	nxp:NX_P07996-2, nxp:NX_P07996-1
LRVDPVNFK	190	2	nxp:NX_P02008-1, nxp:NX_P69905-1
FTITPPTAQVVGVLK	190	1	nxp:NX_P52907-1
HVFGESDELIGQK	190	1	nxp:NX_P60174-3
FGQDFSTFLEAGVEM(+15.994900)AGQAPSQEDR	190	1	nxp:NX_Q9Y490-1
ISIGNVVK	190	1	nxp:NX_Q9Y490-1
EVIQEWNLTNIK	190	1	nxp:NX_Q9Y490-1
TITLEVEPSDTIENVK	189	4	nxp:NX_P62987-1, nxp:NX_P62979-1, nxp:NX_P0CG47-1, nxp:NX_P0CG48-1
YAPSEAGLHEMDIR	189	2	nxp:NX_P21333-2, nxp:NX_P21333-1
HLEINPDHPIVETLR	189	1	nxp:NX_P08238-1
LPLTYPAPNGDPILQLLEGR	188	2	nxp:NX_Q70J99-1, nxp:NX_Q70J99-3
HWPFQVINDGDKPK	188	1	nxp:NX_P0DMV8-1
IVVVTAGVR	188	1	nxp:NX_P07195-1
VYSTSVTGSR	188	1	nxp:NX_Q9H299-1
VLAVNQENEQLM(+15.994900)EDYEK	187	4	nxp:NX_P12814-2, nxp:NX_P12814-1, nxp:NX_P12814-3, nxp:NX_P12814-4
LSLTDPLVAER	187	2	nxp:NX_P13224-1, nxp:NX_P13224-2
IPTISTQLK	187	2	nxp:NX_P18206-2, nxp:NX_P18206-1
THEAQIQEMR	187	1	nxp:NX_P35579-1
VYCDMNTENGGWTVIQNR	187	1	nxp:NX_P02675-1
IQVWHEEHR	187	1	nxp:NX_P26038-1
VSLDVNHFAPDELTVK	187	1	nxp:NX_P04792-1
ALDLFSDNAPPPELLEIINEDIAK	186	4	nxp:NX_Q15084-3, nxp:NX_Q15084-1, nxp:NX_Q15084-5, nxp:NX_Q15084-2
PNNPDWGTFEEVSGNVSPGTR	186	2	nxp:NX_P02671-2, nxp:NX_P02671-1
SYIYSGSHDGHINYWDSETGENDSFAGK	186	2	nxp:NX_O75083-3, nxp:NX_O75083-1
HTGPGILSMANAGPNTNGSQFFICTAK	186	1	nxp:NX_P62937-1
ELASQPDVDGFLVGGASLKPEFVDIINAK	186	1	nxp:NX_P60174-3
SPGAPGPLTLK	186	1	nxp:NX_Q15942-1
ERIPEAPAGPPSDFGLFLSDDDPK	186	1	nxp:NX_Q9Y490-1
EGILNDDIYCPPETAVLLASYAVQSK	186	1	nxp:NX_P26038-1
KLVILEGELER	184	5	nxp:NX_P07951-3, nxp:NX_P67936-1, nxp:NX_P67936-2, nxp:NX_P07951-1, nxp:NX_P07951-2
LNFSHGTHEYHAETIK	184	2	nxp:NX_P14618-1, nxp:NX_P14618-2
GCTDNLTLTVAR	184	1	nxp:NX_O00151-1
AASDIAMTELPPTHPIR	184	1	nxp:NX_P62258-1
IQTLSAIDTIK	184	1	nxp:NX_Q3ZCW2-1
VLQLTSWDEDAWASK	183	3	nxp:NX_P18206-3, nxp:NX_P18206-2, nxp:NX_P18206-1
EM(+15.994900)EAELEDER	183	2	nxp:NX_P35579-2, nxp:NX_P35579-1
VM(+15.994900)VTNVTSLLK	183	2	nxp:NX_Q9Y490-1, nxp:NX_Q9Y4G6-1
QMQLENVSVALEFLDR	182	9	nxp:NX_O75369-4, nxp:NX_O75369-6, nxp:NX_O75369-3, nxp:NX_O75369-2, nxp:NX_O75369-9, nxp:NX_O75369-1, nxp:NX_O75369-8, nxp:NX_P21333-2, nxp:NX_P21333-1
LHFFMPGFAPLTSR	182	8	nxp:NX_Q3ZCM7-1, nxp:NX_A6NNZ2-1, nxp:NX_P04350-1, nxp:NX_P07437-1, nxp:NX_Q13885-1, nxp:NX_Q9BVA1-1, nxp:NX_P68371-1, nxp:NX_Q9BUF5-1
LKPEDITQIQPQQLVLR	182	5	nxp:NX_P05556-2, nxp:NX_P05556-1, nxp:NX_P05556-5, nxp:NX_P05556-4, nxp:NX_P05556-3
ICDQWDNLGALTQK	182	4	nxp:NX_P12814-2, nxp:NX_P12814-1, nxp:NX_P12814-3, nxp:NX_P12814-4
EAFNM(+15.994900)IDQNR	182	4	nxp:NX_P24844-2, nxp:NX_P19105-1, nxp:NX_O14950-1, nxp:NX_P24844-1
ATLQAALCLENFSSQVVER	182	3	nxp:NX_P59998-1, nxp:NX_P59998-3, nxp:NX_P59998-2
FIAVGYVDDTQFVR	182	2	nxp:NX_P04439-1, nxp:NX_P04439-2
ASTPNGYDNGIIWATWK	182	2	nxp:NX_P02679-2, nxp:NX_P02679-1
ELSDFISYLQR	182	1	nxp:NX_P30101-1
CPELFAPEQGSLDCSDTR	182	1	nxp:NX_P16109-1
HEAMITDLEER	182	1	nxp:NX_P35579-1
AYHEQLSVAEITNACFEPANQM(+15.994900)VK	181	8	nxp:NX_P68363-2, nxp:NX_P0DPH7-2, nxp:NX_P68366-1, nxp:NX_Q6PEY2-1, nxp:NX_P0DPH8-1, nxp:NX_Q71U36-1, nxp:NX_P68363-1, nxp:NX_P0DPH7-1
ELLLQPVTISR	181	3	nxp:NX_P59998-1, nxp:NX_P59998-3, nxp:NX_P59998-2
CPEALFQPSFLGM(+15.994900)ESCGIHETTFN	181	2	nxp:NX_P63261-1, nxp:NX_P60709-1
SFTTTAER	181	2	nxp:NX_P63261-1, nxp:NX_P60709-1
GNPTVEVDLFTSK	181	1	nxp:NX_P06733-1
SYELPDGQVI	180	13	nxp:NX_P63267-2, nxp:NX_P63261-1, nxp:NX_P60709-1, nxp:NX_Q9BYX7-1, nxp:NX_Q562R1-1, nxp:NX_P63267-1, nxp:NX_P68032-1, nxp:NX_P68133-1, nxp:NX_P62736-1, nxp:NX_P0CG39-1, nxp:NX_Q6S8J3-1, nxp:NX_P0CG38-1, nxp:NX_A5A3E0-1
VIFGLFGK	180	1	nxp:NX_P23284-1
GPDPSSPAFR	180	1	nxp:NX_P07996-1
NSSCFVEWIPNNVK	180	1	nxp:NX_Q9H4B7-1
SIQEIQELDKDDESLR	179	2	nxp:NX_P52565-2, nxp:NX_P52565-1
LHIIEVGTPPTGNQPFPK	179	2	nxp:NX_Q00610-2, nxp:NX_Q00610-1
VEQIAAIAQELNELDYYDSHNVNTR	179	2	nxp:NX_O43707-2, nxp:NX_O43707-1
TVDCAEAGQGDVSIGIK	179	2	nxp:NX_P21333-2, nxp:NX_P21333-1
TIESILEPVAQQISHLVIMHEEGEVDGK	179	2	nxp:NX_P18206-2, nxp:NX_P18206-1
YDLDFK	178	6	nxp:NX_P09104-2, nxp:NX_P13929-3, nxp:NX_P13929-2, nxp:NX_P09104-1, nxp:NX_P13929-1, nxp:NX_P06733-1
TFAPEEISAMVLTK	178	5	contaminant_GR78_HUMAN, nxp:NX_P11021-1, contaminant_GR78_RAT, contaminant_GR78_MESAU, contaminant_GR78_MOUSE
IQDKEGIPPDQQR	178	4	nxp:NX_P62987-1, nxp:NX_P62979-1, nxp:NX_P0CG47-1, nxp:NX_P0CG48-1
ATSNVFAMFDQSQIQEFK	178	4	nxp:NX_P24844-2, nxp:NX_P19105-1, nxp:NX_O14950-1, nxp:NX_P24844-1
ACADATLSQITNNIDPVGR	178	2	nxp:NX_P62873-2, nxp:NX_P62873-1
QELNEPPK	178	1	nxp:NX_O00151-1
ALPGQLKPFETLLSQNQGGK	178	1	nxp:NX_P09211-1
EATSTFTNITYR	178	1	nxp:NX_P05106-1
PDGQVITIGNER	177	11	nxp:NX_P63267-2, nxp:NX_P63261-1, nxp:NX_P60709-1, nxp:NX_Q9BYX7-1, nxp:NX_Q562R1-1, nxp:NX_P63267-1, nxp:NX_P68032-1, nxp:NX_P68133-1, nxp:NX_P62736-1, nxp:NX_Q6S8J3-1, nxp:NX_A5A3E0-1
LALENYITALQAVPPRPR	177	10	nxp:NX_P05067-10, nxp:NX_P05067-3, nxp:NX_P05067-4, nxp:NX_P05067-5, nxp:NX_P05067-6, nxp:NX_P05067-7, nxp:NX_P05067-11, nxp:NX_P05067-8, nxp:NX_P05067-9, nxp:NX_P05067-1
MKPVPDLVPGNFK	177	2	nxp:NX_P02671-2, nxp:NX_P02671-1
M(+15.994900)ELERPGGNEITR	177	2	nxp:NX_P02671-2, nxp:NX_P02671-1
AIADMLR	177	1	nxp:NX_Q9Y490-1
QSLGEPGCTQAQVLSAATIVAK	177	1	nxp:NX_Q9Y490-1
DFEQPLAISR	177	1	nxp:NX_O00151-1
DPPSWSVLAGH	177	1	nxp:NX_Q9Y490-1
DKLPQPVQPDPVSHCK	176	5	nxp:NX_P05556-2, nxp:NX_P05556-1, nxp:NX_P05556-5, nxp:NX_P05556-4, nxp:NX_P05556-3
NDPYHPDHFNCANCGK	176	4	nxp:NX_P48059-4, nxp:NX_P48059-2, nxp:NX_P48059-5, nxp:NX_P48059-3
GQGSSPVAM(+15.994900)QK	176	2	nxp:NX_P18206-2, nxp:NX_P18206-1
ETYGEM(+15.994900)ADCCAK	176	2	nxp:NX_P02768-3, nxp:NX_P02768-1
AADIEQQAVFAVFDENK	176	1	nxp:NX_P12259-1
FIQENIFGICPH	176	1	nxp:NX_P30101-1
TYGADLASVDFQHASEDAR	176	1	nxp:NX_P30740-1
TTTTNTQVEGDDEAAFLER	175	6	nxp:NX_Q05682-5, nxp:NX_Q05682-4, nxp:NX_Q05682-3, nxp:NX_Q05682-6, nxp:NX_Q05682-2, nxp:NX_Q05682-1
FSFQCPGR	175	2	nxp:NX_Q13418-2, nxp:NX_Q13418-1
DHSGQVFSVVSNGK	175	2	nxp:NX_P07996-2, nxp:NX_P07996-1
LHHVSSLAWLDEHTLVTTSHDASVK	175	2	nxp:NX_O75083-3, nxp:NX_O75083-1
EYDESGPSIVHR	174	7	nxp:NX_P63261-1, nxp:NX_P60709-1, nxp:NX_Q9BYX7-1, nxp:NX_P0CG39-1, nxp:NX_Q6S8J3-1, nxp:NX_P0CG38-1, nxp:NX_A5A3E0-1
DQCEDIDECQHR	174	5	nxp:NX_Q14766-3, nxp:NX_Q14766-2, nxp:NX_Q14766-5, nxp:NX_Q14766-1, nxp:NX_Q14766-4
FGVLFR	174	2	nxp:NX_Q9P1F3-1, Reverse_nxp:NX_Q15743-1
AADGSPCNVLLCSVVPSR	174	2	nxp:NX_Q5SQ64-1, nxp:NX_Q5SQ64-2
VDVGKDQEFTVK	174	2	nxp:NX_P21333-2, nxp:NX_P21333-1
IDIIPNPQER	174	2	nxp:NX_Q58FF7-1, nxp:NX_P08238-1
VLDFEHFLPM(+15.994900)LQTVAK	174	2	nxp:NX_P60660-2, nxp:NX_P60660-1
VELEDWNGR	174	2	nxp:NX_P02679-2, nxp:NX_P02679-1
CCGLAGGVEQFISDICPK	174	1	nxp:NX_P21926-1
IEGYEDQVLITEHGDLGNSR	174	1	nxp:NX_P52907-1
ALSDHHIYLEGTLLKPN	174	1	nxp:NX_P04075-2
FSPVTPK	174	1	nxp:NX_Q15942-1
KQSLGELIGTLNAAK	174	1	nxp:NX_P60174-3
STLIM(+15.994900)QLLR	173	9	nxp:NX_P63104-2, nxp:NX_P31947-2, nxp:NX_P63104-1, nxp:NX_P27348-1, nxp:NX_P31946-1, nxp:NX_Q04917-1, nxp:NX_P61981-1, nxp:NX_P31947-1, nxp:NX_P62258-1
GLAYCETHYNQLFGDVCFHCNR	173	4	nxp:NX_P48059-4, nxp:NX_P48059-2, nxp:NX_P48059-5, nxp:NX_P48059-3
TDFLIFDPK	173	4	nxp:NX_Q9Y251-4, nxp:NX_Q9Y251-3, nxp:NX_Q9Y251-2, nxp:NX_Q9Y251-1
FDEILEASDGIM(+15.994900)VAR	173	3	nxp:NX_P14618-3, nxp:NX_P14618-1, nxp:NX_P14618-2
DMPPAFIK	173	2	nxp:NX_P18206-2, nxp:NX_P18206-1
GCITIIGGGDTATCCAK	173	1	nxp:NX_P00558-1
AVETLLDLIM(+15.994900)K	173	1	nxp:NX_O00194-1
EEAPSLRPAPPPISGGGYR	173	1	nxp:NX_P02675-1
TQEQLALEMAELTAR	173	1	nxp:NX_P26038-1
ATPPQIVNGDQYCGDYELFVEAVEQNTLQEFLK	173	1	nxp:NX_Q9H299-1
AGTQIENIEEDFRDGLK	172	4	nxp:NX_P12814-2, nxp:NX_P12814-1, nxp:NX_P12814-3, nxp:NX_P12814-4
SLHETSSVFVDSLTK	172	2	nxp:NX_P21333-2, nxp:NX_P21333-1
ALEEAM(+15.994900)EQK	172	2	nxp:NX_P35579-2, nxp:NX_P35579-1
INSITVDNCK	172	2	nxp:NX_Q01518-2, nxp:NX_Q01518-1
SLTNDWEDHLAVK	172	2	nxp:NX_P08238-1, nxp:NX_P07900-2
LPAQLAWEALEQR	172	2	nxp:NX_Q70J99-1, nxp:NX_Q70J99-3
LVEENALAPDFSK	172	2	nxp:NX_Q13201-2, nxp:NX_Q13201-1
GDGPVQGIINFEQK	172	1	nxp:NX_P00441-1
QVLLSAAEAAEVILR	172	1	nxp:NX_P78371-1
NVGSQTLQTFK	171	3	nxp:NX_P08514-3, nxp:NX_P08514-2, nxp:NX_P08514-1
GSESGIFTNTK	171	2	nxp:NX_P02671-2, nxp:NX_P02671-1
CCSGAIIVLTK	171	2	nxp:NX_P14618-3, nxp:NX_P14618-1
SKDHFGLEGDEESTMLEDSVSPK	171	1	nxp:NX_Q9Y490-1
VNHVTLSQPK	171	1	nxp:NX_P61769-1
PNALSALSDLHAHK	171	1	nxp:NX_P69905-1
VGVNGFGR	171	1	nxp:NX_P04406-1
AVLEEDEEVTEEAEMEPEDK	171	1	nxp:NX_Q9H4B7-1
CASPSLAAHGPLGR	171	1	nxp:NX_P14770-1
YNFVLQVAK	171	1	nxp:NX_Q13201-1
DTDIVDEAIYYFK	171	1	nxp:NX_O15145-1
ILMVGLDAAGK	170	5	nxp:NX_P61204-2, nxp:NX_P84085-1, nxp:NX_P18085-1, nxp:NX_P84077-1, nxp:NX_P61204-1
TGAQELLR	170	3	nxp:NX_P06396-4, nxp:NX_P06396-3, nxp:NX_P06396-1
HEVININLK	170	2	nxp:NX_P78417-2, nxp:NX_P78417-1
YSFTTTAER	170	2	nxp:NX_P63261-1, nxp:NX_P60709-1
FVFHQEQVYCPDCAK	170	2	nxp:NX_Q13642-5, nxp:NX_Q13642-4
DQALQLQVLNSR	170	1	nxp:NX_Q13201-1
HHITPLLSAVYEGHVSCVK	170	1	nxp:NX_P58546-1
VVFVFGPDK	170	1	nxp:NX_P30041-1
GFLLLASLR	170	1	nxp:NX_P07996-1
VLAVNQENEQLMEDYEK	169	4	nxp:NX_P12814-2, nxp:NX_P12814-1, nxp:NX_P12814-3, nxp:NX_P12814-4
GISQEQMNEFR	169	4	nxp:NX_P12814-2, nxp:NX_P12814-1, nxp:NX_P12814-3, nxp:NX_P12814-4
LVTDLTK	169	3	nxp:NX_P02768-2, contaminant_INT-STD1, nxp:NX_P02768-1
EEILAQAK	169	2	nxp:NX_P35579-2, nxp:NX_P35579-1
DSDWPFCSDEDWNYK	169	2	nxp:NX_P02671-2, nxp:NX_P02671-1
KGGETSEMYLIQPDSSVKPYR	169	1	nxp:NX_P02675-1
VVFVFGPDKK	169	1	nxp:NX_P30041-1
CLDPDAPR	169	1	nxp:NX_P02775-1
TDLFPK	169	1	nxp:NX_P10124-1
LVNMLDAVQENQHK	169	1	nxp:NX_O95810-1
TLSHPQQMALLDQTK	169	1	nxp:NX_Q9Y490-1
TFTAWCNSHLR	168	9	nxp:NX_O43707-3, nxp:NX_P12814-2, nxp:NX_P12814-1, nxp:NX_P35609-1, nxp:NX_P35609-2, nxp:NX_Q08043-1, nxp:NX_O43707-1, nxp:NX_P12814-3, nxp:NX_P12814-4
ASIHEAWTDGK	168	6	nxp:NX_O43707-2, nxp:NX_P12814-2, nxp:NX_P12814-1, nxp:NX_O43707-1, nxp:NX_P12814-3, nxp:NX_P12814-4
IGFGPDPTFSSCVPDPPVISEEK	168	5	nxp:NX_Q14766-3, nxp:NX_Q14766-2, nxp:NX_Q14766-5, nxp:NX_Q14766-1, nxp:NX_Q14766-4
NQGIEEALK	168	3	nxp:NX_P18206-3, nxp:NX_P18206-2, nxp:NX_P18206-1
IDAAQNWLADPNGGPEGEEQIR	168	2	nxp:NX_P18206-2, nxp:NX_P18206-1
ARGEELDEDLFLQLTGGHEAF	168	2	nxp:NX_Q86UX7-2, nxp:NX_Q86UX7-1
DDVFLSVPCILGQNGISDLVK	168	2	nxp:NX_P00338-4, nxp:NX_P00338-3
EKAEGDVAALNR	168	1	nxp:NX_P67936-1
LPNLSSLTLSR	168	1	nxp:NX_P40197-1
LLSHCLLVTLAAHLPAEFTPAVHASLDK	168	1	nxp:NX_P69905-1
DLGEELEALKTELEDTLDSTAAQQELR	168	1	nxp:NX_P35579-1
KGPGPGGPGGAGVAR	168	1	nxp:NX_Q92686-1
IIPGFM(+15.994900)CQGGDFTR	167	6	nxp:NX_Q9Y536-1, nxp:NX_A0A075B767-1, nxp:NX_F5H284-1, nxp:NX_P0DN26-1, nxp:NX_A0A0B4J2A2-1, nxp:NX_P62937-1
LVIITAGAR	167	5	nxp:NX_P00338-5, nxp:NX_P00338-2, nxp:NX_Q6ZMR3-1, nxp:NX_P00338-3, nxp:NX_Q9BYZ2-1
TKPYIQVDIGGGQTK	167	5	contaminant_GR78_HUMAN, nxp:NX_P11021-1, contaminant_GR78_RAT, contaminant_GR78_MESAU, contaminant_GR78_MOUSE
TDTCM(+15.994900)SSNGLLCSGR	167	3	nxp:NX_P05106-2, nxp:NX_P05106-3, nxp:NX_P05106-1
GTLLALER	167	2	nxp:NX_P07996-2, nxp:NX_P07996-1
GVNLQEFLNVTSVH	167	1	nxp:NX_P00488-1
HQTLQGLAFPLQPEAQR	167	1	nxp:NX_Q6IBS0-1
AIAELGIYPAVDPLDSTSR	167	1	nxp:NX_P06576-1
VGIVAWHPTAR	167	1	nxp:NX_Q9ULV4-3
HEMPPHIY	166	11	nxp:NX_P35579-2, nxp:NX_P35749-4, nxp:NX_P35749-3, nxp:NX_P35579-1, nxp:NX_P35749-1, nxp:NX_P35580-1, nxp:NX_P35749-2, nxp:NX_P35580-5, nxp:NX_P35580-2, nxp:NX_P35580-3, nxp:NX_P35580-4
NTNPNFVR	166	7	nxp:NX_P35579-2, nxp:NX_P35579-1, nxp:NX_P35580-1, nxp:NX_P35580-5, nxp:NX_P35580-2, nxp:NX_P35580-3, nxp:NX_P35580-4
LLPLEEHYR	166	4	nxp:NX_Q9NZN3-2, nxp:NX_Q9H4M9-1, nxp:NX_Q9NZN3-1, nxp:NX_Q9NZN4-1
IINEPTAAAIAYGLDR	166	3	nxp:NX_P0DMV8-2, nxp:NX_P0DMV8-1, nxp:NX_P17066-1
TVTDMLM(+15.994900)TICAR	166	1	nxp:NX_Q9Y490-1
KPLNTEGVMK	166	1	nxp:NX_P00488-1
HPYFYAPELLFFAK	166	1	nxp:NX_P02768-1
IGFPWSEIR	165	4	nxp:NX_P35241-4, nxp:NX_P26038-1, nxp:NX_P15311-1, nxp:NX_P35241-5
FGVEQDVDM(+15.994900)VFASFIR	165	3	nxp:NX_P14618-3, nxp:NX_P14618-1, nxp:NX_P14618-2
GSGTAEVELK	165	3	nxp:NX_P14618-3, nxp:NX_P14618-1, nxp:NX_P14618-2
DFNEECPR	165	2	nxp:NX_Q13418-2, nxp:NX_Q13418-1
TLAQLNPESSLFIIASK	165	2	nxp:NX_P06744-1, nxp:NX_P06744-2
SLHTLFGDK	165	2	nxp:NX_P02768-3, nxp:NX_P02768-1
VALEGLRPTIPPGISPHVCK	165	2	nxp:NX_Q13418-2, nxp:NX_Q13418-1
DKDPPIPVAK	165	1	nxp:NX_P13667-1
NVIGLQM(+15.994900)GTNR	165	1	nxp:NX_P37802-2
CSEDNPLFAGIDCEVFESR	164	7	nxp:NX_Q93084-4, nxp:NX_Q93084-2, nxp:NX_Q93084-3, nxp:NX_Q93084-7, nxp:NX_Q93084-1, nxp:NX_Q93084-6, nxp:NX_Q93084-5
CAWCSDEALPLGSPR	164	3	nxp:NX_P05106-2, nxp:NX_P05106-3, nxp:NX_P05106-1
LTYAYFAGGDAGDAFDGFDFGDDPSDK	164	2	nxp:NX_P02679-2, nxp:NX_P02679-1
AVAQALEVIPR	164	2	nxp:NX_P49368-2, nxp:NX_P49368-1
IAELCDDPK	164	2	nxp:NX_P18206-2, nxp:NX_P18206-1
QAQQERDELADEIANSSGK	164	2	nxp:NX_P35579-2, nxp:NX_P35579-1
PAPPPISGGGYR	164	1	nxp:NX_P02675-1
SGFEPASLKEEVGEEAIVELVENGKK	164	1	nxp:NX_P35579-1
APNVVVTR	164	1	nxp:NX_P52566-1
IGDQEFDHLPALLEFYK	164	1	nxp:NX_P46109-1
IDDPTDSKPEDWDKPEHIPDPDAK	164	1	nxp:NX_P27797-1
ATDAEADVASLNR	163	7	nxp:NX_P09493-3, nxp:NX_P09493-1, nxp:NX_P07951-1, nxp:NX_P09493-4, nxp:NX_P07951-2, nxp:NX_P09493-9, nxp:NX_P09493-10
EAESCDCLQGFQLTH	163	5	nxp:NX_Q3ZCM7-1, nxp:NX_A6NNZ2-1, nxp:NX_P04350-1, nxp:NX_P07437-1, nxp:NX_P68371-1
TIEEIQGLTTAHEQFK	163	4	nxp:NX_P12814-2, nxp:NX_P12814-1, nxp:NX_P12814-3, nxp:NX_P12814-4
LGVIEDHSNR	163	2	nxp:NX_Q58FF3-1, nxp:NX_P14625-1
PAYLHYYDPAGAEDPLGAIHLR	163	1	nxp:NX_P08567-1
EHQISPGDFPNLK	163	1	nxp:NX_Q9NZN3-1
ILEFFGLK	163	1	nxp:NX_P07237-1
AQIHDLVLVGGSTR	162	2	nxp:NX_P0DMV8-2, nxp:NX_P0DMV8-1
LYSVSYLLK	162	2	nxp:NX_P21333-2, nxp:NX_P21333-1
AQQELEEQTR	162	1	nxp:NX_P26038-1
ALCGFTEAAAQAAYLVGVSDPNSQAGQQGLVEPTQF	162	1	nxp:NX_Q9Y490-1
AFLASPEYVNLPINGNGK	162	1	nxp:NX_P09211-1
KSDIDEIVLVGGSTR	161	5	contaminant_GR78_HUMAN, nxp:NX_P11021-1, contaminant_GR78_RAT, contaminant_GR78_MESAU, contaminant_GR78_MOUSE
LSPTVILDNQVTYVPGGK	161	2	nxp:NX_Q13201-2, nxp:NX_Q13201-1
LDGSVDFK	161	2	nxp:NX_P02679-2, nxp:NX_P02679-1
DTDM(+15.994900)DGVGDQCDNCPLEHNPDQLDSDSDR	161	2	nxp:NX_P07996-2, nxp:NX_P07996-1
NECFLQHK	161	2	nxp:NX_P02768-3, nxp:NX_P02768-1
NFDVDGDGHISQEEFQIIR	161	2	nxp:NX_Q7LDG7-4, nxp:NX_Q7LDG7-2
SFPDFPTPGVVFR	161	2	nxp:NX_P07741-2, nxp:NX_P07741-1
AEEYEFLTPVEEAPK	161	1	nxp:NX_P52565-1
HQPADLLEFALQHFTR	161	1	nxp:NX_P31323-1
LAFLNVQAAEEALPR	161	1	nxp:NX_P43304-1
KITIADCGQLE	161	1	nxp:NX_P62937-1
LPVVIGGLLDVDCSEDVIK	160	2	nxp:NX_Q00610-2, nxp:NX_Q00610-1
AEEDKIPLLVVGNK	160	2	nxp:NX_P11234-3, nxp:NX_P11234-2
DILLRPELEELR	160	2	nxp:NX_P00387-1, nxp:NX_P00387-3
VIPELNGK	160	1	nxp:NX_P04406-1
ISSIQSIVPALEIANAHR	160	1	nxp:NX_P10809-1
SEPPPAPGAQR	160	1	nxp:NX_Q15942-1
SAAEMVLSDDNFASIVAAVEEGR	159	7	nxp:NX_Q93084-4, nxp:NX_Q93084-2, nxp:NX_Q93084-3, nxp:NX_Q93084-7, nxp:NX_Q93084-1, nxp:NX_Q93084-6, nxp:NX_Q93084-5
YSNSALGHVNCTIK	159	5	nxp:NX_Q9NQC3-3, nxp:NX_Q9NQC3-2, nxp:NX_Q9NQC3-5, nxp:NX_Q9NQC3-4, nxp:NX_Q9NQC3-1
GISQEQM(+15.994900)NEFR	159	4	nxp:NX_P12814-2, nxp:NX_P12814-1, nxp:NX_P12814-3, nxp:NX_P12814-4
KPAAGLSAAPVPTAPAAGAPLMDFGNDFVPPAPR	159	3	nxp:NX_Q9NQC3-2, nxp:NX_Q9NQC3-5, nxp:NX_Q9NQC3-1
HLNEIDLFHCIDPNDSK	159	3	nxp:NX_Q15185-3, nxp:NX_Q15185-4, nxp:NX_Q15185-1
VHSPSGALEECYVTEIDQDKYAVR	159	2	nxp:NX_P21333-2, nxp:NX_P21333-1
AQEQQSLIHTNQAESHTAVGR	159	2	nxp:NX_Q13201-2, nxp:NX_Q13201-1
KDDPVTNLNNAFEVAEK	159	1	nxp:NX_O43707-1
SKDHFGLEGDEESTM(+15.994900)LEDSVSPK	159	1	nxp:NX_Q9Y490-1
CTSDMETILTFIPQFHR	159	1	nxp:NX_Q13201-1
NIILEEGK	159	1	nxp:NX_P23528-1
KICLDLQAPLYK	159	1	nxp:NX_P02776-1
VSPLTFGR	159	1	nxp:NX_O95810-1
IAASQSFLQPGGK	159	1	nxp:NX_Q9Y490-1
EGMNIVEAMER	158	1	nxp:NX_P62937-1
HPECYVCTDCGTNLK	158	1	nxp:NX_O00151-1
GTEWVDPEDPTVIAENELLGAAAAIEAAAK	158	1	nxp:NX_Q9Y490-1
THLPGFVEQAEALK	158	1	nxp:NX_P30044-1
LPPDQAEYCIAR	157	7	nxp:NX_O43707-3, nxp:NX_O43707-2, nxp:NX_P12814-2, nxp:NX_P12814-1, nxp:NX_O43707-1, nxp:NX_P12814-3, nxp:NX_P12814-4
HFSVTAEGGLSPAQVTGAR	157	7	nxp:NX_Q93084-4, nxp:NX_Q93084-2, nxp:NX_Q93084-3, nxp:NX_Q93084-7, nxp:NX_Q93084-1, nxp:NX_Q93084-6, nxp:NX_Q93084-5
KGCPPDDIENPR	157	5	nxp:NX_P05556-2, nxp:NX_P05556-1, nxp:NX_P05556-5, nxp:NX_P05556-4, nxp:NX_P05556-3
CDENILWLDYK	157	3	nxp:NX_P14618-3, nxp:NX_P14618-1, nxp:NX_P14618-2
ETYGEMADCCAK	157	2	nxp:NX_P02768-3, nxp:NX_P02768-1
GNFNYVEFTR	157	2	nxp:NX_P24844-2, nxp:NX_P24844-1
DPILFPSFIHSQK	157	1	nxp:NX_P04040-1
GVDDLDFFIGDEAIEKPTYATK	157	1	nxp:NX_P61158-1
AVLVDLEPGTMDSIR	157	1	nxp:NX_Q9H4B7-1
PYQYPALTPEQK	157	1	nxp:NX_P04075-2
LQSIGTENTEENR	157	1	nxp:NX_P04075-2
SRPLDHAQPPSSLVIDK	157	1	nxp:NX_O00151-1
GPGLFFILPCTDSFIK	157	1	nxp:NX_P27105-1
LHFFMPGFAPL	156	10	nxp:NX_Q3ZCM7-1, nxp:NX_A6NNZ2-1, nxp:NX_P04350-1, nxp:NX_P07437-1, nxp:NX_Q13885-1, nxp:NX_Q9BVA1-1, nxp:NX_P68371-1, nxp:NX_Q9BUF5-1, nxp:NX_Q13509-1, nxp:NX_Q9H4B7-1
EFDPTITDASLSLPSR	156	6	nxp:NX_Q05682-5, nxp:NX_Q05682-4, nxp:NX_Q05682-3, nxp:NX_Q05682-6, nxp:NX_Q05682-2, nxp:NX_Q05682-1
HNQRPTFR	156	2	nxp:NX_P21333-2, nxp:NX_P21333-1
YDDM(+15.994900)AACM(+15.994900)K	156	1	nxp:NX_P63104-1
LSILYPATTGR	156	1	nxp:NX_P30041-1
NCFASVFEK	156	1	nxp:NX_O15144-1
VEHSDLSFSK	156	1	nxp:NX_P61769-1
FYALSASFEPFSNK	156	1	nxp:NX_P27797-1
TGPAATTLPDGAAAESLVESSEVAVIGFFK	156	1	nxp:NX_P07237-1
VALTGLTVAEYFR	156	1	nxp:NX_P06576-1
CNEIINWLDK	156	1	nxp:NX_P11142-1
AHQVVEDGYEFFAK	155	6	nxp:NX_P62136-3, nxp:NX_P36873-1, nxp:NX_P62140-1, nxp:NX_P62136-1, nxp:NX_P36873-2, nxp:NX_P62136-2
GDFCIQVGR	155	3	nxp:NX_O60361-1, nxp:NX_P15531-2, nxp:NX_P22392-2
KIDAAQNWLADPNGGPEGEEQIR	155	2	nxp:NX_P18206-2, nxp:NX_P18206-1
LLVPSPEGM(+15.994900)SEIYLR	155	2	nxp:NX_Q86UX7-2, nxp:NX_Q86UX7-1
RAPFDLFENK	155	2	nxp:NX_Q58FF7-1, nxp:NX_P08238-1
QVAIEFDEHINVAFSCVSASCR	155	2	nxp:NX_Q86UX7-2, nxp:NX_Q86UX7-1
TVPIYEGYALPHAILR	155	2	nxp:NX_P63261-1, nxp:NX_P60709-1
LNECVDHTPK	155	2	nxp:NX_P78417-2, nxp:NX_P78417-1
TLTGTVIDSGDGVTHVIPVAEGYVIGSCIK	155	1	nxp:NX_P61158-1
EGPYDVVVLPGGNLGAQNLSESAAVK	155	1	nxp:NX_Q99497-1
AVTEQGHELSNEER	155	1	nxp:NX_P31946-1
TFTDCFNCLPIAAIVDEK	154	6	nxp:NX_P62136-3, nxp:NX_P36873-1, nxp:NX_P62140-1, nxp:NX_P62136-1, nxp:NX_P36873-2, nxp:NX_P62136-2
NYITM(+15.994900)DELR	154	4	nxp:NX_P12814-2, nxp:NX_P12814-1, nxp:NX_P12814-3, nxp:NX_P12814-4
QVELALWDTAGQEDYDR	154	3	nxp:NX_P61586-1, nxp:NX_P08134-1, nxp:NX_P62745-1
EQLEEEEEAKHNLEK	154	1	nxp:NX_P35579-1
LHFFMPGFAPLTAQGSQQYR	154	1	nxp:NX_Q9H4B7-1
PAVQAIVLDTASDVLDK	154	1	nxp:NX_Q9Y490-1
MAASSSSVEKSYELPDGQVITIGNER	154	1	nxp:NX_Q9BYX7-1
KLVIIEGDLER	153	6	nxp:NX_P06753-4, nxp:NX_P06753-3, nxp:NX_P06753-2, nxp:NX_P06753-5, nxp:NX_P06753-6, nxp:NX_P06753-1
ASGLGDHCEDINECLEDK	153	5	nxp:NX_Q14766-3, nxp:NX_Q14766-2, nxp:NX_Q14766-5, nxp:NX_Q14766-1, nxp:NX_Q14766-4
SCVLPQTK	153	3	nxp:NX_P08514-3, nxp:NX_P08514-2, nxp:NX_P08514-1
LYANTVLSGGTTM(+15.994900)YPGIADR	153	2	nxp:NX_P63261-1, nxp:NX_P60709-1
LYGSAGPPPTGEEDTAEKDEL	153	2	contaminant_GR78_HUMAN, nxp:NX_P11021-1
EDPTVSALLTSEK	153	2	nxp:NX_P78417-2, nxp:NX_P78417-1
FLSFPTTK	153	1	nxp:NX_P69905-1
MVAAATNNLCEAANAAVQGHASQEK	153	1	nxp:NX_Q9Y490-1
EVHEQLLSTEQVSDQK	153	1	nxp:NX_Q13201-1
EGISQEALHTQM(+15.994900)LTAVQEISHLIEPLANAAR	153	1	nxp:NX_Q9Y490-1
GELYCLPCHDK	152	7	nxp:NX_P48059-4, nxp:NX_P48059-2, nxp:NX_Q7Z4I7-1, nxp:NX_P48059-5, nxp:NX_Q7Z4I7-5, nxp:NX_Q7Z4I7-2, nxp:NX_P48059-3
LVFLGEQSVGK	152	4	nxp:NX_P20340-3, nxp:NX_P20340-2, nxp:NX_P20340-1, nxp:NX_Q9NRW1-1
VTTVASHTSDSDVPSGVTEVVVK	152	3	nxp:NX_P10909-6, nxp:NX_P10909-5, nxp:NX_P10909-2
LCLISTFLEDGIR	152	3	nxp:NX_O15260-3, nxp:NX_O15260-2, nxp:NX_O15260-1
GDACDHDDDNDGIPDDK	152	2	nxp:NX_P07996-2, nxp:NX_P07996-1
CGYAGSNFPEHIFPALVGR	152	2	nxp:NX_P61160-1, nxp:NX_P61160-2
KDNCPNLPNSGQEDYDK	152	2	nxp:NX_P07996-2, nxp:NX_P07996-1
EPAVLELEGK	152	2	nxp:NX_Q01518-2, nxp:NX_Q01518-1
TASGDYIDSSWELR	152	2	nxp:NX_Q86UX7-2, nxp:NX_Q86UX7-1
LYSILGTTLKDEGK	152	2	nxp:NX_O75083-3, nxp:NX_O75083-1
NEPQNATGAPGR	152	1	nxp:NX_P51148-2
ADAEGESDLENSRK	152	1	nxp:NX_Q9Y490-1
IFQNDMQETVAQLFK	152	1	nxp:NX_Q13201-1
DQQEAALVDMVNDGVEDLR	152	1	nxp:NX_P09211-1
KQEYDESGPSIVHR	151	7	nxp:NX_P63261-1, nxp:NX_P60709-1, nxp:NX_Q9BYX7-1, nxp:NX_P0CG39-1, nxp:NX_Q6S8J3-1, nxp:NX_P0CG38-1, nxp:NX_A5A3E0-1
EPGLQIWR	151	3	nxp:NX_P06396-4, nxp:NX_P06396-3, nxp:NX_P06396-1
GEGQQHHLGGAK	151	2	nxp:NX_P02679-2, nxp:NX_P02679-1
IIGLDQVAGMSETALPGAFK	151	2	nxp:NX_P35579-2, nxp:NX_P35579-1
GYAFNHSADFETVR	151	2	nxp:NX_P61160-1, nxp:NX_P61160-2
EASMVITESPAALQLR	151	2	nxp:NX_P27105-2, nxp:NX_P27105-1
YFDLGLPNR	151	1	nxp:NX_P48735-1
YGIPYFETSAATGQNVEK	151	1	nxp:NX_O00194-1
M(+15.994900)EDSVGCLETAEEVK	151	1	nxp:NX_P35579-1
FTQAGSEVSALLGR	151	1	nxp:NX_P06576-1
LLQDFFNGK	150	4	nxp:NX_P11142-2, nxp:NX_P54652-1, nxp:NX_P17066-1, nxp:NX_P11142-1
DQLIYNLLK	150	4	nxp:NX_P00338-5, nxp:NX_P00338-2, nxp:NX_P00338-4, nxp:NX_P00338-3
TVFDEAIR	150	4	nxp:NX_P63000-1, nxp:NX_P60763-1, nxp:NX_P15153-1, nxp:NX_P63000-2
DLYANNVLSGGTTM(+15.994900)YPGIADR	150	4	nxp:NX_P63267-2, nxp:NX_P63267-1, nxp:NX_P68032-1, nxp:NX_P62736-1
FSALEVDETYVPK	150	3	nxp:NX_P02768-3, nxp:NX_P02768-2, nxp:NX_P02768-1
NCCILDER	150	2	nxp:NX_P02679-2, nxp:NX_P02679-1
DQEFTVK	150	2	nxp:NX_P21333-2, nxp:NX_P21333-1
IGDTCDNNQDIDEDGHQNNLDNCPYVPNANQADHDK	150	2	nxp:NX_P07996-2, nxp:NX_P07996-1
EQEVNILK	150	1	nxp:NX_P35579-1
DNDGWLTSDPR	150	1	nxp:NX_P02675-1
NLDSTTVAVHGEEIYCK	150	1	nxp:NX_P21291-1
IDNSQVESGSLEDDWDFLPPK	150	1	nxp:NX_P27797-1
LADDVDLEQVANETHGHVGADLAALCSEAALQAIR	150	1	nxp:NX_P55072-1
CNYLGHYSDPMYR	149	2	nxp:NX_P07996-2, nxp:NX_P07996-1
KDHSGQVFSVVSNGK	149	2	nxp:NX_P07996-2, nxp:NX_P07996-1
LVIVGDGACGK	149	2	nxp:NX_P61586-1, nxp:NX_P08134-1
LAFESENINSEIHCDR	149	2	nxp:NX_Q13201-2, nxp:NX_Q13201-1
GEYEEHLGILGPIIR	149	1	nxp:NX_P12259-1
VVLAYEPVWAIGTGK	149	1	nxp:NX_P60174-3
TGAIVDVPVGEELLGR	149	1	nxp:NX_P25705-1
ISVYYNEATGGK	149	1	nxp:NX_P07437-1
ATDCVGHDVVTLLR	148	4	nxp:NX_P19367-4, nxp:NX_P19367-2, nxp:NX_P19367-1, nxp:NX_P19367-3
CPEALFQPSFLGMESC	148	2	nxp:NX_P63261-1, nxp:NX_P60709-1
TSTADYAM(+15.994900)FK	148	2	nxp:NX_P02679-2, nxp:NX_P02679-1
VGAVLEQGQLQNTLHAQLQSALAGLGHEIR	148	2	nxp:NX_Q70J99-1, nxp:NX_Q70J99-3
LTEMETLQSQLMAEK	148	2	nxp:NX_P35579-2, nxp:NX_P35579-1
LEAVSHTSDM(+15.994900)HR	148	2	nxp:NX_Q01518-2, nxp:NX_Q01518-1
AAYHPEVAPDVR	148	1	nxp:NX_Q9Y490-1
LTQAQIFDYGEIPNFPR	148	1	nxp:NX_P00491-1
EADIDGDGQVNYEEFVQMMTAK	148	1	nxp:NX_P0DP23-1
FGPVVAPK	148	1	nxp:NX_Q15942-1
DDEVDVDGTVEEDLGK	148	1	nxp:NX_P14625-1
GECLCGQCVCH	147	3	nxp:NX_P05106-2, nxp:NX_P05106-3, nxp:NX_P05106-1
VLEDRPLSDK	147	3	nxp:NX_P05106-2, nxp:NX_P05106-3, nxp:NX_P05106-1
LFDSDPITVTVPVEVSR	147	3	nxp:NX_P10909-6, nxp:NX_P10909-5, nxp:NX_P10909-2
YGLFPANYVELR	147	2	nxp:NX_Q14247-3, nxp:NX_Q14247-1
AHDGGIYAISWSPDSTHLLSASGDK	147	2	nxp:NX_O75083-3, nxp:NX_O75083-1
ETAEADVASLNR	147	2	nxp:NX_P09493-2, nxp:NX_P09493-5
DGKGDACDHDDDNDGIPDDKDNCR	147	2	nxp:NX_P07996-2, nxp:NX_P07996-1
TGVELGKPTHF	147	2	nxp:NX_P21333-2, nxp:NX_P21333-1
SGFEPASLK	147	1	nxp:NX_P35579-1
TQIPDTVNGGNSGNLDGEKPPEKK	147	1	nxp:NX_O00194-1
NKHEAM(+15.994900)ITDLEER	147	1	nxp:NX_P35579-1
M(+15.994900)TEEEVEMLVAGHEDSNGCINYEELVR	147	1	nxp:NX_P60660-2
CSNPAVVFVTR	147	1	nxp:NX_P13501-1
FPSIVGRPR	146	11	nxp:NX_P63267-2, nxp:NX_P63261-1, nxp:NX_P60709-1, nxp:NX_Q9BYX7-1, nxp:NX_P63267-1, nxp:NX_P68032-1, nxp:NX_P68133-1, nxp:NX_P62736-1, nxp:NX_Q6S8J3-1, nxp:NX_P0CG38-1, nxp:NX_A5A3E0-1
FYEEVHDLER	146	5	nxp:NX_P55209-3, nxp:NX_P55209-2, nxp:NX_Q99733-1, nxp:NX_Q99733-2, nxp:NX_P55209-1
DTDDVPMILVGNK	146	4	nxp:NX_P61224-4, nxp:NX_P61224-3, nxp:NX_A6NIZ1-1, nxp:NX_P61224-1
IHLISTQSAIPY	146	2	nxp:NX_P02679-2, nxp:NX_P02679-1
TIDDLEDKLK	146	2	nxp:NX_P06753-2, nxp:NX_P06753-5
SGTTNKPNK	146	2	nxp:NX_P21333-2, nxp:NX_P21333-1
FWEVISDEHGIDPTGTYHGDSDLQLER	146	2	nxp:NX_P04350-1, nxp:NX_P68371-1
GCDVVVIPAGVPR	146	2	nxp:NX_P40926-2, nxp:NX_P40926-1
EEDGDLQCLCVK	146	2	nxp:NX_P02776-1, nxp:NX_P10720-1
TALWGKVNVDEVGGEALGR	146	1	nxp:NX_P68871-1
VLGEAMTGISQNAK	146	1	nxp:NX_Q9Y490-1
VEILCEHPR	146	1	nxp:NX_Q3ZCW2-1
YDGSTIVPGEQGAEYQHFIQQCTDDVR	146	1	nxp:NX_Q14019-1
ELPSFLGK	146	1	nxp:NX_P26447-1
DIHSGLIGPLLICQK	146	1	nxp:NX_P12259-1
NPNAVLTLVDDNLAPEYQK	146	1	nxp:NX_Q13576-1
LPGDIQVVPIGVGPNANVQELER	146	1	nxp:NX_P04275-1
TEWLDGK	145	7	nxp:NX_Q9Y536-1, nxp:NX_A0A075B767-1, nxp:NX_F5H284-1, nxp:NX_P0DN26-1, nxp:NX_A0A0B4J2A2-1, nxp:NX_P0DN37-1, nxp:NX_P62937-1
FDCHYCR	145	4	nxp:NX_Q13642-3, nxp:NX_Q13642-5, nxp:NX_Q13642-4, nxp:NX_Q13642-2
YYVTIIDAPGHR	145	3	nxp:NX_P68104-2, nxp:NX_P68104-1, nxp:NX_Q5VTE0-1
ICM(+15.994900)NEDPAK	145	2	nxp:NX_Q13418-2, nxp:NX_Q13418-1
PVHDVTDASK	145	2	nxp:NX_P21333-2, nxp:NX_P21333-1
LASTLVHLGEYQAAVDGAR	145	2	nxp:NX_Q00610-2, nxp:NX_Q00610-1
LVQDVANNTNEEAGDGTTTATVLAR	145	2	nxp:NX_P10809-2, nxp:NX_P10809-1
FLDGNELTLADCNLLPK	145	1	nxp:NX_O00299-1
ADQCYEDVR	145	1	nxp:NX_P31146-1
FQSSHHPTDITSLDQYVER	145	1	nxp:NX_P14625-1
DAGVIAGLNVLR	144	3	nxp:NX_P0DMV8-2, nxp:NX_P0DMV8-1, nxp:NX_P34931-1
IAILTCPFEPPKPK	144	2	nxp:NX_P48643-2, nxp:NX_P48643-1
TMQFEPSTMVYDACR	144	1	nxp:NX_Q9Y490-1
YQASTSNTVSK	144	1	nxp:NX_O95810-1
NPDDITNEEYGEFYK	144	1	nxp:NX_P07900-2
LISLTDENALSGNEELTVK	144	1	nxp:NX_P14625-1
EDM(+15.994900)AALEK	143	5	nxp:NX_P68363-2, nxp:NX_P68366-1, nxp:NX_Q9BQE3-1, nxp:NX_Q71U36-1, nxp:NX_P68363-1
GPLPAAPPVAPER	143	3	nxp:NX_Q9NQC3-2, nxp:NX_Q9NQC3-5, nxp:NX_Q9NQC3-1
SDKDLETQVIQLNEQVHSLK	143	3	nxp:NX_Q15555-4, nxp:NX_Q15555-3, nxp:NX_Q15555-1
CQDEQQYAR	143	2	nxp:NX_Q86UX7-2, nxp:NX_Q86UX7-1
ILATPPQEDAPSVDIANIR	143	2	nxp:NX_P29401-1, nxp:NX_P29401-2
LTGPIQVIHLAK	143	2	nxp:NX_O15117-1, nxp:NX_O15117-3
THILLFLPK	143	1	nxp:NX_P07237-1
CSVCSEPIMPEPGRDETVR	143	1	nxp:NX_Q15942-1
NILDSKPTANK	143	1	nxp:NX_Q9ULV4-3
KIQVLQQQADDAEER	142	5	nxp:NX_P06753-4, nxp:NX_P06753-3, nxp:NX_P06753-2, nxp:NX_P06753-5, nxp:NX_P06753-6
LTTPTYGDLNHLVSATM(+15.994900)SGVTTCLR	142	5	nxp:NX_P04350-1, nxp:NX_P07437-1, nxp:NX_Q13885-1, nxp:NX_Q9BVA1-1, nxp:NX_P68371-1
FEELCSDLFR	142	4	nxp:NX_P48741-1, nxp:NX_P0DMV8-2, nxp:NX_P0DMV8-1, nxp:NX_P17066-1
IKDPDASKPEDWDER	142	1	nxp:NX_P27797-1
EHQISPGDFPSLR	142	1	nxp:NX_Q9H4M9-1
GTVLCELINALYPEGQAPVK	142	1	nxp:NX_P37802-2
TTYSDNQPGVLIQVYEGER	141	5	nxp:NX_P11142-2, nxp:NX_P0DMV8-2, nxp:NX_P0DMV8-1, nxp:NX_P34931-1, nxp:NX_P11142-1
DAVLLVFANK	141	4	nxp:NX_P61204-2, nxp:NX_P84085-1, nxp:NX_P84077-1, nxp:NX_P61204-1
AVLCPPPVK	141	3	nxp:NX_P63000-1, nxp:NX_P60763-1, nxp:NX_P63000-2
NPGNQAAYEHFETMK	141	2	nxp:NX_P18206-2, nxp:NX_P18206-1
TRPDLPVGFGGWQAVDSTPQENSDGMYR	141	1	nxp:NX_P00488-1
IPNPDFFEDLEPFR	141	1	nxp:NX_P27824-2
THYSNIEANESEEVR	141	1	nxp:NX_P04632-1
AIAVTVQEM(+15.994900)VTK	141	1	nxp:NX_Q9Y490-1
GPGPGGPGGAGVAR	141	1	nxp:NX_Q92686-1
LGPNYLHIPVNCPYR	141	1	nxp:NX_P04040-1
LKEVHEQLLSTEQVSDQK	141	1	nxp:NX_Q13201-1
DIVPGDIVEVAVGDK	140	9	nxp:NX_O14983-2, nxp:NX_Q93084-4, nxp:NX_Q93084-2, nxp:NX_O14983-1, nxp:NX_Q93084-3, nxp:NX_Q93084-7, nxp:NX_Q93084-1, nxp:NX_Q93084-6, nxp:NX_Q93084-5
SGPFGQIFRPDNFVFGQSGAGNNWAK	140	5	nxp:NX_P04350-1, nxp:NX_P07437-1, nxp:NX_Q13885-1, nxp:NX_Q9BVA1-1, nxp:NX_P68371-1
QVVESAYEVIK	140	2	nxp:NX_P00338-4, nxp:NX_P00338-3
ILPPEEEEETHK	140	2	nxp:NX_Q86YW5-2, nxp:NX_Q86YW5-1
HLWDYTFGPEK	140	2	nxp:NX_P61160-1, nxp:NX_P61160-2
TFHIFYYLLSGAGEHLK	140	2	nxp:NX_P35579-2, nxp:NX_P35579-1
PSLPAPSSLPPLPPK	140	2	nxp:NX_Q86YW5-3, nxp:NX_Q86YW5-1
RPQPPPDPLLLQR	140	2	nxp:NX_Q86UX7-2, nxp:NX_Q86UX7-1
VSPPSCPPHR	140	1	nxp:NX_P04275-1
ILEVVNQIQDEER	140	1	nxp:NX_O94919-1
TMTIHNGMFFSTYDR	140	1	nxp:NX_P02675-1
ILNNGHAFNVEFDDSQDK	140	1	nxp:NX_P00918-1
GLTEGLHGFHVHEFGDNTAGCTSAGPHFNPLSR	140	1	nxp:NX_P00441-1
EGLLLWCQR	139	8	nxp:NX_P12814-2, nxp:NX_P12814-1, nxp:NX_P35609-1, nxp:NX_P35609-2, nxp:NX_Q08043-1, nxp:NX_O43707-1, nxp:NX_P12814-3, nxp:NX_P12814-4
DQNFVILEFPVEEQDR	139	6	nxp:NX_P16284-5, nxp:NX_P16284-3, nxp:NX_P16284-4, nxp:NX_P16284-2, nxp:NX_P16284-6, nxp:NX_P16284-1
ADDKETCFAEEGK	139	3	nxp:NX_P02768-3, nxp:NX_P02768-2, nxp:NX_P02768-1
VLLDWINDVLVEER	139	3	nxp:NX_Q9HBI1-3, nxp:NX_Q9HBI1-1, nxp:NX_Q9HBI1-2
VTYGGHQVPGSPFK	139	2	nxp:NX_P21333-2, nxp:NX_P21333-1
SISVLYGDEEVPR	139	2	nxp:NX_P21333-2, nxp:NX_P21333-1
YEIPESLLAQR	139	1	nxp:NX_Q96C24-1
SICTTVLELLDK	139	1	nxp:NX_P27348-1
VIISAPSADAPM(+15.994900)FVMGVNHEK	139	1	nxp:NX_P04406-1
VVDVLDSIK	139	1	nxp:NX_P00918-1
ALVLDCHYPEDEVGQEDEAESDIFSIR	139	1	nxp:NX_Q07021-1
QIATLHAQVADMK	139	1	nxp:NX_P35579-1
FWEM(+15.994900)IGEEHGIDLAGSDR	139	1	nxp:NX_Q9H4B7-1
KLVIIESDLER	138	10	nxp:NX_P09493-2, nxp:NX_P09493-5, nxp:NX_P09493-3, nxp:NX_P09493-1, nxp:NX_P09493-4, nxp:NX_P09493-9, nxp:NX_P09493-6, nxp:NX_P09493-10, nxp:NX_P09493-8, nxp:NX_P09493-7
M(+15.994900)FLWM(+15.994900)VTR	138	4	nxp:NX_P13535-1, nxp:NX_Q9UKX3-1, nxp:NX_P12882-1, nxp:NX_Q9Y623-1
FTAVEDQYYCVDCYK	138	3	nxp:NX_Q13642-5, nxp:NX_Q13642-4, nxp:NX_Q13642-2
ATTEFSVDAR	138	2	nxp:NX_P21333-2, nxp:NX_P21333-1
VFASLPQVER	138	2	nxp:NX_O75083-3, nxp:NX_O75083-1
TIDDLEETLASAK	138	2	nxp:NX_P07951-3, nxp:NX_P07951-2
FELTGIPPAPR	138	2	nxp:NX_P11142-1, contaminant_GR78_YEAST
QELEEICHDLEAR	138	2	nxp:NX_P35579-2, nxp:NX_P35579-1
VAMANIQPQMLVAGATSIAR	138	2	nxp:NX_P18206-2, nxp:NX_P18206-1
VIISAPSADAPMFVMGVNHEK	138	1	nxp:NX_P04406-1
GTFSQLSELHCDK	138	1	nxp:NX_P02042-1
EEVVTVETWQEGSLK	138	1	nxp:NX_P09211-1
NPELQNLLLDDFFK	138	1	nxp:NX_P52209-1
HTFYNELR	137	10	nxp:NX_P63261-1, nxp:NX_P60709-1, nxp:NX_Q9BYX7-1, nxp:NX_Q562R1-1, nxp:NX_P68032-1, nxp:NX_P68133-1, nxp:NX_P0CG39-1, nxp:NX_Q6S8J3-1, nxp:NX_P0CG38-1, nxp:NX_A5A3E0-1
VEDM(+15.994900)AELTCLNEASVLHNLK	137	6	nxp:NX_P35579-1, nxp:NX_P35580-1, nxp:NX_P35580-5, nxp:NX_P35580-2, nxp:NX_P35580-3, nxp:NX_P35580-4
LNAFGNAFLNR	137	3	nxp:NX_Q9NZN3-2, nxp:NX_Q9H4M9-1, nxp:NX_Q9NZN3-1
SINPDEAVAYGAAVQAAILMGDK	137	3	nxp:NX_P0DMV8-2, nxp:NX_P0DMV8-1, nxp:NX_P34931-1
SCAGTLVDCGR	137	2	nxp:NX_P13224-1, nxp:NX_P13224-2
RLEVDIDIK	137	2	nxp:NX_P02671-2, nxp:NX_P02671-1
DTVQIHDITGK	137	2	nxp:NX_P02679-2, nxp:NX_P02679-1
VVLDDKDYFLFR	137	1	nxp:NX_P61604-1
M(+15.994900)VAAATNNLCEAANAAVQGH	137	1	nxp:NX_Q9Y490-1
DAPEEEDHVLVLR	137	1	nxp:NX_P07237-1
HDGHDDDVIDIEDDLDDVIEEVEDSKPDTTAPPSSPK	137	1	nxp:NX_P27824-2
AWDDFFPGSDR	137	1	nxp:NX_O75915-1
STSFNVQDLLPDHEYK	136	6	nxp:NX_Q15746-4, nxp:NX_Q15746-5, nxp:NX_Q15746-2, nxp:NX_Q15746-3, nxp:NX_Q15746-6, nxp:NX_Q15746-1
HPPEASVQIHQVSR	136	5	nxp:NX_Q14766-3, nxp:NX_Q14766-2, nxp:NX_Q14766-5, nxp:NX_Q14766-1, nxp:NX_Q14766-4
YFPTQALNFAFK	136	4	nxp:NX_P12235-1, nxp:NX_P12236-1, nxp:NX_P05141-1, nxp:NX_Q9H0C2-1
TATESFASDPILYR	136	3	nxp:NX_P14618-3, nxp:NX_P14618-1, nxp:NX_P14618-2
VLEFHFEPNEYFTNEVLTK	136	3	nxp:NX_P55209-3, nxp:NX_P55209-2, nxp:NX_P55209-1
DYLIDGSR	136	3	nxp:NX_P18206-3, nxp:NX_P18206-2, nxp:NX_P18206-1
DPDDHTVCHLLFANQTEK	136	2	nxp:NX_P00387-1, nxp:NX_P00387-3
ALPLALVLHELGAGR	136	2	nxp:NX_P19971-1, nxp:NX_P19971-2
AGGDAGDAFDGFDFGDDPSDK	136	2	nxp:NX_P02679-2, nxp:NX_P02679-1
FQDGDLTLYQSNTILR	136	1	nxp:NX_P09211-1
LVPLLDTGDIIIDGGNSEYR	136	1	nxp:NX_P52209-1
APDAGGCLHADPDLGVLCPTGCQLQEALLQQERPIR	136	1	nxp:NX_P02675-1
GQDLLSTVSIR	136	1	nxp:NX_P07359-1
IWYHTFYNELR	136	1	nxp:NX_Q562R1-1
EDKYEEEIK	135	11	nxp:NX_P06753-4, nxp:NX_P06753-3, nxp:NX_P06753-2, nxp:NX_P06753-5, nxp:NX_P06753-6, nxp:NX_P07951-3, nxp:NX_P67936-1, nxp:NX_P67936-2, nxp:NX_P07951-1, nxp:NX_P07951-2, nxp:NX_P06753-1
SATLLQLITK	135	9	nxp:NX_O00429-7, nxp:NX_O00429-4, nxp:NX_O00429-5, nxp:NX_O00429-3, nxp:NX_O00429-9, nxp:NX_O00429-2, nxp:NX_O00429-1, nxp:NX_O00429-8, nxp:NX_O00429-6
NLQNLLILTAIK	135	4	nxp:NX_P53675-2, nxp:NX_Q00610-2, nxp:NX_P53675-1, nxp:NX_Q00610-1
TASDFITK	135	3	nxp:NX_P06396-4, nxp:NX_P06396-3, nxp:NX_P06396-1
SLPEVLQAPVGSSILVQCHYR	135	2	nxp:NX_Q86YW5-2, nxp:NX_Q86YW5-1
QITVNDLPVGR	135	2	nxp:NX_P32119-1, nxp:NX_Q06830-1
NVTELNEPLSNEER	135	1	nxp:NX_P61981-1
QYDADLEQILIQWITTQCR	135	1	nxp:NX_P37802-2
SADFTNFDPR	135	1	nxp:NX_P00918-1
AAENEEIGSHIK	135	1	nxp:NX_Q9Y490-1
M(+15.994900)VGGIAQIIAAQEEM(+15.994900)LR	135	1	nxp:NX_Q9Y490-1
ITHSPLTICFPEYTGANK	134	5	nxp:NX_P04899-3, nxp:NX_P04899-5, nxp:NX_P04899-2, nxp:NX_P04899-1, nxp:NX_P04899-4
AFQLFDR	134	2	nxp:NX_P60660-2, nxp:NX_P60660-1
LVLEVAQHLGESTVR	134	1	nxp:NX_P06576-1
TLSHPQQM(+15.994900)ALLDQTK	134	1	nxp:NX_Q9Y490-1
NQPEVDMSDR	134	1	nxp:NX_Q15404-1
FQHPGSDM(+15.994900)R	134	1	nxp:NX_O95810-1
NCGQMSEIEAK	134	1	nxp:NX_Q9Y490-1
TCEEHQLCVVAVLPH	133	4	nxp:NX_Q15084-3, nxp:NX_Q15084-1, nxp:NX_Q15084-5, nxp:NX_Q15084-2
FKDLGEENFK	133	3	nxp:NX_P02768-3, nxp:NX_P02768-2, nxp:NX_P02768-1
GDYPLEAVR	133	3	nxp:NX_P14618-3, nxp:NX_P14618-1, nxp:NX_P14618-2
LTLDTIFVPNTGK	133	2	nxp:NX_Q9Y277-1, nxp:NX_Q9Y277-2
QVPVTEGCDPSR	133	2	nxp:NX_P21333-2, nxp:NX_P21333-1
AIQLTYNPDESSKPN	133	2	nxp:NX_P02679-2, nxp:NX_P02679-1
SEPTQALELTEDDIKEDGIVPLR	133	1	nxp:NX_O43396-1
TKDGVVEITGK	133	1	nxp:NX_P04792-1
TQIPDTVNGGNSGNLDGEKPPEK	133	1	nxp:NX_O00194-1
DAPEGGFDAIM(+15.994900)QATVCDEK	132	3	nxp:NX_P05106-2, nxp:NX_P05106-3, nxp:NX_P05106-1
HLSVNDLPVGR	132	2	nxp:NX_P30048-2, nxp:NX_P30048-1
VISGVLQLGNIVFKK	132	2	nxp:NX_P35579-2, nxp:NX_P35579-1
LGITHVLNAAEGR	132	2	nxp:NX_P51452-2, nxp:NX_P51452-1
ALTQTGGPHVK	132	2	nxp:NX_P21333-2, nxp:NX_P21333-1
LAELEEFINGPNNAHIQQVGDR	132	2	nxp:NX_Q00610-2, nxp:NX_Q00610-1
SLEGAPYCEGCYTDTLEK	132	1	nxp:NX_Q15942-1
VQDDEVGDGTTSVTVLAAELLR	132	1	nxp:NX_P78371-1
FTPPVQAAYQK	132	1	nxp:NX_P68871-1
LADVDKDGLLDDEEFALANHLIK	132	1	nxp:NX_Q9H4M9-1
VDCDQHSDIAQR	132	1	nxp:NX_Q9BS26-1
FVEFDM(+15.994900)KPVCK	131	7	nxp:NX_P48059-4, nxp:NX_P48059-2, nxp:NX_Q7Z4I7-1, nxp:NX_P48059-5, nxp:NX_Q7Z4I7-5, nxp:NX_Q7Z4I7-2, nxp:NX_P48059-3
LCQIPVHGASVPK	131	5	nxp:NX_Q14766-3, nxp:NX_Q14766-2, nxp:NX_Q14766-5, nxp:NX_Q14766-1, nxp:NX_Q14766-4
DQALTEEHAR	131	4	nxp:NX_P12814-2, nxp:NX_P12814-1, nxp:NX_P12814-3, nxp:NX_P12814-4
DNCPNLPNSGQEDYDK	131	2	nxp:NX_P07996-2, nxp:NX_P07996-1
NIKPPFDLK	131	2	nxp:NX_O15117-1, nxp:NX_O15117-3
VWSPLVTEEGKR	131	1	nxp:NX_O00151-1
VPATLQVLQTLPEENYQVLR	131	1	nxp:NX_Q07960-1
EIVHIQIGQCGN	131	1	nxp:NX_Q9H4B7-1
IHFPLATYAPV	130	9	nxp:NX_P68363-2, nxp:NX_P0DPH7-2, nxp:NX_P68366-1, nxp:NX_Q9BQE3-1, nxp:NX_Q6PEY2-1, nxp:NX_P0DPH8-1, nxp:NX_Q71U36-1, nxp:NX_P68363-1, nxp:NX_P0DPH7-1
LVVYPWTQR	130	5	nxp:NX_P68871-1, nxp:NX_P69891-1, nxp:NX_P69892-1, nxp:NX_P02042-1, nxp:NX_P02100-1
LGELTDLHGLR	130	3	nxp:NX_Q70J99-2, nxp:NX_Q70J99-1, nxp:NX_Q70J99-3
GSAPPGPVPEGSIR	130	2	nxp:NX_P78417-2, nxp:NX_P78417-1
LALETTVLVESYTLPDGR	130	2	nxp:NX_P61160-1, nxp:NX_P61160-2
M(+15.994900)QEAMTQEVSDVFSDTTTPIK	130	2	nxp:NX_P18206-2, nxp:NX_P18206-1
LWLDNTENDLNQGDDHGFSPLHWACR	130	2	nxp:NX_Q13418-2, nxp:NX_Q13418-1
FALDMAR	130	2	nxp:NX_Q13418-2, nxp:NX_Q13418-1
NTDNIIYPEEYSSCSR	130	1	nxp:NX_Q13201-1
CKDDEFTHLYTLIVRPDNTYEVK	130	1	nxp:NX_P27797-1
KVADALTNAVAHVDDM(+15.994900)PNALSALSDLHAHK	130	1	nxp:NX_P69905-1
LIINSLYK	130	1	nxp:NX_P14625-1
STCQFICDEGYSLSGPER	130	1	nxp:NX_P16109-1
VDQSILTGESVSVTK	129	7	nxp:NX_Q93084-4, nxp:NX_Q93084-2, nxp:NX_Q93084-3, nxp:NX_Q93084-7, nxp:NX_Q93084-1, nxp:NX_Q93084-6, nxp:NX_Q93084-5
EFADSLGIPFLETSAK	129	5	nxp:NX_P62820-3, nxp:NX_P62820-2, nxp:NX_Q9H0U4-1, nxp:NX_Q92928-1, nxp:NX_P62820-1
NGQGFALVYSITAQSTFNDLQDLR	129	5	nxp:NX_P61224-4, nxp:NX_P61224-3, nxp:NX_A6NIZ1-1, nxp:NX_P61224-1, nxp:NX_P62834-1
APLDIPVPDPVK	129	3	nxp:NX_Q06323-3, nxp:NX_Q06323-1, nxp:NX_Q06323-2
MQQNIQELEEQLEEEESAR	129	2	nxp:NX_P35579-2, nxp:NX_P35579-1
GAGSYTIMVLFADQATPTSPIR	129	2	nxp:NX_P21333-2, nxp:NX_P21333-1
DPPSWSVLAGHSR	129	1	nxp:NX_Q9Y490-1
GGETSEM(+15.994900)YLIQPDSSVKPYR	129	1	nxp:NX_P02675-1
LAPEYEAAATR	129	1	nxp:NX_P30101-1
LFDQAFGLPR	129	1	nxp:NX_P04792-1
RPPSDIHDSDGSSSSSHQSLK	129	1	nxp:NX_O43665-3
CTVTGAGIGPTIQIGEETVITVDTK	129	1	nxp:NX_P21333-2
LVNM(+15.994900)LDAVQENQHK	129	1	nxp:NX_O95810-1
SQIFSTASDNQPTVTIK	128	5	contaminant_GR78_HUMAN, nxp:NX_P11021-1, contaminant_GR78_RAT, contaminant_GR78_MESAU, contaminant_GR78_MOUSE
NATLSVHQLVENTDETYCIDNEALYDICFR	128	5	nxp:NX_P04350-1, nxp:NX_P07437-1, nxp:NX_Q9BVA1-1, nxp:NX_P68371-1, nxp:NX_Q9BUF5-1
YCRDEIESVK	128	3	nxp:NX_P05106-2, nxp:NX_P05106-3, nxp:NX_P05106-1
IYVENDFSWDK	128	3	nxp:NX_P08514-3, nxp:NX_P08514-2, nxp:NX_P08514-1
AFASPVENPDNYCFCTEK	128	3	nxp:NX_P16671-4, nxp:NX_P16671-3, nxp:NX_P16671-1
IIGLDQVAGM(+15.994900)SETALPGAFK	128	2	nxp:NX_P35579-2, nxp:NX_P35579-1
KDGSCGVAYVVQEPGDYEVSVK	128	2	nxp:NX_P21333-2, nxp:NX_P21333-1
ALDTVLFGPPLLTR	128	2	nxp:NX_Q13586-2, nxp:NX_Q13586-1
NELHNLLDKPQLQGIPVLVLGNK	128	2	nxp:NX_Q9NVJ2-1, nxp:NX_Q96BM9-1
FDMIVPILEK	128	2	nxp:NX_Q13418-2, nxp:NX_Q13418-1
ETGEHLVHVK	128	2	nxp:NX_P21333-2, nxp:NX_P21333-1
TFPGFFSPM(+15.994900)LGEFVSETESR	128	2	nxp:NX_P02671-2, nxp:NX_P02671-1
IMNVIGEPIDER	128	1	nxp:NX_P06576-1
SELVTVTESFSTPK	127	6	nxp:NX_P16284-5, nxp:NX_P16284-3, nxp:NX_P16284-4, nxp:NX_P16284-2, nxp:NX_P16284-6, nxp:NX_P16284-1
VVPDVNVSGQK	127	2	nxp:NX_Q86UX7-2, nxp:NX_Q86UX7-1
CCPGYSGPK	127	2	nxp:NX_Q13201-2, nxp:NX_Q13201-1
LEVEANNAFDQYR	127	2	nxp:NX_P47756-2, nxp:NX_P47756-1
ALDELFEAIEQK	127	2	nxp:NX_Q27J81-2, nxp:NX_Q27J81-1
FENAFLSHVVSQHQALLGTIR	127	2	nxp:NX_P25705-3, nxp:NX_P25705-1
QTQTFTTYSDNQPGVLIQVYEGER	127	2	nxp:NX_P11142-2, nxp:NX_P11142-1
FATLSELHCDK	127	1	nxp:NX_P68871-1
GFPTIYFSPANK	127	1	nxp:NX_P30101-1
LIASM(+15.994900)SSDSLR	127	1	nxp:NX_P00488-1
RHVFGESDELIGQK	127	1	nxp:NX_P60174-3
IRPFFPQ	127	1	nxp:NX_P02675-1
SCDTPPPCPR	127	1	nxp:NX_P01860-1
PEDPTVIAENELLGAAAAIEAAAK	127	1	nxp:NX_Q9Y490-1
CNGVLEGIR	126	25	nxp:NX_P35579-2, nxp:NX_Q7Z406-5, nxp:NX_Q7Z406-4, nxp:NX_P12883-1, nxp:NX_P13535-1, nxp:NX_P35749-4, nxp:NX_Q9UKX3-1, nxp:NX_P13533-1, nxp:NX_P12882-1, nxp:NX_Q9Y623-1, nxp:NX_P11055-1, nxp:NX_Q9UKX2-1, nxp:NX_P35749-3, nxp:NX_P35579-1, nxp:NX_P35749-1, nxp:NX_P35580-1, nxp:NX_P35749-2, nxp:NX_A7E2Y1-1, nxp:NX_P35580-5, nxp:NX_P35580-2, nxp:NX_Q7Z406-1, nxp:NX_P35580-3, nxp:NX_Q7Z406-6, nxp:NX_P…
SLPSVETLGCTSVICSDK	126	14	nxp:NX_O14983-2, nxp:NX_P16615-5, nxp:NX_P16615-2, nxp:NX_Q93084-4, nxp:NX_P16615-3, nxp:NX_Q93084-2, nxp:NX_O14983-1, nxp:NX_P16615-4, nxp:NX_Q93084-3, nxp:NX_Q93084-7, nxp:NX_P16615-1, nxp:NX_Q93084-1, nxp:NX_Q93084-6, nxp:NX_Q93084-5
QLVENTDETYCIDNEALYDICFR	126	6	nxp:NX_P04350-1, nxp:NX_P07437-1, nxp:NX_Q9BVA1-1, nxp:NX_P68371-1, nxp:NX_Q9BUF5-1, nxp:NX_Q13509-1
IHHPSLPASGR	126	4	nxp:NX_O15533-4, nxp:NX_O15533-2, nxp:NX_O15533-1, nxp:NX_O15533-3
M(+15.994900)VSDINNAWGCLEQVEK	126	4	nxp:NX_P12814-2, nxp:NX_P12814-1, nxp:NX_P12814-3, nxp:NX_P12814-4
LTFEELER	126	3	nxp:NX_Q0ZGT2-4, nxp:NX_Q0ZGT2-2, nxp:NX_Q0ZGT2-1
AAHIFFTDTCPEPLFSELGR	126	3	nxp:NX_Q15833-2, nxp:NX_Q15833-1, nxp:NX_Q15833-3
LLLNNDNLLR	126	3	nxp:NX_P47755-2, nxp:NX_P47755-1, nxp:NX_P52907-1
PDLTAPVAAVQAAVSNLVR	126	2	nxp:NX_P18206-2, nxp:NX_P18206-1
VTLTSEEEAR	126	2	nxp:NX_P00338-4, nxp:NX_P00338-3
GTSQNDPNWVVR	126	2	nxp:NX_P07996-2, nxp:NX_P07996-1
ALEQQVEEM(+15.994900)K	126	2	nxp:NX_P35579-2, nxp:NX_P35579-1
TEM(+15.994900)EDLM(+15.994900)SSK	126	2	nxp:NX_P35579-2, nxp:NX_P35579-1
HHCPNTPIILVGTK	126	2	nxp:NX_P63000-1, nxp:NX_P63000-2
EDAVLEYLK	126	1	nxp:NX_P26038-1
DLAGCIHGLSNVK	126	1	nxp:NX_P48735-1
GQSFYVQIDFSR	126	1	nxp:NX_P00488-1
DCPSPCTCR	126	1	nxp:NX_P14770-1
NSVSQISVLSGGK	126	1	nxp:NX_O15143-1
TTLEHSDCAFM(+15.994900)VDNEAIYDICR	125	9	nxp:NX_P0DPH7-2, nxp:NX_P68366-1, nxp:NX_Q9NY65-1, nxp:NX_Q9BQE3-1, nxp:NX_Q6PEY2-1, nxp:NX_P0DPH8-1, nxp:NX_Q71U36-1, nxp:NX_P68363-1, nxp:NX_P0DPH7-1
AEHPTWGDEQLFQTTR	125	5	nxp:NX_P23219-3, nxp:NX_P23219-2, nxp:NX_P23219-1, nxp:NX_P23219-5, nxp:NX_P23219-6
STFNDLQDLR	125	5	nxp:NX_P61224-4, nxp:NX_P61224-3, nxp:NX_A6NIZ1-1, nxp:NX_P61224-1, nxp:NX_P62834-1
NCAPESIEFPVSEAR	125	3	nxp:NX_P05106-2, nxp:NX_P05106-3, nxp:NX_P05106-1
DRPFFPGLVK	125	2	nxp:NX_O60361-1, nxp:NX_P22392-2
TIESILEPVAQQISH	125	2	nxp:NX_P18206-2, nxp:NX_P18206-1
EVAAFAQFGSDLDAATQQLLSR	125	2	nxp:NX_P25705-3, nxp:NX_P25705-1
LQEM(+15.994900)EGTVK	125	2	nxp:NX_P35579-2, nxp:NX_P35579-1
PQDFHPDR	125	2	nxp:NX_P21333-2, nxp:NX_P21333-1
FAFQAEVNR	125	1	nxp:NX_P14625-1
LPACVVDCGTGYTK	125	1	nxp:NX_P61158-1
ITLPVDFVTADK	125	1	nxp:NX_P00558-1
DVVICPDASLEDAKK	125	1	nxp:NX_Q99497-1
DDETM(+15.994900)YVESK	125	1	nxp:NX_O15144-1
AVAHVDDMPNALSALSDLHAHK	125	1	nxp:NX_P69905-1
AIFLADGNVFTTGFSR	125	1	nxp:NX_Q9ULV4-3
LHDAIVEVVTCLLR	124	9	nxp:NX_O00429-7, nxp:NX_O00429-4, nxp:NX_O00429-5, nxp:NX_O00429-3, nxp:NX_O00429-9, nxp:NX_O00429-2, nxp:NX_O00429-1, nxp:NX_O00429-8, nxp:NX_O00429-6
FVEFDMKPVCK	124	7	nxp:NX_P48059-4, nxp:NX_P48059-2, nxp:NX_Q7Z4I7-1, nxp:NX_P48059-5, nxp:NX_Q7Z4I7-5, nxp:NX_Q7Z4I7-2, nxp:NX_P48059-3
SGPSIVHR	124	7	nxp:NX_P63261-1, nxp:NX_P60709-1, nxp:NX_Q9BYX7-1, nxp:NX_P0CG39-1, nxp:NX_Q6S8J3-1, nxp:NX_P0CG38-1, nxp:NX_A5A3E0-1
VPENTMHAMQQK	124	4	nxp:NX_P12814-2, nxp:NX_P12814-1, nxp:NX_P12814-3, nxp:NX_P12814-4
EVGIPPEQSLETAK	124	4	nxp:NX_Q9C0K3-1, nxp:NX_Q9P1U1-3, nxp:NX_Q9P1U1-1, nxp:NX_P61158-1
VPFDAATLHTSTAMAAQHGMDDDGTGQK	124	3	nxp:NX_P06396-4, nxp:NX_P06396-3, nxp:NX_P06396-1
FITTVGIDFR	124	3	nxp:NX_P51159-2, nxp:NX_O00194-1, nxp:NX_P51159-1
ITDVIIGFQAC	124	2	nxp:NX_P35579-2, nxp:NX_P35579-1
EMEAELEDERK	124	2	nxp:NX_P35579-2, nxp:NX_P35579-1
TGVELGKPTHFTVNAK	124	2	nxp:NX_P21333-2, nxp:NX_P21333-1
AGTLDLSLTVQGK	124	2	nxp:NX_P07996-2, nxp:NX_P07996-1
VFVDGHQLFDFYHR	124	1	nxp:NX_Q3ZCW2-1
LKDDEVAQLK	124	1	nxp:NX_P07195-1
LSDFISYLQR	124	1	nxp:NX_P30101-1
NIELICQENEGENDPVLQR	124	1	nxp:NX_Q15691-1
KSDLFQEDLYPPTAGPDPALTAEEWLGGR	124	1	nxp:NX_P31146-1
DQTDDQVTIDSALATQK	124	1	nxp:NX_P48735-1
ELQELVQYPVEHPDK	124	1	nxp:NX_P55072-1
LLGQFTLIGIPPAPR	124	1	nxp:NX_P38646-1
HLNLGMNR	124	1	nxp:NX_Q15404-1
LELLLSAGDSGTFFCK	123	7	nxp:NX_O95866-4, nxp:NX_O95866-5, nxp:NX_O95866-3, nxp:NX_O95866-7, nxp:NX_O95866-6, nxp:NX_O95866-2, nxp:NX_O95866-1
AELSEGQVR	123	5	nxp:NX_P09493-2, nxp:NX_P09493-3, nxp:NX_P09493-4, nxp:NX_P09493-10, nxp:NX_P09493-8
IAELVATEFFDQGDR	123	2	nxp:NX_O76074-2, nxp:NX_O76074-1
ELEQVCNPIISGLYQGAGGPGPGGFGAQGPK	123	2	nxp:NX_P0DMV8-2, nxp:NX_P0DMV8-1
CVGDVTENQICNK	123	2	nxp:NX_P07996-2, nxp:NX_P07996-1
STFVLDEFKR	123	2	nxp:NX_P26641-1, nxp:NX_P26641-2
TFDSSCHFFATK	123	1	nxp:NX_P09486-1
ASNPEFSSIPAQISPEGR	123	1	nxp:NX_Q9Y490-1
LGYAGNTEPQFIIPSCIAIK	123	1	nxp:NX_P61158-1
EEPVEALTFSR	122	5	nxp:NX_Q14766-3, nxp:NX_Q14766-2, nxp:NX_Q14766-5, nxp:NX_Q14766-1, nxp:NX_Q14766-4
ESLSQPGDFVLSVLSDQPK	122	4	nxp:NX_P29350-2, nxp:NX_P29350-1, nxp:NX_P29350-3, nxp:NX_P29350-4
HYFQNTQGLIFVVDSNDR	122	4	nxp:NX_P84085-1, nxp:NX_P18085-1, nxp:NX_P84077-1, nxp:NX_P61204-1
YAVLYQPLFDK	122	3	nxp:NX_P55209-3, nxp:NX_P55209-2, nxp:NX_P55209-1
LGLHQVLQDLR	122	3	nxp:NX_O60610-2, nxp:NX_O60610-3, nxp:NX_O60610-1
IYVENDFSWDKR	122	3	nxp:NX_P08514-3, nxp:NX_P08514-2, nxp:NX_P08514-1
SQVLQFFSSDICR	122	3	nxp:NX_P16671-2, nxp:NX_P16671-4, nxp:NX_P16671-1
NCQYVYNVDQR	122	2	nxp:NX_P07996-2, nxp:NX_P07996-1
LCYVGYNIEQEQK	122	2	nxp:NX_P61160-1, nxp:NX_P61160-2
GAHAGEYGAEALER	122	1	nxp:NX_P69905-1
SGASGPENFQVGSMPPAQQQITSGQMHR	122	1	nxp:NX_Q9Y490-1
ASSEGGTAAGAGLDSLHK	122	1	nxp:NX_O15143-1
SLPADILYEDQQCLVFR	122	1	nxp:NX_Q9BX68-1
FPHFDLSHGSAQVK	122	1	nxp:NX_P69905-1
NIPIPTLK	122	1	nxp:NX_Q9NYL9-1
GSFSEQGINEFLR	121	4	nxp:NX_Q15084-3, nxp:NX_Q15084-1, nxp:NX_Q15084-5, nxp:NX_Q15084-2
CECGSCVCIQPGSYGDTCEK	121	3	nxp:NX_P05106-2, nxp:NX_P05106-3, nxp:NX_P05106-1
YAPSEAGLHEM(+15.994900)DIR	121	2	nxp:NX_P21333-2, nxp:NX_P21333-1
SFYPEEVSSMVLTK	121	2	nxp:NX_P11142-2, nxp:NX_P11142-1
LVRPEVDVMCTAFHDNEETFLKK	121	2	nxp:NX_P02768-3, nxp:NX_P02768-1
HGTDDGVVWMNWK	121	1	nxp:NX_P02675-1
M(+15.994900)CNEFFEGFPDK	121	1	nxp:NX_P26447-1
KPADLQNLAPGTHPPFITFNSEVK	121	1	nxp:NX_Q9Y696-1
CCVECPPCPAPPVAGPSVFLFPPKPK	121	1	nxp:NX_P01859-1
LTSEPQPQR	121	1	nxp:NX_P61106-1
APFDLFENR	121	1	nxp:NX_P07900-2
VVYPWTQR	120	5	nxp:NX_P68871-1, nxp:NX_P69891-1, nxp:NX_P69892-1, nxp:NX_P02042-1, nxp:NX_P02100-1
AVDSLVPIGR	120	2	nxp:NX_P25705-3, nxp:NX_P25705-1
TFPGFFSPMLGEFVSETESR	120	2	nxp:NX_P02671-2, nxp:NX_P02671-1
VSGMNPSSVVHHVSDSGPAAELPLDVPHIR	120	2	nxp:NX_Q86YW5-3, nxp:NX_Q86YW5-1
EIRPALELLEPIEQK	120	2	nxp:NX_P50395-2, nxp:NX_P50395-1
NDLVEALK	120	1	nxp:NX_P47756-2
NLSQILSDR	120	1	nxp:NX_P27105-1
NLTNPNTVIILIGNK	120	1	nxp:NX_P61106-1
DLAEDAPWK	119	11	nxp:NX_O75369-4, nxp:NX_O75369-6, nxp:NX_O75369-3, nxp:NX_O75369-2, nxp:NX_O75369-9, nxp:NX_O75369-1, nxp:NX_O75369-8, nxp:NX_P21333-2, nxp:NX_P21333-1, nxp:NX_Q14315-2, nxp:NX_Q14315-1
GESPVDYDGGR	119	4	nxp:NX_Q15084-3, nxp:NX_Q15084-1, nxp:NX_Q15084-5, nxp:NX_Q15084-2
KAPDFVFYAPR	119	4	nxp:NX_P35241-4, nxp:NX_P26038-1, nxp:NX_P15311-1, nxp:NX_P35241-5
GAVGALLVYDIAK	119	4	nxp:NX_P62491-2, nxp:NX_Q15907-2, nxp:NX_P62491-1, nxp:NX_Q15907-1
DITYFIQQLLR	119	4	nxp:NX_Q9C0K3-1, nxp:NX_Q9P1U1-3, nxp:NX_Q9P1U1-1, nxp:NX_P61158-1
LGHPEPNHVTEASELLR	119	3	nxp:NX_Q70J99-2, nxp:NX_Q70J99-1, nxp:NX_Q70J99-3
CGPGWLGSQCECSEEDYRPSQQDECSPR	119	3	nxp:NX_P05106-2, nxp:NX_P05106-3, nxp:NX_P05106-1
VLSAPPHFHFGQTNR	119	2	nxp:NX_P26641-1, nxp:NX_P26641-2
STLNEIYFGK	119	2	nxp:NX_P47756-2, nxp:NX_P47756-1
FVPAEMGTHTVSVK	119	2	nxp:NX_P21333-2, nxp:NX_P21333-1
SVNESLNNLFITEEDYQALR	119	2	nxp:NX_Q00610-2, nxp:NX_Q00610-1
TFEINPR	119	2	nxp:NX_Q58FF3-1, nxp:NX_P14625-1
QEGLMIASSLLNEGYLQPAGDMSK	119	1	nxp:NX_P08567-1
NCNDFQYESK	119	1	nxp:NX_Q04917-1
TVAAPSVFIFPPSDEQLK	119	1	nxp:NX_P01834-1
TMTIINNAIDFIQDNYALK	119	1	nxp:NX_Q13201-1
VSTHDQELGHLNNHHGGSSSSGGSR	119	1	nxp:NX_Q9Y6C2-1
VVIEDEQLVLGASQEPVGR	119	1	nxp:NX_Q6IBS0-1
TGENVEDAFLEAAK	119	1	nxp:NX_P61106-1
QTHLEGALEQEHSR	119	1	nxp:NX_Q13201-1
WHHTFYNELR	118	9	nxp:NX_P63261-1, nxp:NX_P60709-1, nxp:NX_Q9BYX7-1, nxp:NX_P68032-1, nxp:NX_P68133-1, nxp:NX_P0CG39-1, nxp:NX_Q6S8J3-1, nxp:NX_P0CG38-1, nxp:NX_A5A3E0-1
VVESGEDIVLQCAVNEGSGPITYK	118	6	nxp:NX_P16284-5, nxp:NX_P16284-3, nxp:NX_P16284-4, nxp:NX_P16284-2, nxp:NX_P16284-6, nxp:NX_P16284-1
CVDIDECTQVQHLCSQGR	118	5	nxp:NX_Q14766-3, nxp:NX_Q14766-2, nxp:NX_Q14766-5, nxp:NX_Q14766-1, nxp:NX_Q14766-4
IIHEDGYSEEECR	118	5	nxp:NX_P04899-3, nxp:NX_P04899-5, nxp:NX_P04899-2, nxp:NX_P04899-1, nxp:NX_P04899-4
TPDGTENGDFLALDLGGTNFR	118	4	nxp:NX_P19367-4, nxp:NX_P19367-2, nxp:NX_P19367-1, nxp:NX_P19367-3
EVDEQMLNVQNK	118	4	nxp:NX_P07437-1, nxp:NX_Q13885-1, nxp:NX_Q9BVA1-1, nxp:NX_P68371-1
VSETLQEIYSSEWDGHEELK	118	3	nxp:NX_Q9UBW5-2, nxp:NX_Q9UBW5-3, nxp:NX_Q9UBW5-1
NVLFSHLDDNER	118	2	nxp:NX_P10644-2, nxp:NX_P10644-1
LGGTIDDCELVEGLVLTQK	118	2	nxp:NX_P50991-2, nxp:NX_P50991-1
GGPYHIGGSPFK	118	2	nxp:NX_P21333-2, nxp:NX_P21333-1
ANINVENAFFTLAR	118	1	nxp:NX_P61006-1
CLDLQAPLYK	118	1	nxp:NX_P02776-1
LSLNIDPDAK	118	1	nxp:NX_P14625-1
TVLIMELINNVAK	118	1	nxp:NX_P06576-1
QIGGDGMMDITDTYK	118	1	nxp:NX_P00488-1
IQASTMAFK	118	1	nxp:NX_P37802-2
EDEEESLNEVGYDDIGGCR	118	1	nxp:NX_P55072-1
MVGGIAQIIAAQEEMLR	118	1	nxp:NX_Q9Y490-1
SILFVPTSAPR	118	1	nxp:NX_P14625-1
GLTSVINQK	118	1	nxp:NX_P07195-1
AVTDSINQLITM(+15.994900)CTQQAPGQK	118	1	nxp:NX_Q9Y490-1
NTM(+15.994900)AACDLR	118	1	nxp:NX_Q9H4B7-1
NYQPPTVVPGGDLAK	117	10	nxp:NX_P68363-2, nxp:NX_P0DPH7-2, nxp:NX_P68366-1, nxp:NX_Q9NY65-1, nxp:NX_Q9BQE3-1, nxp:NX_Q6PEY2-1, nxp:NX_P0DPH8-1, nxp:NX_Q71U36-1, nxp:NX_P68363-1, nxp:NX_P0DPH7-1
SVEMLILGR	117	5	nxp:NX_Q8TDB8-4, nxp:NX_P11169-1, nxp:NX_Q8TDB8-2, nxp:NX_Q8TDB8-1, nxp:NX_Q8TDB8-5
SDIDEIVLVGGSTR	117	5	contaminant_GR78_HUMAN, nxp:NX_P11021-1, contaminant_GR78_RAT, contaminant_GR78_MESAU, contaminant_GR78_MOUSE
AILGIHNEVSK	117	4	nxp:NX_P12814-2, nxp:NX_P12814-1, nxp:NX_P12814-3, nxp:NX_P12814-4
THMTHHPISDHEATLR	117	3	nxp:NX_P01893-1, nxp:NX_P04439-1, nxp:NX_P04439-2
VSALDLAVLDQVEAR	117	3	nxp:NX_Q13561-1, nxp:NX_Q13561-3, nxp:NX_Q13561-2
LPYPFSNK	117	3	nxp:NX_Q9Y251-3, nxp:NX_Q9Y251-2, nxp:NX_Q9Y251-1
LEAVSHTSDMHR	117	2	nxp:NX_Q01518-2, nxp:NX_Q01518-1
VAQPTITDNKDGTVTVR	117	2	nxp:NX_P21333-2, nxp:NX_P21333-1
GFQALGDAADIR	117	1	nxp:NX_P01033-1
LPETIDLGALYLSMK	117	1	nxp:NX_P08567-1
VIHDNFGIVEGLM(+15.994900)TTVH	117	1	nxp:NX_P04406-1
IGAEVYHNLK	117	1	nxp:NX_P06733-1
SLLQDGEFSM(+15.994900)DLR	117	1	nxp:NX_P07737-1
VPTPDVSVVDLTCR	117	1	nxp:NX_O14556-1
GQTLVVQFTVK	117	1	nxp:NX_P27797-1
NSSYFVEWIPNNVK	116	7	nxp:NX_P04350-1, nxp:NX_P07437-1, nxp:NX_Q13885-1, nxp:NX_Q9BVA1-1, nxp:NX_P68371-1, nxp:NX_Q9BUF5-1, nxp:NX_Q13509-1
DSDDYAQLCNIPVTGR	116	5	nxp:NX_Q14766-3, nxp:NX_Q14766-2, nxp:NX_Q14766-5, nxp:NX_Q14766-1, nxp:NX_Q14766-4
GFSVVADTPELQR	116	3	nxp:NX_Q14847-3, nxp:NX_Q14847-1, nxp:NX_Q14847-2
DGNASGTTLLEALDCILPPTRPTDKPLR	116	3	nxp:NX_P68104-2, nxp:NX_P68104-1, nxp:NX_Q5VTE0-1
VQAFDSLLAGPVAEYLK	116	2	nxp:NX_Q01518-2, nxp:NX_Q01518-1
LANILFTQELAR	116	2	nxp:NX_Q8TC12-2, nxp:NX_Q8TC12-1
ALEHFTDLYDIK	116	2	nxp:NX_Q00610-2, nxp:NX_Q00610-1
YWPQEAGEYAVH	116	2	nxp:NX_P21333-2, nxp:NX_P21333-1
GIADFLSTYQTK	116	2	nxp:NX_P02679-2, nxp:NX_P02679-1
FFETCDLDNDK	116	1	nxp:NX_P09486-1
LVFGFLNGR	116	1	nxp:NX_P00491-1
AVETLLDLIMK	116	1	nxp:NX_O00194-1
TIDGQQTIIACIESHQFQPK	116	1	nxp:NX_P52907-1
GDPNKPSGFR	116	1	nxp:NX_O00151-1
QHPVPPPAQNQN	116	1	nxp:NX_Q15942-1
GAAAHPDSEEQQQR	116	1	nxp:NX_Q9Y490-1
LGDVISIQPCPDVK	116	1	nxp:NX_P55072-1
LILPHVDIQLK	116	1	nxp:NX_P48735-1
AATAPLLEAVDNLSAF	116	1	nxp:NX_Q9Y490-1
EGLELPEDEEEK	115	5	nxp:NX_Q58FG0-1, nxp:NX_Q58FF6-1, nxp:NX_Q58FF7-1, nxp:NX_P08238-1, nxp:NX_P07900-2
FPAAQPPDPNQPAK	115	4	nxp:NX_Q08495-3, nxp:NX_Q08495-4, nxp:NX_Q08495-2, nxp:NX_Q08495-1
NVDLLSDMVQEHDEPILK	115	3	nxp:NX_P55209-3, nxp:NX_P55209-2, nxp:NX_P55209-1
GSAASTCILTIESK	115	3	nxp:NX_Q0ZGT2-4, nxp:NX_Q0ZGT2-3, nxp:NX_Q0ZGT2-1
VQGFESATFLGYFK	115	3	nxp:NX_P06396-4, nxp:NX_P06396-3, nxp:NX_P06396-1
NQVAMNPTNTVFDAK	115	2	nxp:NX_P11142-2, nxp:NX_P11142-1
HSQPATPTPLQSR	115	2	nxp:NX_Q9NR12-2, nxp:NX_Q9NR12-1
VNNASLIGLGYTQTLRPGVK	115	2	nxp:NX_Q9Y277-1, nxp:NX_Q9Y277-2
LQFHDVAGDIFHQQCK	115	2	nxp:NX_P11413-3, nxp:NX_P11413-2
VFSNGADLSGVTEEAPLK	115	2	nxp:NX_P01009-2, nxp:NX_P01009-1
SVADGYSENNVFYGHHAK	115	2	nxp:NX_O75083-3, nxp:NX_O75083-1
PGAPLRPK	115	2	nxp:NX_P21333-2, nxp:NX_P21333-1
IMADSGPIYDK	115	2	nxp:NX_P07996-2, nxp:NX_P07996-1
CNPDSNSANCLEEK	115	1	nxp:NX_P10124-1
GHMPPLTSAQQALTGTINSSMQAVQAAQATLDDFDTLPPLGQDAASK	115	1	nxp:NX_Q9Y490-1
IPDPEAVKPDDWDEDAPAK	115	1	nxp:NX_P27824-2
GEDFYCVTCHETK	114	4	nxp:NX_Q13642-3, nxp:NX_Q13642-5, nxp:NX_Q13642-4, nxp:NX_Q13642-2
M(+15.994900)YISPPEALENPCYDMK	114	3	nxp:NX_P05106-2, nxp:NX_P05106-3, nxp:NX_P05106-1
REPIPSLEAIYLLSPTEK	114	3	nxp:NX_Q15833-2, nxp:NX_Q15833-1, nxp:NX_Q15833-3
IAILDIEPQTLK	114	3	nxp:NX_Q00013-2, nxp:NX_Q00013-3, nxp:NX_Q00013-1
YLTVAAVFR	114	3	nxp:NX_P04350-1, nxp:NX_P07437-1, nxp:NX_P68371-1
LPRPPPPEMPESLK	114	2	nxp:NX_Q00325-2, nxp:NX_Q00325-1
VLFADQATPTSPIR	114	2	nxp:NX_P21333-2, nxp:NX_P21333-1
ALEQQVEEMK	114	2	nxp:NX_P35579-2, nxp:NX_P35579-1
CPEALFQPSFLGMESCG	114	2	nxp:NX_P63261-1, nxp:NX_P60709-1
GTFEEVSGNVSPGTR	114	2	nxp:NX_P02671-2, nxp:NX_P02671-1
NPGNQAAYEHFETM(+15.994900)K	114	2	nxp:NX_P18206-2, nxp:NX_P18206-1
RFDDAVVQSDMK	114	2	nxp:NX_P11142-2, nxp:NX_P11142-1
KIEPELDGSAQVTSHDASTNGLINFIK	114	2	nxp:NX_P06744-1, nxp:NX_P06744-2
GPGLEGGVVGK	114	2	nxp:NX_P21333-2, nxp:NX_P21333-1
SEQFINLR	114	1	nxp:NX_P07384-1
REEAPSLRPAPPPISGGGYR	114	1	nxp:NX_P02675-1
VSEHFSAMFK	114	1	nxp:NX_Q9H4B7-1
VNDNEEGFFSAR	114	1	nxp:NX_P02675-1
EPELFQTVAEGLR	114	1	nxp:NX_Q9H4M9-1
SNDPVATAFAEMLK	114	1	nxp:NX_Q9NYL9-1
AYHEQLSVAEITN	113	8	nxp:NX_P68363-2, nxp:NX_P0DPH7-2, nxp:NX_P68366-1, nxp:NX_Q6PEY2-1, nxp:NX_P0DPH8-1, nxp:NX_Q71U36-1, nxp:NX_P68363-1, nxp:NX_P0DPH7-1
EYQLNDSAAYYLNDLER	113	5	nxp:NX_P04899-3, nxp:NX_P04899-5, nxp:NX_P04899-2, nxp:NX_P04899-1, nxp:NX_P04899-4
KDVIELTDDSFDK	113	4	nxp:NX_Q15084-3, nxp:NX_Q15084-1, nxp:NX_Q15084-5, nxp:NX_Q15084-2
GLGFCALIHR	113	4	nxp:NX_P12814-2, nxp:NX_P12814-1, nxp:NX_P12814-3, nxp:NX_P12814-4
HNDDEQYAWESSAGGSFTVR	113	3	nxp:NX_Q14568-1, nxp:NX_P08238-1, nxp:NX_P07900-2
TQTPPVSPAPQPTEER	113	3	nxp:NX_Q14247-3, nxp:NX_Q14247-1, nxp:NX_Q14247-2
AGAGGLAIAVEGPSK	113	2	nxp:NX_P21333-2, nxp:NX_P21333-1
LTLIDPETLLPR	113	2	nxp:NX_Q86VP6-2, nxp:NX_Q86VP6-1
VLDPFTIKPLDR	113	2	nxp:NX_P29401-1, nxp:NX_P29401-2
QSGTTNKPNK	113	2	nxp:NX_P21333-2, nxp:NX_P21333-1
VDHQTGPIVWGEPGTNGQHAFYQLIHQGTK	113	2	nxp:NX_P06744-1, nxp:NX_P06744-2
SMEAEM(+15.994900)IQLQEELAAAER	113	2	nxp:NX_P35579-2, nxp:NX_P35579-1
VPDACFNHNGEHR	113	2	nxp:NX_P07996-2, nxp:NX_P07996-1
LLLPWLEAR	113	2	nxp:NX_Q00610-2, nxp:NX_Q00610-1
SLHDALCVLAQTVK	113	1	nxp:NX_P78371-1
DGGLICTSCR	113	1	nxp:NX_P31146-1
ALTSELANAR	113	1	nxp:NX_P26038-1
STVQWEEVCRPWVSGHR	113	1	nxp:NX_P00488-1
M(+15.994900)NLASEPQEVLHIGSAHNR	113	1	nxp:NX_O00151-1
AMAAEAEASR	113	1	nxp:NX_P27105-1
IGLFGGAGVGK	113	1	nxp:NX_P06576-1
VAHEPVAPPEDK	113	1	nxp:NX_O95674-1
VEYVIGR	113	1	nxp:NX_P00488-1
AFVPPLAEDLLAR	112	6	nxp:NX_Q96P48-5, nxp:NX_Q96P48-7, nxp:NX_Q96P48-2, nxp:NX_Q96P48-1, nxp:NX_Q96P48-3, nxp:NX_Q96P48-6
NHLLGTFDLTGIPPAPR	112	5	contaminant_GR78_HUMAN, nxp:NX_P11021-1, contaminant_GR78_RAT, contaminant_GR78_MESAU, contaminant_GR78_MOUSE
IVLDNSVFSEHR	112	4	nxp:NX_P53675-2, nxp:NX_Q00610-2, nxp:NX_P53675-1, nxp:NX_Q00610-1
VVAVGYINEAIDEGNPLR	112	3	nxp:NX_Q13576-3, nxp:NX_Q13576-2, nxp:NX_Q13576-1
TLGLFDTAGQEDYDR	112	2	nxp:NX_P60953-2, nxp:NX_P60953-1
IHEGCEEPATHNALAK	112	2	nxp:NX_Q00610-2, nxp:NX_Q00610-1
EAYPGDVFYLHSR	112	2	nxp:NX_P25705-3, nxp:NX_P25705-1
VLLNDGGYYDPETGVFTAPLAGR	112	2	nxp:NX_Q9Y6C2-2, nxp:NX_Q9Y6C2-1
SNAINIGLTTLPPVHVIK	112	1	nxp:NX_Q9Y613-1
AVTQALNR	112	1	nxp:NX_Q9Y490-1
SAGTVELDDQIQANLPDEQVLSEEEIDENFK	112	1	nxp:NX_P07384-1
VASHLEVNCDK	112	1	nxp:NX_P07359-1
YLAEVASGEK	112	1	nxp:NX_Q04917-1
VGHSELVGEIIR	112	1	nxp:NX_P38606-1
HLIEQDFPGMR	112	1	nxp:NX_Q9H4M9-1
NAGVEGSLIVEK	112	1	nxp:NX_P10809-1
VHLPNGSPIPAVLLANK	112	1	nxp:NX_Q13637-1
M(+15.994900)PGAPETAPGDGAGASR	112	1	nxp:NX_O75116-1
RGILTLK	111	10	nxp:NX_P63261-1, nxp:NX_P60709-1, nxp:NX_P63267-1, nxp:NX_P68032-1, nxp:NX_P68133-1, nxp:NX_P62736-1, nxp:NX_P0CG39-1, nxp:NX_Q6S8J3-1, nxp:NX_P0CG38-1, nxp:NX_A5A3E0-1
PHLVLDQLR	111	7	nxp:NX_P35579-2, nxp:NX_P35579-1, nxp:NX_P35580-1, nxp:NX_P35580-5, nxp:NX_P35580-2, nxp:NX_P35580-3, nxp:NX_P35580-4
VQEGYTCDCFDGYHLDTAK	111	5	nxp:NX_Q14766-3, nxp:NX_Q14766-2, nxp:NX_Q14766-5, nxp:NX_Q14766-1, nxp:NX_Q14766-4
EPEDEEEEEEEEEEDEDEDLEELEVLER	111	4	nxp:NX_Q9NQC3-2, nxp:NX_Q9NQC3-5, nxp:NX_Q9NQC3-4, nxp:NX_Q9NQC3-1
ALQLNELTMDDDTAVLVIDNGSGM(+15.994900)CK	111	4	nxp:NX_P0CG39-1, nxp:NX_Q6S8J3-1, nxp:NX_P0CG38-1, nxp:NX_A5A3E0-1
GDVCQDCIQMVTDIQTAVR	111	3	nxp:NX_P07602-1, nxp:NX_P07602-2, nxp:NX_P07602-3
TDTCMSSNGLLCSGR	111	3	nxp:NX_P05106-2, nxp:NX_P05106-3, nxp:NX_P05106-1
ALDFEQEMATAASSSSLEK	111	3	nxp:NX_P63261-1, nxp:NX_P60709-1, nxp:NX_Q6S8J3-1
PVAVALDTK	111	3	nxp:NX_P14618-3, nxp:NX_P14618-1, nxp:NX_P14618-2
ITLEDVISHSK	111	3	nxp:NX_Q13576-3, nxp:NX_Q13576-2, nxp:NX_Q13576-1
KEDLVFIFWAPESAPLK	111	2	nxp:NX_Q9Y281-1, nxp:NX_P23528-1
GLFIIDPNGVIK	111	2	nxp:NX_P30048-2, nxp:NX_P30048-1
SAPTDVLDSLTTIPELK	111	2	nxp:NX_Q86UX7-2, nxp:NX_Q86UX7-1
PLAGGEPVSLGSLR	111	2	nxp:NX_P07203-2, nxp:NX_P07203-1
ACFDEEATGTIQEDYLR	111	2	nxp:NX_P19105-1, nxp:NX_O14950-1
HALIIYDDLSK	111	2	nxp:NX_P25705-3, nxp:NX_P25705-1
ALAAGGVGSIVR	111	2	nxp:NX_O15511-1, nxp:NX_O15511-2
VSVVDLTCR	111	2	nxp:NX_P04406-1, nxp:NX_O14556-1
AGGAAGLFAK	111	2	nxp:NX_Q9UBW5-2, nxp:NX_Q9UBW5-1
M(+15.994900)DATANDVPSPYEVR	111	1	nxp:NX_P30101-1
ASHTAPQVLFSHR	111	1	nxp:NX_O15144-1
IDPLAPLDK	111	1	nxp:NX_P11766-1
YIAIASTTVETTDPEKEVEPALELLEPIDQK	111	1	nxp:NX_P31150-1
LGPGGLDPVEVYESLPEELQK	111	1	nxp:NX_Q16543-1
LVWVPSDK	111	1	nxp:NX_P35579-1
DQFPEVYVPTVFENYVADIEVDGK	111	1	nxp:NX_P61586-1
VSQTTWDSGFCAVNPK	111	1	nxp:NX_P31146-1
NSVVEASEAAYK	111	1	nxp:NX_Q04917-1
THLAPYSDELR	111	1	nxp:NX_P02647-1
LLPLVSDEVFIR	111	1	nxp:NX_P11216-1
GLESTTLADKDGEIYCK	111	1	nxp:NX_P21291-1
AAVEEGIVLGGGCALLR	111	1	nxp:NX_P10809-1
AVTELNEPLSNEDR	111	1	nxp:NX_Q04917-1
ESNTVFSFLGLKPR	111	1	nxp:NX_Q9UJC5-1
SGGTTM(+15.994900)YPGIADR	110	7	nxp:NX_P63267-2, nxp:NX_P63261-1, nxp:NX_P60709-1, nxp:NX_P63267-1, nxp:NX_P68032-1, nxp:NX_P68133-1, nxp:NX_P62736-1
TVLHVLGDR	110	7	nxp:NX_O95866-4, nxp:NX_O95866-5, nxp:NX_O95866-3, nxp:NX_O95866-7, nxp:NX_O95866-6, nxp:NX_O95866-2, nxp:NX_O95866-1
AMNNSWHPECFR	110	5	nxp:NX_P0CW19-2, nxp:NX_P48059-4, nxp:NX_P48059-2, nxp:NX_P48059-5, nxp:NX_P48059-3
DWILPSDYDHAEAEAR	110	4	nxp:NX_O43852-9, nxp:NX_O43852-5, nxp:NX_O43852-3, nxp:NX_O43852-4
LSNRPAFMPSEGR	110	4	nxp:NX_P12814-2, nxp:NX_P12814-1, nxp:NX_P12814-3, nxp:NX_P12814-4
IGGIGTVPVGR	110	4	nxp:NX_P68104-2, nxp:NX_P68104-1, nxp:NX_Q5VTE0-1, nxp:NX_Q05639-1
IGCYVTIFQNISNLR	110	3	nxp:NX_Q9UBW5-2, nxp:NX_Q9UBW5-3, nxp:NX_Q9UBW5-1
IEINFPAEYPFKPPK	110	3	nxp:NX_P68036-2, nxp:NX_P68036-1, nxp:NX_P68036-3
DLQVKPGESLEVIQTTDDTK	110	2	nxp:NX_O15117-1, nxp:NX_O15117-3
GLFDEYGSK	110	2	nxp:NX_Q58FF3-1, nxp:NX_P14625-1
CTSYPDGSWK	110	2	nxp:NX_P07996-2, nxp:NX_P07996-1
LKDVLLQVDDERR	110	2	nxp:NX_P35579-2, nxp:NX_P35579-1
APSVANVGSHCDLSLK	110	2	nxp:NX_P21333-2, nxp:NX_P21333-1
KLEVEANNAFDQYR	110	2	nxp:NX_P47756-2, nxp:NX_P47756-1
FVPAEM(+15.994900)GTHTVSVK	110	2	nxp:NX_P21333-2, nxp:NX_P21333-1
VLGAFSDGLAHLDNLKG	110	2	nxp:NX_P68871-1, nxp:NX_P02042-1
RPPQECCSPELGR	110	1	nxp:NX_Q9Y6C2-1
LEAGDHPVELLAR	110	1	nxp:NX_P09486-1
GEEEEFDHDVAEDLGLLQFVR	110	1	nxp:NX_P18054-1
STNGDTFLGGEDFDQALLR	110	1	nxp:NX_P38646-1
HDTSLKPISVSYNPATAK	110	1	nxp:NX_P00915-1
TYFPHFDLSHGSAQVKG	110	1	nxp:NX_P69905-1
QIGGDGMM(+15.994900)DITDTYK	110	1	nxp:NX_P00488-1
STPHVAEPAENEQDEQDENGAEASADLR	110	1	nxp:NX_P26038-1
KSDLFQDDLYPDTAGPEAALEAEEWFEGK	110	1	nxp:NX_Q9ULV4-3
VALVYGQMNEPPGAR	110	1	nxp:NX_P06576-1
QM(+15.994900)QLENVSVALEFLDR	109	9	nxp:NX_O75369-4, nxp:NX_O75369-6, nxp:NX_O75369-3, nxp:NX_O75369-2, nxp:NX_O75369-9, nxp:NX_O75369-1, nxp:NX_O75369-8, nxp:NX_P21333-2, nxp:NX_P21333-1
TLESVDPLGGLNTIDILTAIR	109	9	nxp:NX_O00429-7, nxp:NX_O00429-4, nxp:NX_O00429-5, nxp:NX_O00429-3, nxp:NX_O00429-9, nxp:NX_O00429-2, nxp:NX_O00429-1, nxp:NX_O00429-8, nxp:NX_O00429-6
SGGTTMYPGIADR	109	7	nxp:NX_P63267-2, nxp:NX_P63261-1, nxp:NX_P60709-1, nxp:NX_P63267-1, nxp:NX_P68032-1, nxp:NX_P68133-1, nxp:NX_P62736-1
TFEDITR	109	5	nxp:NX_Q8TDB8-4, nxp:NX_P11169-1, nxp:NX_Q8TDB8-2, nxp:NX_Q8TDB8-1, nxp:NX_Q8TDB8-5
CLALATHDNPLR	109	5	nxp:NX_P16615-5, nxp:NX_P16615-2, nxp:NX_P16615-3, nxp:NX_P16615-4, nxp:NX_P16615-1
THM(+15.994900)THHPISDHEATLR	109	3	nxp:NX_P01893-1, nxp:NX_P04439-1, nxp:NX_P04439-2
SRPSQVLDSPFPTGSAFGFSLR	109	3	nxp:NX_P08514-3, nxp:NX_P08514-2, nxp:NX_P08514-1
TIAIIAEGIPEALTR	109	3	nxp:NX_P53396-3, nxp:NX_P53396-2, nxp:NX_P53396-1
LQDPVLVSCDSAPCTVVQCDLQEM(+15.994900)AR	109	2	nxp:NX_P08514-2, nxp:NX_P08514-1
QWNVNWDIR	109	2	nxp:NX_Q86UX7-2, nxp:NX_Q86UX7-1
SGPTPPTSENEQK	109	2	nxp:NX_O15117-1, nxp:NX_O15117-3
TIGEGQQHHLGGAK	109	2	nxp:NX_P02679-2, nxp:NX_P02679-1
ILLANFLAQTEALMR	109	2	nxp:NX_P06744-1, nxp:NX_P06744-2
SVAVSPSLDLSK	109	2	nxp:NX_P21333-2, nxp:NX_P21333-1
VTAEVVLAHLGGGSTSR	109	1	nxp:NX_P04843-1
KEGGLGPLNIPLLADVTR	109	1	nxp:NX_P32119-1
HMQANPEPPK	109	1	nxp:NX_Q15404-1
YSEPDLAVDFDNFVCCLVR	109	1	nxp:NX_P07384-1
FSPGAPGGSGSQPNQK	109	1	nxp:NX_Q15942-1
QAGPASVPLR	109	1	nxp:NX_P30101-1
LVQIEYALAAVAGGAPSVGIK	109	1	nxp:NX_P25787-1
ELQEGTYVMVAGPSFETVAECR	109	1	nxp:NX_P00491-1
YEELFPAFSDSR	109	1	nxp:NX_P54920-1
DATNVGDEGGFAPNILENK	109	1	nxp:NX_P06733-1
GIHETTFNSIMK	108	7	nxp:NX_P63261-1, nxp:NX_P60709-1, nxp:NX_Q562R1-1, nxp:NX_P0CG39-1, nxp:NX_Q6S8J3-1, nxp:NX_P0CG38-1, nxp:NX_A5A3E0-1
DLYANNVLSGGTTMYPGIADR	108	4	nxp:NX_P63267-2, nxp:NX_P63267-1, nxp:NX_P68032-1, nxp:NX_P62736-1
RNEFLGELQK	108	4	nxp:NX_Q9NVA2-1, nxp:NX_Q14141-4, nxp:NX_Q14141-1, nxp:NX_Q9NVA2-2
YLFLQPR	108	3	nxp:NX_P08514-3, nxp:NX_P08514-2, nxp:NX_P08514-1
YVALDFEQEMATAASSSSLEK	108	3	nxp:NX_P63261-1, nxp:NX_P60709-1, nxp:NX_Q6S8J3-1
LQHLENELTHDIITK	108	2	nxp:NX_P01009-2, nxp:NX_P01009-1
VDINTEDLEDGTCR	108	2	nxp:NX_P21333-2, nxp:NX_P21333-1
VLSIGDGIAR	108	2	nxp:NX_P25705-3, nxp:NX_P25705-1
GANPVEIR	108	2	nxp:NX_P10809-2, nxp:NX_P10809-1
GSAADSEESPAIEAIHLLR	108	2	nxp:NX_P13716-1, nxp:NX_P13716-2
AYGPGIEPTGNM(+15.994900)VK	108	2	nxp:NX_P21333-2, nxp:NX_P21333-1
ILGLAIESQDAGIK	108	2	nxp:NX_O00161-2, nxp:NX_O00161-1
LPEGDLGK	108	2	nxp:NX_Q6IS14-1, nxp:NX_P63241-2
TVTVGQACNPSACR	108	2	nxp:NX_P21333-2, nxp:NX_P21333-1
FEAPEALFQPH	108	2	nxp:NX_P61160-1, nxp:NX_P61160-2
[truncated: 58,902 more rows]

## Sheet: (c)
Supplemental Table 1c: List off all proteins confidently identified in all platelet samples with maximum parsimony criterion.
Locus	Length	Unique peptide	Mol/Wt	Sequence count	Spectrum count	NSAF	Coverage	Protein Score	Description
nxp:NX_P63261-1	375	150	41747.8	325	141499	0.0459242	0.965	290851	\PName=Actin, cytoplasmic 2 isoform Iso 1 \GName=ACTG1 \NcbiTaxId=9606 \TaxName=Homo Sapiens \Length=375 \SV=1 \EV=182 \PE=1 \ModResPsi=(1|MOD:00058|N-acetyl-L-methionine)(2|MOD:00053|N-acetyl-L-glutamic acid)(14|MOD:00046|O-phospho-L-serine)(18|MOD:00134|N6-glycyl-L-lysine)(44|MOD:00720|L-methionine (R)-sulfoxide)(47|MOD:00720|L-methionine (R)-sulfoxide)(50|MOD:01630|N6-(L-isoglutamyl)-L-lysine)…
nxp:NX_P60709-1	375	8	41691.7	304	139084	0.0451404	0.96	285898	\PName=Actin, cytoplasmic 1 isoform Iso 1 \GName=ACTB \NcbiTaxId=9606 \TaxName=Homo Sapiens \Length=375 \SV=1 \EV=185 \PE=1 \ModResPsi=(1|MOD:00058|N-acetyl-L-methionine)(2|MOD:00051|N-acetyl-L-aspartic acid)(14|MOD:00046|O-phospho-L-serine)(44|MOD:00720|L-methionine (R)-sulfoxide)(47|MOD:00720|L-methionine (R)-sulfoxide)(50|MOD:01630|N6-(L-isoglutamyl)-L-lysine)(73|MOD:00322|1'-methyl-L-histidin…
nxp:NX_Q9H4B7-1	451	203	50276.5	246	13489	0.00364018	0.956	28118.3	\PName=Tubulin beta-1 chain isoform Iso 1 \GName=TUBB1 \NcbiTaxId=9606 \TaxName=Homo Sapiens \Length=451 \SV=1 \EV=158 \PE=1 \ModResPsi=(172|MOD:00046|O-phospho-L-serine)(440|MOD:00207|L-isoglutamyl-polyglutamic acid) \VariantSimple=(2|C)(2|G)(2|H)(3|*)(5|I)(6|R)(7|F)(7|V)(8|*)(9|T)(10|R)(11|P)(12|S)(12|Y)(15|*)(15|H)(17|E)(17|R)(19|Q)(20|L)(21|*)(22|D)(22|K)(23|R)(23|T)(23|V)(24|T)(27|*)(28|Q)(2…
nxp:NX_P68871-1	147	97	15970.3	109	36040	0.0298392	0.952	70890.9	\PName=Hemoglobin subunit beta isoform Iso 1 \GName=HBB \NcbiTaxId=9606 \TaxName=Homo Sapiens \Length=147 \SV=2 \EV=185 \PE=1 \ModResPsi=(2|MOD:00280|N-pyruvic acid 2-iminyl-L-valine)(2|MOD:00063|N-acetyl-L-valine)(10|MOD:00046|O-phospho-L-serine)(13|MOD:00047|O-phospho-L-threonine)(45|MOD:00046|O-phospho-L-serine)(50|MOD:00046|O-phospho-L-serine)(51|MOD:00047|O-phospho-L-threonine)(60|MOD:00064|…
nxp:NX_P02042-1	147	22	16027.3	65	18358	0.0151994	0.952	36026.9	\PName=Hemoglobin subunit delta isoform Iso 1 \GName=HBD \NcbiTaxId=9606 \TaxName=Homo Sapiens \Length=147 \SV=2 \EV=191 \PE=1 \ModResPsi=(45|MOD:00046|O-phospho-L-serine)(50|MOD:00046|O-phospho-L-serine)(51|MOD:00046|O-phospho-L-serine)(87|MOD:00046|O-phospho-L-serine)(124|MOD:00047|O-phospho-L-threonine) \VariantSimple=(2|A)(3|L)(3|N)(3|R)(5|I)(5|S)(6|A)(6|L)(6|S)(7|D)(7|K)(10|I)(10|S)(11|D)(12…
nxp:NX_P68366-1	448	62	49874.4	254	13851	0.0037629	0.924	28719.8	\PName=Tubulin alpha-4A chain isoform Iso 1 \GName=TUBA4A \NcbiTaxId=9606 \TaxName=Homo Sapiens \Length=448 \SV=1 \EV=165 \PE=1 \ModResPsi=(40|MOD:00064|N6-acetyl-L-lysine)(41|MOD:00047|O-phospho-L-threonine)(48|MOD:00046|O-phospho-L-serine)(54|MOD:00235|S-nitrosyl-L-cysteine)(83|MOD:01352|nitrated L-tyrosine)(326|MOD:00134|N6-glycyl-L-lysine)(336|MOD:00134|N6-glycyl-L-lysine)(432|MOD:00048|O4'-p…
nxp:NX_P69905-1	142	112	15229.9	116	20725	0.0177634	0.923	46143.4	\PName=Hemoglobin subunit alpha isoform Iso 1 \GName=HBA1 \NcbiTaxId=9606 \TaxName=Homo Sapiens \Length=142 \SV=2 \EV=185 \PE=1 \ModResPsi=(4|MOD:00046|O-phospho-L-serine)(8|MOD:01819|N6-succinyl-L-lysine)(9|MOD:00047|O-phospho-L-threonine)(12|MOD:01819|N6-succinyl-L-lysine)(17|MOD:01819|N6-succinyl-L-lysine)(17|MOD:00064|N6-acetyl-L-lysine)(25|MOD:00048|O4'-phospho-L-tyrosine)(36|MOD:00046|O-pho…
nxp:NX_Q9BQE3-1	449	18	49845.5	226	11733	0.0031804	0.922	24269.1	\PName=Tubulin alpha-1C chain isoform Iso 1 \GName=TUBA1C \NcbiTaxId=9606 \TaxName=Homo Sapiens \Length=449 \SV=1 \EV=184 \PE=1 \ModResPsi=(40|MOD:00064|N6-acetyl-L-lysine)(280|MOD:00134|N6-glycyl-L-lysine)(282|MOD:00048|O4'-phospho-L-tyrosine)(282|MOD:01352|nitrated L-tyrosine)(295|MOD:00235|S-nitrosyl-L-cysteine)(304|MOD:00134|N6-glycyl-L-lysine)(376|MOD:00235|S-nitrosyl-L-cysteine)(386|MOD:003…
nxp:NX_P07737-1	140	73	15026.5	73	13318	0.0115779	0.907	25310.5	\PName=Profilin-1 isoform Iso 1 \GName=PFN1 \NcbiTaxId=9606 \TaxName=Homo Sapiens \Length=140 \SV=2 \EV=217 \PE=1 \ModResPsi=(2|MOD:00050|N-acetyl-L-alanine)(28|MOD:00046|O-phospho-L-serine)(30|MOD:00046|O-phospho-L-serine)(38|MOD:00134|N6-glycyl-L-lysine)(44|MOD:00047|O-phospho-L-threonine)(54|MOD:00134|N6-glycyl-L-lysine)(54|MOD:00064|N6-acetyl-L-lysine)(54|MOD:00134|N6-glycyl-L-lysine)(57|MOD:…
nxp:NX_P0DP25-1	149	24	16808.8	27	684	0.000558713	0.899	1389.85	\PName=Calmodulin-3 isoform Iso 1 \GName=CALM3 \NcbiTaxId=9606 \TaxName=Homo Sapiens \Length=149 \SV=1 \EV=27 \PE=1 \ModResPsi=(2|MOD:00050|N-acetyl-L-alanine)(22|MOD:00064|N6-acetyl-L-lysine)(22|MOD:00134|N6-glycyl-L-lysine)(22|MOD:00134|N6-glycyl-L-lysine)(45|MOD:00047|O-phospho-L-threonine)(82|MOD:00046|O-phospho-L-serine)(95|MOD:00064|N6-acetyl-L-lysine)(100|MOD:00048|O4'-phospho-L-tyrosine)(…
nxp:NX_P68363-2	335	104	37176.1	171	12425	0.0045141	0.896	25200.6	\PName=Tubulin alpha-1B chain isoform Iso 2 \GName=TUBA1B \NcbiTaxId=9606 \TaxName=Homo Sapiens \Length=335 \SV=1 \EV=167 \PE=1 \ModResPsi=(40|MOD:00083|N6,N6,N6-trimethyl-L-lysine)(40|MOD:00064|N6-acetyl-L-lysine)(48|MOD:00046|O-phospho-L-serine)(116|MOD:00046|O-phospho-L-serine)(166|MOD:01352|nitrated L-tyrosine)(210|MOD:00134|N6-glycyl-L-lysine)(223|MOD:00078|omega-N-methyl-L-arginine)(254|MOD…
nxp:NX_Q9NY65-1	449	43	50043.5	173	7195	0.00195031	0.895	15252.1	\PName=Tubulin alpha-8 chain isoform Iso 1 \GName=TUBA8 \NcbiTaxId=9606 \TaxName=Homo Sapiens \Length=449 \SV=1 \EV=177 \PE=1 \ModResPsi=(437|MOD:00047|O-phospho-L-threonine) \VariantSimple=(2|L)(2|Q)(2|W)(3|*)(4|Y)(5|V)(7|D)(8|Y)(9|L)(9|M)(11|E)(12|E)(12|V)(14|F)(16|M)(18|K)(18|S)(19|S)(19|V)(20|G)(22|*)(22|K)(28|Q)(29|D)(29|R)(29|S)(30|N)(31|*)(31|H)(34|S)(38|T)(43|F)(44|K)(44|S)(45|N)(46|G)(50…
nxp:NX_Q99714-1	261	3	26888.1	20	536	0.000249944	0.889	1112.67	\PName=3-hydroxyacyl-CoA dehydrogenase type-2 isoform Iso 1 \GName=HSD17B10 \NcbiTaxId=9606 \TaxName=Homo Sapiens \Length=261 \SV=3 \EV=208 \PE=1 \ModResPsi=(2|MOD:00050|N-acetyl-L-alanine)(20|MOD:00046|O-phospho-L-serine)(53|MOD:01819|N6-succinyl-L-lysine)(53|MOD:00064|N6-acetyl-L-lysine)(69|MOD:00064|N6-acetyl-L-lysine)(79|MOD:00064|N6-acetyl-L-lysine)(99|MOD:00134|N6-glycyl-L-lysine)(99|MOD:00…
nxp:NX_Q9H4X1-1	137	1	14531.9	9	240	0.000213211	0.883	485.5	\PName=Regulator of cell cycle RGCC isoform Iso 1 \GName=RGCC \NcbiTaxId=9606 \TaxName=Homo Sapiens \Length=137 \SV=1 \EV=122 \PE=1 \ModResPsi=(9|MOD:00046|O-phospho-L-serine)(44|MOD:00046|O-phospho-L-serine)(53|MOD:00048|O4'-phospho-L-tyrosine)(64|MOD:00046|O-phospho-L-serine)(65|MOD:00046|O-phospho-L-serine)(67|MOD:00046|O-phospho-L-serine)(69|MOD:00046|O-phospho-L-serine)(71|MOD:00046|O-phosph…
nxp:NX_Q15942-1	572	179	61220.2	180	6853	0.00145816	0.881	15086.1	\PName=Zyxin isoform Iso 1 \GName=ZYX \NcbiTaxId=9606 \TaxName=Homo Sapiens \Length=572 \SV=1 \EV=192 \PE=1 \ModResPsi=(2|MOD:00050|N-acetyl-L-alanine)(7|MOD:00046|O-phospho-L-serine)(13|MOD:00046|O-phospho-L-serine)(15|MOD:00046|O-phospho-L-serine)(20|MOD:00048|O4'-phospho-L-tyrosine)(24|MOD:00064|N6-acetyl-L-lysine)(44|MOD:00046|O-phospho-L-serine)(116|MOD:00046|O-phospho-L-serine)(142|MOD:0004…
nxp:NX_P04792-1	205	47	22750.5	47	1492	0.000885797	0.878	3124.01	\PName=Heat shock protein beta-1 isoform Iso 1 \GName=HSPB1 \NcbiTaxId=9606 \TaxName=Homo Sapiens \Length=205 \SV=2 \EV=234 \PE=1 \ModResPsi=(12|MOD:00077|asymmetric dimethyl-L-arginine)(12|MOD:00078|omega-N-methyl-L-arginine)(12|MOD:00658|methylated arginine)(15|MOD:00046|O-phospho-L-serine)(26|MOD:00046|O-phospho-L-serine)(43|MOD:00046|O-phospho-L-serine)(50|MOD:00046|O-phospho-L-serine)(54|MOD…
nxp:NX_Q96IU4-1	210	8	22313.5	16	220	0.000127504	0.876	448.74	\PName=Protein ABHD14B isoform Iso 1 \GName=ABHD14B \NcbiTaxId=9606 \TaxName=Homo Sapiens \Length=210 \SV=1 \EV=150 \PE=1 \ModResPsi=(2|MOD:00050|N-acetyl-L-alanine)(91|MOD:00046|O-phospho-L-serine)(111|MOD:00046|O-phospho-L-serine)(122|MOD:00047|O-phospho-L-threonine)(126|MOD:00046|O-phospho-L-serine) \VariantSimple=(1|T)(4|R)(5|M)(8|C)(8|H)(8|L)(9|K)(11|A)(11|I)(13|E)(14|M)(17|*)(17|H)(18|V)(22…
nxp:NX_P21333-2	2639	466	279826	824	68567	0.00316224	0.873	149905	\PName=Filamin-A isoform Iso 2 \GName=FLNA \NcbiTaxId=9606 \TaxName=Homo Sapiens \Length=2639 \SV=4 \EV=246 \PE=1 \ModResPsi=(2|MOD:00060|N-acetyl-L-serine)(11|MOD:00046|O-phospho-L-serine)(31|MOD:00047|O-phospho-L-threonine)(42|MOD:00134|N6-glycyl-L-lysine)(43|MOD:00134|N6-glycyl-L-lysine)(135|MOD:00134|N6-glycyl-L-lysine)(215|MOD:00046|O-phospho-L-serine)(220|MOD:00134|N6-glycyl-L-lysine)(243|M…
nxp:NX_P23528-1	166	59	18472.6	72	4332	0.00317614	0.873	9368.27	\PName=Cofilin-1 isoform Iso 1 \GName=CFL1 \NcbiTaxId=9606 \TaxName=Homo Sapiens \Length=166 \SV=3 \EV=223 \PE=1 \ModResPsi=(2|MOD:00050|N-acetyl-L-alanine)(3|MOD:00046|O-phospho-L-serine)(8|MOD:00046|O-phospho-L-serine)(13|MOD:00064|N6-acetyl-L-lysine)(13|MOD:00134|N6-glycyl-L-lysine)(23|MOD:00046|O-phospho-L-serine)(24|MOD:00046|O-phospho-L-serine)(25|MOD:00047|O-phospho-L-threonine)(39|MOD:002…
nxp:NX_P04632-1	268	37	28279.7	40	1297	0.000589012	0.869	2878.81	\PName=Calpain small subunit 1 isoform Iso 1 \GName=CAPNS1 \NcbiTaxId=9606 \TaxName=Homo Sapiens \Length=268 \SV=1 \EV=211 \PE=1 \ModResPsi=(1|MOD:00058|N-acetyl-L-methionine)(6|MOD:00046|O-phospho-L-serine)(34|MOD:00046|O-phospho-L-serine)(57|MOD:00047|O-phospho-L-threonine)(67|MOD:00046|O-phospho-L-serine)(85|MOD:00047|O-phospho-L-threonine)(88|MOD:00046|O-phospho-L-serine)(172|MOD:00134|N6-gly…
nxp:NX_P37802-2	220	80	24420.3	95	8689	0.00480691	0.864	17048.8	\PName=Transgelin-2 isoform Iso 2 \GName=TAGLN2 \NcbiTaxId=9606 \TaxName=Homo Sapiens \Length=220 \SV=3 \EV=200 \PE=1 \ModResPsi=(29|MOD:00048|O4'-phospho-L-tyrosine)(32|MOD:00046|O-phospho-L-serine)(38|MOD:00064|N6-acetyl-L-lysine)(41|MOD:00064|N6-acetyl-L-lysine)(100|MOD:00134|N6-glycyl-L-lysine)(109|MOD:00064|N6-acetyl-L-lysine)(141|MOD:00134|N6-glycyl-L-lysine)(174|MOD:00064|N6-acetyl-L-lysin…
nxp:NX_P54920-1	295	34	33193.3	39	1121	0.000462491	0.864	2411.06	\PName=Alpha-soluble NSF attachment protein isoform Iso 1 \GName=NAPA \NcbiTaxId=9606 \TaxName=Homo Sapiens \Length=295 \SV=3 \EV=182 \PE=1 \ModResPsi=(1|MOD:00058|N-acetyl-L-methionine)(22|MOD:00134|N6-glycyl-L-lysine)(24|MOD:00046|O-phospho-L-serine)(26|MOD:00046|O-phospho-L-serine)(29|MOD:00046|O-phospho-L-serine)(36|MOD:00046|O-phospho-L-serine)(195|MOD:00046|O-phospho-L-serine)(227|MOD:00134…
nxp:NX_P04406-1	335	150	36012.4	153	10102	0.00367013	0.863	21237.9	\PName=Glyceraldehyde-3-phosphate dehydrogenase isoform Iso 1 \GName=GAPDH \NcbiTaxId=9606 \TaxName=Homo Sapiens \Length=335 \SV=3 \EV=247 \PE=1 \ModResPsi=(5|MOD:00134|N6-glycyl-L-lysine)(5|MOD:00084|N6,N6-dimethyl-L-lysine)(9|MOD:00684|deamidated L-asparagine)(42|MOD:00048|O4'-phospho-L-tyrosine)(46|MOD:00719|L-methionine sulfoxide)(49|MOD:00048|O4'-phospho-L-tyrosine)(61|MOD:00134|N6-glycyl-L-…
nxp:NX_O95336-1	258	22	27511.5	22	508	0.000239642	0.86	1040.95	\PName=6-phosphogluconolactonase isoform Iso 1 \GName=PGLS \NcbiTaxId=9606 \TaxName=Homo Sapiens \Length=258 \SV=2 \EV=162 \PE=1 \ModResPsi=(2|MOD:00050|N-acetyl-L-alanine)(46|MOD:00046|O-phospho-L-serine)(49|MOD:00046|O-phospho-L-serine)(180|MOD:00064|N6-acetyl-L-lysine) \VariantSimple=(3|T)(3|V)(5|D)(5|T)(5|V)(7|D)(8|F)(9|L)(9|M)(11|A)(11|L)(11|M)(12|S)(13|*)(14|R)(14|T)(15|F)(17|D)(18|V)(19|A)…
nxp:NX_Q9Y490-1	2541	950	269581	981	80372	0.00384963	0.854	180293	\PName=Talin-1 isoform Iso 1 \GName=TLN1 \NcbiTaxId=9606 \TaxName=Homo Sapiens \Length=2541 \SV=3 \EV=202 \PE=1 \ModResPsi=(16|MOD:00047|O-phospho-L-threonine)(26|MOD:00048|O4'-phospho-L-tyrosine)(45|MOD:00046|O-phospho-L-serine)(70|MOD:00048|O4'-phospho-L-tyrosine)(71|MOD:00048|O4'-phospho-L-tyrosine)(98|MOD:00064|N6-acetyl-L-lysine)(127|MOD:00048|O4'-phospho-L-tyrosine)(142|MOD:00047|O-phospho-…
nxp:NX_P21333-1	2647	1	280546	732	65756	0.00302344	0.854	144514	\PName=Filamin-A isoform Iso 1 \GName=FLNA \NcbiTaxId=9606 \TaxName=Homo Sapiens \Length=2647 \SV=4 \EV=246 \PE=1 \ModResPsi=(2|MOD:00060|N-acetyl-L-serine)(11|MOD:00046|O-phospho-L-serine)(31|MOD:00047|O-phospho-L-threonine)(42|MOD:00134|N6-glycyl-L-lysine)(43|MOD:00134|N6-glycyl-L-lysine)(135|MOD:00134|N6-glycyl-L-lysine)(215|MOD:00046|O-phospho-L-serine)(220|MOD:00134|N6-glycyl-L-lysine)(243|M…
nxp:NX_P09211-1	210	48	23323	48	1389	0.000805012	0.852	2962.91	\PName=Glutathione S-transferase P isoform Iso 1 \GName=GSTP1 \NcbiTaxId=9606 \TaxName=Homo Sapiens \Length=210 \SV=2 \EV=227 \PE=1 \ModResPsi=(4|MOD:00048|O4'-phospho-L-tyrosine)(8|MOD:00048|O4'-phospho-L-tyrosine)(43|MOD:00046|O-phospho-L-serine)(45|MOD:00134|N6-glycyl-L-lysine)(48|MOD:00235|S-nitrosyl-L-cysteine)(55|MOD:00134|N6-glycyl-L-lysine)(62|MOD:00047|O-phospho-L-threonine)(103|MOD:0181…
nxp:NX_P61224-1	184	3	20793.6	70	8878	0.00587241	0.848	18711.5	\PName=Ras-related protein Rap-1b isoform Iso 1 \GName=RAP1B \NcbiTaxId=9606 \TaxName=Homo Sapiens \Length=184 \SV=1 \EV=182 \PE=1 \ModResPsi=(39|MOD:00242|O-(ADP-ribosyl)-L-serine)(179|MOD:00046|O-phospho-L-serine)(181|MOD:00114|L-cysteine methyl ester)(181|MOD:00113|S-geranylgeranyl-L-cysteine) \VariantSimple=(2|C)(2|P)(8|I)(14|I)(17|Y)(18|V)(22|R)(27|M)(30|G)(31|I)(38|Y)(39|F)(42|*)(42|T)(48|G…
nxp:NX_P12814-2	887	136	102626	288	24608	0.00337654	0.847	52712.1	\PName=Alpha-actinin-1 isoform Iso 2 \GName=ACTN1 \NcbiTaxId=9606 \TaxName=Homo Sapiens \Length=887 \SV=2 \EV=233 \PE=1 \ModResPsi=(1|MOD:00058|N-acetyl-L-methionine)(4|MOD:00048|O4'-phospho-L-tyrosine)(6|MOD:00046|O-phospho-L-serine)(12|MOD:00048|O4'-phospho-L-tyrosine)(50|MOD:00047|O-phospho-L-threonine)(91|MOD:00046|O-phospho-L-serine)(95|MOD:00064|N6-acetyl-L-lysine)(172|MOD:00046|O-phospho-L…
nxp:NX_O00151-1	329	124	36031	124	4935	0.00182562	0.845	11124.7	\PName=PDZ and LIM domain protein 1 isoform Iso 1 \GName=PDLIM1 \NcbiTaxId=9606 \TaxName=Homo Sapiens \Length=329 \SV=4 \EV=187 \PE=1 \ModResPsi=(2|MOD:00061|N-acetyl-L-threonine)(22|MOD:00134|N6-glycyl-L-lysine)(73|MOD:00235|S-nitrosyl-L-cysteine)(84|MOD:00046|O-phospho-L-serine)(90|MOD:00046|O-phospho-L-serine)(94|MOD:00047|O-phospho-L-threonine)(108|MOD:00046|O-phospho-L-serine)(118|MOD:00046|…
nxp:NX_P12814-1	892	9	102975	265	24551	0.00334984	0.841	52972.1	\PName=Alpha-actinin-1 isoform Iso 1 \GName=ACTN1 \NcbiTaxId=9606 \TaxName=Homo Sapiens \Length=892 \SV=2 \EV=233 \PE=1 \ModResPsi=(1|MOD:00058|N-acetyl-L-methionine)(4|MOD:00048|O4'-phospho-L-tyrosine)(6|MOD:00046|O-phospho-L-serine)(12|MOD:00048|O4'-phospho-L-tyrosine)(50|MOD:00047|O-phospho-L-threonine)(91|MOD:00046|O-phospho-L-serine)(95|MOD:00064|N6-acetyl-L-lysine)(172|MOD:00046|O-phospho-L…
nxp:NX_P30041-1	224	61	25001.2	61	2598	0.0014116	0.839	5266.71	\PName=Peroxiredoxin-6 isoform Iso 1 \GName=PRDX6 \NcbiTaxId=9606 \TaxName=Homo Sapiens \Length=224 \SV=3 \EV=208 \PE=1 \ModResPsi=(44|MOD:00047|O-phospho-L-threonine)(47|MOD:00235|S-nitrosyl-L-cysteine)(63|MOD:00064|N6-acetyl-L-lysine)(89|MOD:00048|O4'-phospho-L-tyrosine)(125|MOD:00134|N6-glycyl-L-lysine)(177|MOD:00047|O-phospho-L-threonine)(186|MOD:00046|O-phospho-L-serine)(209|MOD:00134|N6-gly…
nxp:NX_P60953-2	191	22	21227	41	1501	0.00095646	0.838	3143.12	\PName=Cell division control protein 42 homolog isoform Iso 2 \GName=CDC42 \NcbiTaxId=9606 \TaxName=Homo Sapiens \Length=191 \SV=2 \EV=199 \PE=1 \ModResPsi=(32|MOD:00208|O4'-(phospho-5'-adenosine)-L-tyrosine)(35|MOD:00272|O-(phospho-5'-adenosine)-L-threonine)(64|MOD:00048|O4'-phospho-L-tyrosine)(107|MOD:00134|N6-glycyl-L-lysine)(133|MOD:00134|N6-glycyl-L-lysine)(135|MOD:00134|N6-glycyl-L-lysine)(…
nxp:NX_P31150-1	447	41	50532.1	68	1724	0.000469406	0.834	3500.56	\PName=Rab GDP dissociation inhibitor alpha isoform Iso 1 \GName=GDI1 \NcbiTaxId=9606 \TaxName=Homo Sapiens \Length=447 \SV=2 \EV=200 \PE=1 \ModResPsi=(54|MOD:00134|N6-glycyl-L-lysine)(278|MOD:00134|N6-glycyl-L-lysine)(435|MOD:00134|N6-glycyl-L-lysine) \VariantSimple=(2|N)(3|K)(5|C)(6|N)(8|V)(11|V)(15|I)(21|D)(37|H)(41|A)(42|K)(46|V)(49|V)(54|Q)(55|C)(55|H)(60|D)(63|S)(64|G)(65|L)(65|T)(67|D)(68|…
nxp:NX_P00488-1	732	226	83196.6	226	14276	0.00237364	0.833	29523.5	\PName=Coagulation factor XIII A chain isoform Iso 1 \GName=F13A1 \NcbiTaxId=9606 \TaxName=Homo Sapiens \Length=732 \SV=4 \EV=228 \PE=1 \ModResPsi=(2|MOD:00060|N-acetyl-L-serine)(688|MOD:00046|O-phospho-L-serine)(711|MOD:00046|O-phospho-L-serine) \ModRes=(614||N-linked (GlcNAc...) asparagine) \VariantSimple=(2|A)(2|L)(2|P)(6|K)(7|I)(8|T)(8|V)(9|S)(10|E)(11|D)(12|G)(12|K)(14|V)(15|F)(15|I)(16|S)(1…
nxp:NX_P07203-1	203	26	22057.1	31	774	0.000464049	0.833	1577.94	\PName=Glutathione peroxidase 1 isoform Iso 1 \GName=GPX1 \NcbiTaxId=9606 \TaxName=Homo Sapiens \Length=203 \SV=4 \EV=217 \PE=1 \ModResPsi=(34|MOD:00046|O-phospho-L-serine)(88|MOD:00064|N6-acetyl-L-lysine)(88|MOD:01819|N6-succinyl-L-lysine)(98|MOD:00048|O4'-phospho-L-tyrosine)(114|MOD:00064|N6-acetyl-L-lysine)(114|MOD:01819|N6-succinyl-L-lysine)(145|MOD:00047|O-phospho-L-threonine)(148|MOD:01819|…
nxp:NX_Q15691-1	268	32	29962.2	37	855	0.000388285	0.832	1653.23	\PName=Microtubule-associated protein RP/EB family member 1 isoform Iso 1 \GName=MAPRE1 \NcbiTaxId=9606 \TaxName=Homo Sapiens \Length=268 \SV=3 \EV=209 \PE=1 \ModResPsi=(2|MOD:00050|N-acetyl-L-alanine)(66|MOD:00064|N6-acetyl-L-lysine)(66|MOD:00134|N6-glycyl-L-lysine)(76|MOD:00064|N6-acetyl-L-lysine)(76|MOD:00134|N6-glycyl-L-lysine)(83|MOD:00134|N6-glycyl-L-lysine)(100|MOD:00134|N6-glycyl-L-lysine…
nxp:NX_P61224-2	137	31	15327.9	45	6020	0.00534805	0.832	11502.4	\PName=Ras-related protein Rap-1b isoform Iso 2 \GName=RAP1B \NcbiTaxId=9606 \TaxName=Homo Sapiens \Length=137 \SV=1 \EV=182 \PE=1 \ModResPsi=(39|MOD:00242|O-(ADP-ribosyl)-L-serine)(132|MOD:00046|O-phospho-L-serine)(134|MOD:00114|L-cysteine methyl ester)(134|MOD:00113|S-geranylgeranyl-L-cysteine) \VariantSimple=(2|C)(2|P)(8|I)(14|I)(17|Y)(18|V)(22|R)(27|M)(30|G)(31|I)(38|Y)(39|F)(42|*)(42|T)(48|G…
nxp:NX_Q15555-1	327	0	36990.2	43	1651	0.000614495	0.832	3427.85	\PName=Microtubule-associated protein RP/EB family member 2 isoform Iso 1 \GName=MAPRE2 \NcbiTaxId=9606 \TaxName=Homo Sapiens \Length=327 \SV=1 \EV=177 \PE=1 \ModResPsi=(7|MOD:00047|O-phospho-L-threonine)(9|MOD:00046|O-phospho-L-serine)(25|MOD:00047|O-phospho-L-threonine)(39|MOD:00046|O-phospho-L-serine)(156|MOD:00134|N6-glycyl-L-lysine)(165|MOD:00134|N6-glycyl-L-lysine)(167|MOD:00048|O4'-phospho…
nxp:NX_Q15404-1	277	75	31502.7	75	2958	0.00129968	0.83	5710.59	\PName=Ras suppressor protein 1 isoform Iso 1 \GName=RSU1 \NcbiTaxId=9606 \TaxName=Homo Sapiens \Length=277 \SV=3 \EV=168 \PE=1 \ModResPsi=(2|MOD:00060|N-acetyl-L-serine)(107|MOD:00046|O-phospho-L-serine)(158|MOD:00134|N6-glycyl-L-lysine)(220|MOD:00047|O-phospho-L-threonine) \VariantSimple=(2|C)(6|E)(6|Q)(11|D)(12|I)(13|G)(14|G)(15|N)(16|K)(18|S)(19|D)(19|K)(22|K)(23|N)(24|Y)(25|G)(25|W)(26|D)(29…
nxp:NX_O75083-1	606	36	66133.9	120	5896	0.00118414	0.83	13151.5	\PName=WD repeat-containing protein 1 isoform Iso 1 \GName=WDR1 \NcbiTaxId=9606 \TaxName=Homo Sapiens \Length=606 \SV=4 \EV=192 \PE=1 \ModResPsi=(7|MOD:00134|N6-glycyl-L-lysine)(11|MOD:00046|O-phospho-L-serine)(28|MOD:00064|N6-acetyl-L-lysine)(28|MOD:00134|N6-glycyl-L-lysine)(38|MOD:00134|N6-glycyl-L-lysine)(66|MOD:00048|O4'-phospho-L-tyrosine)(81|MOD:00064|N6-acetyl-L-lysine)(81|MOD:00134|N6-gly…
nxp:NX_P63267-1	376	7	41831.8	149	65023	0.0210474	0.83	114461	\PName=Actin, gamma-enteric smooth muscle isoform Iso 1 \GName=ACTG2 \NcbiTaxId=9606 \TaxName=Homo Sapiens \Length=376 \SV=1 \EV=143 \PE=1 \ModResPsi=(2|MOD:00052|N-acetyl-L-cysteine)(3|MOD:00053|N-acetyl-L-glutamic acid)(6|MOD:00047|O-phospho-L-threonine)(7|MOD:00047|O-phospho-L-threonine)(15|MOD:00046|O-phospho-L-serine)(45|MOD:00720|L-methionine (R)-sulfoxide)(48|MOD:00720|L-methionine (R)-sul…
nxp:NX_P68032-1	377	2	41973.9	156	68733	0.0221893	0.83	121371	\PName=Actin, alpha cardiac muscle 1 isoform Iso 1 \GName=ACTC1 \NcbiTaxId=9606 \TaxName=Homo Sapiens \Length=377 \SV=1 \EV=154 \PE=1 \ModResPsi=(2|MOD:00052|N-acetyl-L-cysteine)(46|MOD:00720|L-methionine (R)-sulfoxide)(49|MOD:00720|L-methionine (R)-sulfoxide)(52|MOD:01630|N6-(L-isoglutamyl)-L-lysine)(75|MOD:00322|1'-methyl-L-histidine)(86|MOD:00085|N6-methyl-L-lysine)(272|MOD:01630|N6-(L-isoglut…
nxp:NX_P00338-4	274	12	30167.8	58	2221	0.000986546	0.825	4639	\PName=L-lactate dehydrogenase A chain isoform Iso 4 \GName=LDHA \NcbiTaxId=9606 \TaxName=Homo Sapiens \Length=274 \SV=2 \EV=235 \PE=1 \ModResPsi=(2|MOD:00050|N-acetyl-L-alanine)(5|MOD:00134|N6-glycyl-L-lysine)(5|MOD:00064|N6-acetyl-L-lysine)(5|MOD:01819|N6-succinyl-L-lysine)(10|MOD:00048|O4'-phospho-L-tyrosine)(14|MOD:00134|N6-glycyl-L-lysine)(14|MOD:00064|N6-acetyl-L-lysine)(18|MOD:00047|O-phos…
nxp:NX_P62736-1	377	0	41963.8	146	64996	0.0209829	0.825	114405	\PName=Actin, aortic smooth muscle isoform Iso 1 \GName=ACTA2 \NcbiTaxId=9606 \TaxName=Homo Sapiens \Length=377 \SV=1 \EV=160 \PE=1 \ModResPsi=(2|MOD:00052|N-acetyl-L-cysteine)(3|MOD:00053|N-acetyl-L-glutamic acid)(46|MOD:00720|L-methionine (R)-sulfoxide)(49|MOD:00720|L-methionine (R)-sulfoxide)(52|MOD:01630|N6-(L-isoglutamyl)-L-lysine)(75|MOD:00322|1'-methyl-L-histidine)(86|MOD:00085|N6-methyl-L…
nxp:NX_P27797-1	417	71	48093.8	71	2856	0.000833569	0.823	5691.86	\PName=Calreticulin isoform Iso 1 \GName=CALR \NcbiTaxId=9606 \TaxName=Homo Sapiens \Length=417 \SV=1 \EV=234 \PE=1 \ModResPsi=(24|MOD:00134|N6-glycyl-L-lysine)(48|MOD:00134|N6-glycyl-L-lysine)(48|MOD:00064|N6-acetyl-L-lysine)(55|MOD:00134|N6-glycyl-L-lysine)(105|MOD:00798|half cystine)(137|MOD:00798|half cystine)(159|MOD:00064|N6-acetyl-L-lysine)(159|MOD:00134|N6-glycyl-L-lysine)(209|MOD:00064|N…
nxp:NX_P07437-1	444	50	49621	189	10239	0.00280669	0.822	20793.8	\PName=Tubulin beta chain isoform Iso 1 \GName=TUBB \NcbiTaxId=9606 \TaxName=Homo Sapiens \Length=444 \SV=2 \EV=227 \PE=1 \ModResPsi=(40|MOD:00046|O-phospho-L-serine)(48|MOD:00046|O-phospho-L-serine)(50|MOD:00048|O4'-phospho-L-tyrosine)(51|MOD:00048|O4'-phospho-L-tyrosine)(55|MOD:00047|O-phospho-L-threonine)(58|MOD:01819|N6-succinyl-L-lysine)(58|MOD:00134|N6-glycyl-L-lysine)(58|MOD:00064|N6-acety…
nxp:NX_P07996-2	1085	212	120053	351	29603	0.00332067	0.82	60134.1	\PName=Thrombospondin-1 isoform Iso 2 \GName=THBS1 \NcbiTaxId=9606 \TaxName=Homo Sapiens \Length=1085 \SV=2 \EV=236 \PE=1 \ModResPsi=(86|MOD:00798|half cystine)(147|MOD:00798|half cystine)(185|MOD:00798|half cystine)(185|MOD:00798|half cystine)(189|MOD:00798|half cystine)(189|MOD:00798|half cystine)(306|MOD:00798|half cystine)(338|MOD:00798|half cystine)(310|MOD:00798|half cystine)(343|MOD:00798|…
nxp:NX_P02679-2	437	94	49447	148	9459	0.00263441	0.819	20229.5	\PName=Fibrinogen gamma chain isoform Gamma-A \GName=FGG \NcbiTaxId=9606 \TaxName=Homo Sapiens \Length=437 \SV=3 \EV=242 \PE=1 \ModResPsi=(34|MOD:00798|half cystine)(34|MOD:00798|half cystine)(35|MOD:00798|half cystine)(35|MOD:00798|half cystine)(45|MOD:00798|half cystine)(45|MOD:00798|half cystine)(49|MOD:00798|half cystine)(49|MOD:00798|half cystine)(68|MOD:00046|O-phospho-L-serine)(93|MOD:0004…
nxp:NX_P19105-1	171	27	19763.5	70	5330	0.00379359	0.819	11458.7	\PName=Myosin regulatory light chain 12A isoform Iso 1 \GName=MYL12A \NcbiTaxId=9606 \TaxName=Homo Sapiens \Length=171 \SV=2 \EV=186 \PE=1 \ModResPsi=(18|MOD:00047|O-phospho-L-threonine)(19|MOD:00046|O-phospho-L-serine) \VariantSimple=(1|T)(2|*)(2|L)(2|W)(3|R)(4|T)(6|A)(7|R)(8|A)(9|R)(10|I)(12|M)(13|H)(14|H)(15|H)(15|R)(16|C)(16|H)(17|S)(23|V)(26|A)(27|*)(28|L)(28|P)(29|H)(31|E)(31|R)(36|T)(38|D)…
nxp:NX_P07195-1	334	65	36597.1	69	3272	0.0011923	0.817	6756.87	\PName=L-lactate dehydrogenase B chain isoform Iso 1 \GName=LDHB \NcbiTaxId=9606 \TaxName=Homo Sapiens \Length=334 \SV=2 \EV=230 \PE=1 \ModResPsi=(2|MOD:00050|N-acetyl-L-alanine)(7|MOD:00134|N6-glycyl-L-lysine)(7|MOD:00064|N6-acetyl-L-lysine)(39|MOD:00046|O-phospho-L-serine)(44|MOD:00046|O-phospho-L-serine)(58|MOD:00064|N6-acetyl-L-lysine)(60|MOD:00134|N6-glycyl-L-lysine)(77|MOD:00134|N6-glycyl-L…
nxp:NX_P35232-1	272	13	29767.9	26	535	0.000239389	0.816	1063.88	\PName=Prohibitin isoform Iso 1 \GName=PHB \NcbiTaxId=9606 \TaxName=Homo Sapiens \Length=272 \SV=1 \EV=194 \PE=1 \ModResPsi=(2|MOD:00050|N-acetyl-L-alanine)(91|MOD:00047|O-phospho-L-threonine)(101|MOD:00046|O-phospho-L-serine)(109|MOD:00046|O-phospho-L-serine)(128|MOD:00134|N6-glycyl-L-lysine)(128|MOD:00064|N6-acetyl-L-lysine)(151|MOD:00046|O-phospho-L-serine)(186|MOD:00064|N6-acetyl-L-lysine)(20…
nxp:NX_Q9NZN3-1	535	35	60830.7	92	2878	0.000654721	0.815	5969.44	\PName=EH domain-containing protein 3 isoform Iso 1 \GName=EHD3 \NcbiTaxId=9606 \TaxName=Homo Sapiens \Length=535 \SV=2 \EV=157 \PE=1 \ModResPsi=(1|MOD:00058|N-acetyl-L-methionine)(315|MOD:00134|N6-glycyl-L-lysine)(349|MOD:00046|O-phospho-L-serine)(456|MOD:00046|O-phospho-L-serine)(511|MOD:00134|N6-glycyl-L-lysine) \VariantSimple=(3|R)(5|R)(6|C)(8|E)(9|E)(10|C)(10|H)(10|S)(11|L)(11|W)(12|G)(13|E)…
nxp:NX_P09382-1	135	15	14688.2	15	336	0.000302918	0.815	666.43	\PName=Galectin-1 isoform Iso 1 \GName=LGALS1 \NcbiTaxId=9606 \TaxName=Homo Sapiens \Length=135 \SV=2 \EV=232 \PE=1 \ModResPsi=(2|MOD:00050|N-acetyl-L-alanine)(13|MOD:00064|N6-acetyl-L-lysine)(29|MOD:00134|N6-glycyl-L-lysine)(29|MOD:00064|N6-acetyl-L-lysine)(30|MOD:00046|O-phospho-L-serine)(39|MOD:00046|O-phospho-L-serine)(43|MOD:00235|S-nitrosyl-L-cysteine)(61|MOD:00235|S-nitrosyl-L-cysteine)(64…
nxp:NX_P14618-1	531	16	57882	151	9110	0.00208806	0.814	19992.3	\PName=Pyruvate kinase PKM isoform M2 \GName=PKM \NcbiTaxId=9606 \TaxName=Homo Sapiens \Length=531 \SV=4 \EV=249 \PE=1 \ModResPsi=(2|MOD:00060|N-acetyl-L-serine)(3|MOD:00083|N6,N6,N6-trimethyl-L-lysine)(3|MOD:00085|N6-methyl-L-lysine)(3|MOD:00134|N6-glycyl-L-lysine)(37|MOD:00046|O-phospho-L-serine)(41|MOD:00047|O-phospho-L-threonine)(49|MOD:00235|S-nitrosyl-L-cysteine)(50|MOD:00047|O-phospho-L-th…
nxp:NX_O00299-1	241	47	26887.7	51	2931	0.00148019	0.813	6209.09	\PName=Chloride intracellular channel protein 1 isoform Iso 1 \GName=CLIC1 \NcbiTaxId=9606 \TaxName=Homo Sapiens \Length=241 \SV=4 \EV=211 \PE=1 \ModResPsi=(2|MOD:00050|N-acetyl-L-alanine)(13|MOD:00064|N6-acetyl-L-lysine)(24|MOD:00234|L-cysteine glutathione disulfide)(24|MOD:00798|half cystine)(59|MOD:00798|half cystine)(48|MOD:00047|O-phospho-L-threonine)(49|MOD:00064|N6-acetyl-L-lysine)(49|MOD:…
nxp:NX_O43504-1	91	4	9589.7	4	158	0.000211317	0.813	378.67	\PName=Ragulator complex protein LAMTOR5 isoform Iso 1 \GName=LAMTOR5 \NcbiTaxId=9606 \TaxName=Homo Sapiens \Length=91 \SV=1 \EV=158 \PE=1 \ModResPsi=(1|MOD:00058|N-acetyl-L-methionine)(17|MOD:00046|O-phospho-L-serine)(26|MOD:00046|O-phospho-L-serine) \VariantSimple=(3|G)(3|V)(6|A)(6|K)(8|Q)(9|V)(10|K)(11|A)(11|G)(12|I)(13|V)(15|S)(16|A)(16|S)(17|P)(17|T)(17|Y)(18|T)(19|I)(20|E)(23|S)(25|G)(25|V)…
nxp:NX_P60174-3	286	40	30753.7	40	2757	0.00117325	0.811	6364.61	\PName=Triosephosphate isomerase isoform Iso 1 \GName=TPI1 \NcbiTaxId=9606 \TaxName=Homo Sapiens \Length=286 \SV=3 \EV=179 \PE=1 \ModResPsi=(43|MOD:00134|N6-glycyl-L-lysine)(51|MOD:00064|N6-acetyl-L-lysine)(51|MOD:00134|N6-glycyl-L-lysine)(56|MOD:00134|N6-glycyl-L-lysine)(58|MOD:00046|O-phospho-L-serine)(65|MOD:00047|O-phospho-L-threonine)(70|MOD:00134|N6-glycyl-L-lysine)(79|MOD:00235|S-nitrosyl-…
nxp:NX_Q99714-2	252	9	25949.6	18	520	0.000251144	0.81	1089.81	\PName=3-hydroxyacyl-CoA dehydrogenase type-2 isoform Iso 2 \GName=HSD17B10 \NcbiTaxId=9606 \TaxName=Homo Sapiens \Length=252 \SV=3 \EV=208 \PE=1 \ModResPsi=(2|MOD:00050|N-acetyl-L-alanine)(20|MOD:00046|O-phospho-L-serine)(53|MOD:01819|N6-succinyl-L-lysine)(53|MOD:00064|N6-acetyl-L-lysine)(69|MOD:00064|N6-acetyl-L-lysine)(79|MOD:00064|N6-acetyl-L-lysine)(99|MOD:00134|N6-glycyl-L-lysine)(99|MOD:00…
nxp:NX_P62834-1	184	6	20955.7	56	6735	0.00445491	0.81	13456.2	\PName=Ras-related protein Rap-1A isoform Iso 1 \GName=RAP1A \NcbiTaxId=9606 \TaxName=Homo Sapiens \Length=184 \SV=1 \EV=175 \PE=1 \ModResPsi=(181|MOD:00114|L-cysteine methyl ester)(181|MOD:00113|S-geranylgeranyl-L-cysteine) \VariantSimple=(2|H)(2|L)(9|I)(11|L)(12|E)(18|V)(19|Q)(19|V)(22|L)(25|R)(32|N)(34|L)(37|*)(39|F)(39|P)(40|C)(41|G)(46|I)(47|E)(47|N)(48|W)(51|*)(54|K)(58|I)(59|S)(59|T)(60|K)…
nxp:NX_P07996-1	1170	38	129282	342	34158	0.00355325	0.809	69970.5	\PName=Thrombospondin-1 isoform Iso 1 \GName=THBS1 \NcbiTaxId=9606 \TaxName=Homo Sapiens \Length=1170 \SV=2 \EV=236 \PE=1 \ModResPsi=(24|MOD:00046|O-phospho-L-serine)(171|MOD:00798|half cystine)(232|MOD:00798|half cystine)(270|MOD:00798|half cystine)(270|MOD:00798|half cystine)(274|MOD:00798|half cystine)(274|MOD:00798|half cystine)(391|MOD:00798|half cystine)(423|MOD:00798|half cystine)(395|MOD:…
nxp:NX_P20618-1	241	25	26454.4	25	341	0.000172209	0.809	652.51	\PName=Proteasome subunit beta type-1 isoform Iso 1 \GName=PSMB1 \NcbiTaxId=9606 \TaxName=Homo Sapiens \Length=241 \SV=2 \EV=211 \PE=1 \ModResPsi=(1|MOD:00058|N-acetyl-L-methionine)(62|MOD:00046|O-phospho-L-serine)(68|MOD:00046|O-phospho-L-serine)(77|MOD:00134|N6-glycyl-L-lysine)(94|MOD:00134|N6-glycyl-L-lysine)(150|MOD:00048|O4'-phospho-L-tyrosine)(162|MOD:00046|O-phospho-L-serine)(164|MOD:00134…
nxp:NX_P68133-1	377	10	42005.8	149	68277	0.0220421	0.809	120537	\PName=Actin, alpha skeletal muscle isoform Iso 1 \GName=ACTA1 \NcbiTaxId=9606 \TaxName=Homo Sapiens \Length=377 \SV=1 \EV=167 \PE=1 \ModResPsi=(2|MOD:00052|N-acetyl-L-cysteine)(7|MOD:00047|O-phospho-L-threonine)(8|MOD:00047|O-phospho-L-threonine)(16|MOD:00046|O-phospho-L-serine)(46|MOD:00720|L-methionine (R)-sulfoxide)(49|MOD:00720|L-methionine (R)-sulfoxide)(52|MOD:01630|N6-(L-isoglutamyl)-L-ly…
nxp:NX_Q14019-1	142	27	15917	27	899	0.000770532	0.803	1608.05	\PName=Coactosin-like protein isoform Iso 1 \GName=COTL1 \NcbiTaxId=9606 \TaxName=Homo Sapiens \Length=142 \SV=3 \EV=169 \PE=1 \ModResPsi=(2|MOD:00050|N-acetyl-L-alanine)(102|MOD:00064|N6-acetyl-L-lysine)(126|MOD:00064|N6-acetyl-L-lysine)(141|MOD:00047|O-phospho-L-threonine) \VariantSimple=(2|D)(2|P)(2|S)(4|E)(5|M)(5|V)(6|G)(6|H)(6|Y)(7|N)(7|R)(9|D)(9|V)(10|F)(10|S)(10|Y)(11|G)(11|L)(11|W)(13|T)(…
nxp:NX_O00194-1	218	25	24574.2	33	1701	0.000949658	0.803	3258.57	\PName=Ras-related protein Rab-27B isoform Iso 1 \GName=RAB27B \NcbiTaxId=9606 \TaxName=Homo Sapiens \Length=218 \SV=4 \EV=183 \PE=1 \ModResPsi=(2|MOD:00061|N-acetyl-L-threonine)(123|MOD:00798|half cystine)(188|MOD:00798|half cystine)(203|MOD:00046|O-phospho-L-serine)(216|MOD:00113|S-geranylgeranyl-L-cysteine)(218|MOD:00114|L-cysteine methyl ester)(218|MOD:00113|S-geranylgeranyl-L-cysteine) \Vari…
nxp:NX_P24844-1	172	12	19796.4	65	3621	0.00256224	0.802	7972.25	\PName=Myosin regulatory light polypeptide 9 isoform Iso 1 \GName=MYL9 \NcbiTaxId=9606 \TaxName=Homo Sapiens \Length=172 \SV=4 \EV=178 \PE=1 \ModResPsi=(2|MOD:00060|N-acetyl-L-serine)(19|MOD:00047|O-phospho-L-threonine)(20|MOD:00046|O-phospho-L-serine)(128|MOD:00047|O-phospho-L-threonine)(129|MOD:00047|O-phospho-L-threonine)(151|MOD:00134|N6-glycyl-L-lysine) \VariantSimple=(4|T)(5|Q)(5|W)(6|T)(8|…
nxp:NX_Q9HBI1-3	327	41	37496.7	76	3025	0.00112589	0.801	6383.32	\PName=Beta-parvin isoform Iso 3 \GName=PARVB \NcbiTaxId=9606 \TaxName=Homo Sapiens \Length=327 \SV=1 \EV=170 \PE=1 \ModResPsi=(17|MOD:00046|O-phospho-L-serine) \VariantSimple=(2|C)(2|N)(3|E)(5|R)(8|D)(9|N)(10|K)(11|S)(11|T)(11|V)(13|H)(13|S)(15|A)(15|L)(15|R)(16|I)(16|T)(17|F)(18|L)(18|S)(19|T)(21|A)(22|H)(22|V)(25|R)(28|N)(29|H)(30|P)(31|K)(34|K)(36|C)(36|H)(37|M)(37|R)(38|V)(39|N)(39|T)(39|V)(…
nxp:NX_O75083-3	466	55	50644	96	4092	0.00106873	0.8	9081.31	\PName=WD repeat-containing protein 1 isoform Iso 2 \GName=WDR1 \NcbiTaxId=9606 \TaxName=Homo Sapiens \Length=466 \SV=4 \EV=192 \PE=1 \ModResPsi=(7|MOD:00134|N6-glycyl-L-lysine)(11|MOD:00046|O-phospho-L-serine)(28|MOD:00064|N6-acetyl-L-lysine)(28|MOD:00134|N6-glycyl-L-lysine)(38|MOD:00134|N6-glycyl-L-lysine)(98|MOD:00048|O4'-phospho-L-tyrosine)(101|MOD:00046|O-phospho-L-serine)(170|MOD:00046|O-ph…
nxp:NX_P18085-1	180	16	20479.7	34	997	0.000674127	0.8	1975.21	\PName=ADP-ribosylation factor 4 isoform Iso 1 \GName=ARF4 \NcbiTaxId=9606 \TaxName=Homo Sapiens \Length=180 \SV=3 \EV=202 \PE=1 \ModResPsi=(2|MOD:00068|N-myristoylglycine)(137|MOD:00046|O-phospho-L-serine)(140|MOD:00047|O-phospho-L-threonine)(142|MOD:00134|N6-glycyl-L-lysine)(147|MOD:00046|O-phospho-L-serine) \VariantSimple=(1|T)(4|I)(5|T)(5|V)(10|F)(11|*)(11|Q)(12|I)(14|R)(14|V)(15|N)(20|L)(22|…
nxp:NX_Q9BSF0-1	95	6	10945.2	6	161	0.000206263	0.8	321.87	\PName=Small membrane A-kinase anchor protein isoform Iso 1 \GName=C2orf88 \NcbiTaxId=9606 \TaxName=Homo Sapiens \Length=95 \SV=2 \EV=115 \PE=1 \ModResPsi=(2|MOD:00068|N-myristoylglycine)(3|MOD:00115|S-palmitoyl-L-cysteine)(40|MOD:00046|O-phospho-L-serine)(84|MOD:00048|O4'-phospho-L-tyrosine)(89|MOD:00048|O4'-phospho-L-tyrosine)(92|MOD:00046|O-phospho-L-serine) \VariantSimple=(2|A)(2|D)(2|V)(3|S)…
nxp:NX_P10599-1	105	5	11711.7	18	469	0.000543629	0.8	1037.14	\PName=Thioredoxin isoform Iso 1 \GName=TXN \NcbiTaxId=9606 \TaxName=Homo Sapiens \Length=105 \SV=3 \EV=227 \PE=1 \ModResPsi=(3|MOD:00064|N6-acetyl-L-lysine)(8|MOD:01819|N6-succinyl-L-lysine)(9|MOD:00047|O-phospho-L-threonine)(30|MOD:00047|O-phospho-L-threonine)(32|MOD:00798|half cystine)(35|MOD:00798|half cystine)(39|MOD:00134|N6-glycyl-L-lysine)(39|MOD:00064|N6-acetyl-L-lysine)(62|MOD:00235|S-n…
nxp:NX_Q15555-3	315	1	35700.5	43	1607	0.000620904	0.8	3340.29	\PName=Microtubule-associated protein RP/EB family member 2 isoform Iso 3 \GName=MAPRE2 \NcbiTaxId=9606 \TaxName=Homo Sapiens \Length=315 \SV=1 \EV=177 \PE=1 \ModResPsi=(144|MOD:00134|N6-glycyl-L-lysine)(153|MOD:00134|N6-glycyl-L-lysine)(155|MOD:00048|O4'-phospho-L-tyrosine)(183|MOD:00046|O-phospho-L-serine)(188|MOD:00046|O-phospho-L-serine)(196|MOD:00046|O-phospho-L-serine)(204|MOD:00046|O-phosp…
nxp:NX_P63267-2	333	88	37041.4	131	51677	0.0188874	0.799	91035.8	\PName=Actin, gamma-enteric smooth muscle isoform Iso 2 \GName=ACTG2 \NcbiTaxId=9606 \TaxName=Homo Sapiens \Length=333 \SV=1 \EV=143 \PE=1 \ModResPsi=(2|MOD:00052|N-acetyl-L-cysteine)(3|MOD:00053|N-acetyl-L-glutamic acid)(6|MOD:00047|O-phospho-L-threonine)(7|MOD:00047|O-phospho-L-threonine)(15|MOD:00046|O-phospho-L-serine)(228|MOD:01630|N6-(L-isoglutamyl)-L-lysine) \VariantSimple=(2|G)(4|*)(4|Q)(…
nxp:NX_P18054-1	663	70	75627.3	71	1319	0.000242131	0.799	2639.57	\PName=Arachidonate 12-lipoxygenase, 12S-type isoform Iso 1 \GName=ALOX12 \NcbiTaxId=9606 \TaxName=Homo Sapiens \Length=663 \SV=4 \EV=204 \PE=1 \ModResPsi=(246|MOD:00046|O-phospho-L-serine) \VariantSimple=(5|G)(7|C)(11|E)(12|P)(15|L)(18|P)(18|W)(21|C)(22|L)(23|E)(24|F)(25|*)(26|P)(28|R)(29|M)(31|R)(31|W)(32|K)(33|E)(33|T)(33|V)(34|*)(34|G)(35|P)(36|D)(36|G)(36|K)(37|M)(38|H)(38|K)(38|L)(38|R)(39|…
nxp:NX_Q99439-1	309	8	33657.3	41	1080	0.000425387	0.799	2211.27	\PName=Calponin-2 isoform Iso 1 \GName=CNN2 \NcbiTaxId=9606 \TaxName=Homo Sapiens \Length=309 \SV=4 \EV=181 \PE=1 \ModResPsi=(2|MOD:00060|N-acetyl-L-serine)(8|MOD:00134|N6-glycyl-L-lysine)(8|MOD:00064|N6-acetyl-L-lysine)(19|MOD:00134|N6-glycyl-L-lysine)(25|MOD:00134|N6-glycyl-L-lysine)(25|MOD:00064|N6-acetyl-L-lysine)(45|MOD:00046|O-phospho-L-serine)(55|MOD:00134|N6-glycyl-L-lysine)(138|MOD:00046…
nxp:NX_Q86UX7-2	663	128	75364.7	210	15533	0.00285142	0.798	33099	\PName=Fermitin family homolog 3 isoform Iso 2 \GName=FERMT3 \NcbiTaxId=9606 \TaxName=Homo Sapiens \Length=663 \SV=1 \EV=154 \PE=1 \ModResPsi=(8|MOD:00046|O-phospho-L-serine)(11|MOD:00048|O4'-phospho-L-tyrosine)(316|MOD:00047|O-phospho-L-threonine)(337|MOD:00046|O-phospho-L-serine)(340|MOD:00047|O-phospho-L-threonine)(345|MOD:00046|O-phospho-L-serine)(353|MOD:00134|N6-glycyl-L-lysine)(480|MOD:000…
nxp:NX_Q9H4M9-1	534	59	60570.7	87	2686	0.000612187	0.798	5367.61	\PName=EH domain-containing protein 1 isoform Iso 1 \GName=EHD1 \NcbiTaxId=9606 \TaxName=Homo Sapiens \Length=534 \SV=2 \EV=171 \PE=1 \ModResPsi=(1|MOD:00058|N-acetyl-L-methionine)(32|MOD:00134|N6-glycyl-L-lysine)(349|MOD:00046|O-phospho-L-serine)(355|MOD:00046|O-phospho-L-serine)(447|MOD:00047|O-phospho-L-threonine)(448|MOD:00048|O4'-phospho-L-tyrosine)(453|MOD:00048|O4'-phospho-L-tyrosine)(454|…
nxp:NX_Q562R1-1	376	37	41958	129	30672	0.00992827	0.798	57797.1	\PName=Beta-actin-like protein 2 isoform Iso 1 \GName=ACTBL2 \NcbiTaxId=9606 \TaxName=Homo Sapiens \Length=376 \SV=2 \EV=123 \PE=1 \ModResPsi=(7|MOD:00046|O-phospho-L-serine)(45|MOD:00720|L-methionine (R)-sulfoxide)(48|MOD:00720|L-methionine (R)-sulfoxide)(67|MOD:00047|O-phospho-L-threonine)(301|MOD:00046|O-phospho-L-serine) \ModRes=(293||PolyADP-ribosyl aspartic acid)(312||PolyADP-ribosyl aspart…
nxp:NX_Q9UKY7-2	213	7	22047.7	20	195	0.000111423	0.798	419.65	\PName=Protein CDV3 homolog isoform Iso 2 \GName=CDV3 \NcbiTaxId=9606 \TaxName=Homo Sapiens \Length=213 \SV=1 \EV=117 \PE=1 \ModResPsi=(2|MOD:00050|N-acetyl-L-alanine)(4|MOD:00047|O-phospho-L-threonine)(8|MOD:00046|O-phospho-L-serine)(15|MOD:00064|N6-acetyl-L-lysine)(30|MOD:00046|O-phospho-L-serine)(37|MOD:00046|O-phospho-L-serine)(41|MOD:00046|O-phospho-L-serine)(42|MOD:00046|O-phospho-L-serine)…
nxp:NX_P14618-2	531	23	58006.9	142	7888	0.00180797	0.795	17251.8	\PName=Pyruvate kinase PKM isoform M1 \GName=PKM \NcbiTaxId=9606 \TaxName=Homo Sapiens \Length=531 \SV=4 \EV=249 \PE=1 \ModResPsi=(2|MOD:00060|N-acetyl-L-serine)(3|MOD:00083|N6,N6,N6-trimethyl-L-lysine)(3|MOD:00085|N6-methyl-L-lysine)(3|MOD:00134|N6-glycyl-L-lysine)(37|MOD:00046|O-phospho-L-serine)(41|MOD:00047|O-phospho-L-threonine)(49|MOD:00235|S-nitrosyl-L-cysteine)(50|MOD:00047|O-phospho-L-th…
nxp:NX_Q99497-1	189	48	19860.5	48	1208	0.000777901	0.794	2623.98	\PName=Protein/nucleic acid deglycase DJ-1 isoform Iso 1 \GName=PARK7 \NcbiTaxId=9606 \TaxName=Homo Sapiens \Length=189 \SV=2 \EV=199 \PE=1 \ModResPsi=(41|MOD:00134|N6-glycyl-L-lysine)(46|MOD:00115|S-palmitoyl-L-cysteine)(46|MOD:00235|S-nitrosyl-L-cysteine)(47|MOD:00046|O-phospho-L-serine)(53|MOD:00115|S-palmitoyl-L-cysteine)(57|MOD:00046|O-phospho-L-serine)(67|MOD:00048|O4'-phospho-L-tyrosine)(9…
nxp:NX_P01834-1	107	9	11739.8	9	384	0.000436784	0.794	838.27	\PName=Immunoglobulin kappa constant isoform Iso 1 \GName=IGKC \NcbiTaxId=9606 \TaxName=Homo Sapiens \Length=107 \SV=2 \EV=190 \PE=1 \ModResPsi=(7|MOD:00046|O-phospho-L-serine)(27|MOD:00798|half cystine)(87|MOD:00798|half cystine)(52|MOD:00046|O-phospho-L-serine)(85|MOD:00048|O4'-phospho-L-tyrosine)(95|MOD:00046|O-phospho-L-serine)(96|MOD:00046|O-phospho-L-serine)(107|MOD:00798|half cystine)(107|…
nxp:NX_Q99439-2	270	28	29463.2	44	932	0.000420118	0.793	1893.96	\PName=Calponin-2 isoform Iso 2 \GName=CNN2 \NcbiTaxId=9606 \TaxName=Homo Sapiens \Length=270 \SV=4 \EV=181 \PE=1 \ModResPsi=(2|MOD:00060|N-acetyl-L-serine)(8|MOD:00134|N6-glycyl-L-lysine)(8|MOD:00064|N6-acetyl-L-lysine)(19|MOD:00134|N6-glycyl-L-lysine)(25|MOD:00134|N6-glycyl-L-lysine)(25|MOD:00064|N6-acetyl-L-lysine)(45|MOD:00046|O-phospho-L-serine)(55|MOD:00134|N6-glycyl-L-lysine)(138|MOD:00046…
nxp:NX_P31946-1	246	17	28046.8	40	4692	0.00232136	0.793	8127.09	\PName=14-3-3 protein beta/alpha isoform Long \GName=YWHAB \NcbiTaxId=9606 \TaxName=Homo Sapiens \Length=246 \SV=3 \EV=223 \PE=1 \ModResPsi=(1|MOD:00058|N-acetyl-L-methionine)(2|MOD:00047|O-phospho-L-threonine)(2|MOD:00061|N-acetyl-L-threonine)(5|MOD:00064|N6-acetyl-L-lysine)(6|MOD:00046|O-phospho-L-serine)(11|MOD:00134|N6-glycyl-L-lysine)(39|MOD:00046|O-phospho-L-serine)(51|MOD:00064|N6-acetyl-L…
nxp:NX_O43294-1	461	50	49763.8	50	974	0.000257145	0.792	2050.03	\PName=Transforming growth factor beta-1-induced transcript 1 protein isoform Iso 1 \GName=TGFB1I1 \NcbiTaxId=9606 \TaxName=Homo Sapiens \Length=461 \SV=2 \EV=155 \PE=1 \ModResPsi=(1|MOD:00058|N-acetyl-L-methionine)(9|MOD:00046|O-phospho-L-serine)(13|MOD:00047|O-phospho-L-threonine)(33|MOD:00047|O-phospho-L-threonine)(38|MOD:00048|O4'-phospho-L-tyrosine)(44|MOD:00047|O-phospho-L-threonine)(46|MOD…
nxp:NX_P62826-1	216	23	24389.6	23	377	0.000212426	0.792	711.57	\PName=GTP-binding nuclear protein Ran isoform Iso 1 \GName=RAN \NcbiTaxId=9606 \TaxName=Homo Sapiens \Length=216 \SV=3 \EV=194 \PE=1 \ModResPsi=(2|MOD:00050|N-acetyl-L-alanine)(23|MOD:00134|N6-glycyl-L-lysine)(24|MOD:00047|O-phospho-L-threonine)(38|MOD:00134|N6-glycyl-L-lysine)(60|MOD:00064|N6-acetyl-L-lysine)(60|MOD:00134|N6-glycyl-L-lysine)(71|MOD:00134|N6-glycyl-L-lysine)(71|MOD:00064|N6-acet…
nxp:NX_P63104-1	245	14	27709.7	65	10960	0.00544457	0.792	22056	\PName=14-3-3 protein zeta/delta isoform Iso 1 \GName=YWHAZ \NcbiTaxId=9606 \TaxName=Homo Sapiens \Length=245 \SV=1 \EV=188 \PE=1 \ModResPsi=(1|MOD:00058|N-acetyl-L-methionine)(3|MOD:00064|N6-acetyl-L-lysine)(3|MOD:00134|N6-glycyl-L-lysine)(9|MOD:00134|N6-glycyl-L-lysine)(11|MOD:00134|N6-glycyl-L-lysine)(28|MOD:00046|O-phospho-L-serine)(37|MOD:00046|O-phospho-L-serine)(58|MOD:00046|O-phospho-L-se…
nxp:NX_P48059-4	329	33	37657	103	3509	0.0012981	0.79	7139.59	\PName=LIM and senescent cell antigen-like-containing domain protein 1 isoform Iso 4 \GName=LIMS1 \NcbiTaxId=9606 \TaxName=Homo Sapiens \Length=329 \SV=4 \EV=198 \PE=1 \VariantSimple=(5|I)(5|T)(5|V)(6|D)(7|D)(7|S)(8|D)(8|P)(8|S)(8|T)(8|V)(10|V)(11|I)(11|R)(11|T)(12|T)(12|V)(13|A)(14|G)(14|W)(15|*)(15|G)(15|K)(16|C)(16|H)(16|L)(17|R)(17|S)(18|R)(19|D)(19|S)(20|D)(20|S)(22|S)(22|V)(24|G)(24|P)(24|T…
nxp:NX_P31939-2	591	25	64465.3	47	875	0.000180194	0.79	1737.31	\PName=Bifunctional purine biosynthesis protein PURH isoform Iso 2 \GName=ATIC \NcbiTaxId=9606 \TaxName=Homo Sapiens \Length=591 \SV=3 \EV=200 \PE=1 \ModResPsi=(33|MOD:00046|O-phospho-L-serine)(38|MOD:00134|N6-glycyl-L-lysine)(65|MOD:00134|N6-glycyl-L-lysine)(103|MOD:00048|O4'-phospho-L-tyrosine)(111|MOD:00046|O-phospho-L-serine)(176|MOD:00134|N6-glycyl-L-lysine)(198|MOD:00134|N6-glycyl-L-lysine)…
nxp:NX_P21964-1	271	21	29999.6	21	402	0.000180541	0.79	853.39	\PName=Catechol O-methyltransferase isoform Membrane-bound \GName=COMT \NcbiTaxId=9606 \TaxName=Homo Sapiens \Length=271 \SV=2 \EV=219 \PE=1 \ModResPsi=(179|MOD:00134|N6-glycyl-L-lysine)(212|MOD:00134|N6-glycyl-L-lysine)(237|MOD:00046|O-phospho-L-serine)(259|MOD:00134|N6-glycyl-L-lysine)(267|MOD:00046|O-phospho-L-serine) \VariantSimple=(2|L)(3|K)(3|V)(5|L)(7|P)(10|V)(11|T)(12|M)(13|F)(15|V)(18|Q)…
nxp:NX_O00429-5	710	1	79041.7	88	2446	0.000419293	0.79	4884.06	\PName=Dynamin-1-like protein isoform Iso 5 \GName=DNM1L \NcbiTaxId=9606 \TaxName=Homo Sapiens \Length=710 \SV=2 \EV=181 \PE=1 \ModResPsi=(1|MOD:00058|N-acetyl-L-methionine)(92|MOD:00064|N6-acetyl-L-lysine)(126|MOD:00046|O-phospho-L-serine)(238|MOD:00134|N6-glycyl-L-lysine)(529|MOD:00046|O-phospho-L-serine)(532|MOD:00134|N6-glycyl-L-lysine)(535|MOD:00134|N6-glycyl-L-lysine)(546|MOD:00046|O-phosph…
nxp:NX_O75368-1	114	14	12748.4	14	566	0.00060427	0.789	1151.68	\PName=SH3 domain-binding glutamic acid-rich-like protein isoform Iso 1 \GName=SH3BGRL \NcbiTaxId=9606 \TaxName=Homo Sapiens \Length=114 \SV=1 \EV=165 \PE=1 \ModResPsi=(9|MOD:00046|O-phospho-L-serine)(10|MOD:00046|O-phospho-L-serine)(11|MOD:00046|O-phospho-L-serine)(13|MOD:00046|O-phospho-L-serine)(14|MOD:00047|O-phospho-L-threonine)(111|MOD:00134|N6-glycyl-L-lysine) \VariantSimple=(6|H)(7|T)(10|…
nxp:NX_Q9NYL9-1	352	43	39552.3	43	1215	0.0004201	0.787	2440.05	\PName=Tropomodulin-3 isoform Iso 1 \GName=TMOD3 \NcbiTaxId=9606 \TaxName=Homo Sapiens \Length=352 \SV=1 \EV=158 \PE=1 \ModResPsi=(12|MOD:00048|O4'-phospho-L-tyrosine)(25|MOD:00046|O-phospho-L-serine)(27|MOD:00047|O-phospho-L-threonine)(59|MOD:00046|O-phospho-L-serine)(71|MOD:00046|O-phospho-L-serine)(72|MOD:00048|O4'-phospho-L-tyrosine)(86|MOD:00048|O4'-phospho-L-tyrosine)(89|MOD:00048|O4'-phosp…
nxp:NX_P02768-1	609	22	69303.5	251	22441	0.00448481	0.787	44209.5	\PName=Serum albumin isoform Iso 1 \GName=ALB \NcbiTaxId=9606 \TaxName=Homo Sapiens \Length=609 \SV=2 \EV=264 \PE=1 \ModResPsi=(29|MOD:00046|O-phospho-L-serine)(71|MOD:00047|O-phospho-L-threonine)(76|MOD:00047|O-phospho-L-threonine)(77|MOD:00798|half cystine)(86|MOD:00798|half cystine)(82|MOD:00046|O-phospho-L-serine)(89|MOD:00046|O-phospho-L-serine)(92|MOD:00047|O-phospho-L-threonine)(99|MOD:007…
nxp:NX_P00441-1	154	26	15907.9	26	1136	0.000897794	0.786	2973.71	\PName=Superoxide dismutase [Cu-Zn] isoform Iso 1 \GName=SOD1 \NcbiTaxId=9606 \TaxName=Homo Sapiens \Length=154 \SV=2 \EV=245 \PE=1 \ModResPsi=(2|MOD:00050|N-acetyl-L-alanine)(4|MOD:01819|N6-succinyl-L-lysine)(7|MOD:00115|S-palmitoyl-L-cysteine)(10|MOD:01819|N6-succinyl-L-lysine)(10|MOD:00064|N6-acetyl-L-lysine)(10|MOD:00134|N6-glycyl-L-lysine)(24|MOD:00064|N6-acetyl-L-lysine)(26|MOD:00046|O-phos…
nxp:NX_P30049-1	168	10	17461.2	10	191	0.00013837	0.786	470.45	\PName=ATP synthase subunit delta, mitochondrial isoform Iso 1 \GName=ATP5F1D \NcbiTaxId=9606 \TaxName=Homo Sapiens \Length=168 \SV=2 \EV=189 \PE=1 \ModResPsi=(136|MOD:01819|N6-succinyl-L-lysine)(136|MOD:00064|N6-acetyl-L-lysine)(165|MOD:01819|N6-succinyl-L-lysine)(165|MOD:00064|N6-acetyl-L-lysine) \VariantSimple=(3|T)(8|C)(9|C)(13|D)(13|V)(14|C)(14|H)(14|S)(16|G)(16|L)(19|G)(20|C)(20|H)(20|L)(20…
nxp:NX_P02675-1	491	186	55874.3	186	10007	0.00248051	0.784	22814.9	\PName=Fibrinogen beta chain isoform Iso 1 \GName=FGB \NcbiTaxId=9606 \TaxName=Homo Sapiens \Length=491 \SV=2 \EV=229 \PE=1 \ModResPsi=(31|MOD:00040|2-pyrrolidone-5-carboxylic acid (Gln))(58|MOD:00046|O-phospho-L-serine)(95|MOD:00798|half cystine)(95|MOD:00798|half cystine)(106|MOD:00798|half cystine)(106|MOD:00798|half cystine)(110|MOD:00798|half cystine)(110|MOD:00798|half cystine)(173|MOD:0004…
nxp:NX_P18206-2	1066	120	116631	297	19721	0.0022516	0.784	42642	\PName=Vinculin isoform Iso 1 \GName=VCL \NcbiTaxId=9606 \TaxName=Homo Sapiens \Length=1066 \SV=4 \EV=220 \PE=1 \ModResPsi=(8|MOD:00047|O-phospho-L-threonine)(97|MOD:00046|O-phospho-L-serine)(107|MOD:00048|O4'-phospho-L-tyrosine)(173|MOD:00064|N6-acetyl-L-lysine)(219|MOD:00134|N6-glycyl-L-lysine)(251|MOD:00047|O-phospho-L-threonine)(260|MOD:00046|O-phospho-L-serine)(272|MOD:00046|O-phospho-L-seri…
nxp:NX_Q9NZN3-2	175	18	19553.1	34	1100	0.000765022	0.783	2273.24	\PName=EH domain-containing protein 3 isoform Iso 2 \GName=EHD3 \NcbiTaxId=9606 \TaxName=Homo Sapiens \Length=175 \SV=2 \EV=157 \PE=1 \ModResPsi=(1|MOD:00058|N-acetyl-L-methionine) \VariantSimple=(3|R)(5|R)(6|C)(8|E)(9|E)(10|C)(10|H)(10|S)(11|L)(11|W)(12|G)(13|E)(15|T)(17|I)(18|S)(19|H)(21|M)(22|R)(23|D)(26|R)(28|H)(28|V)(29|*)(29|H)(30|E)(30|N)(36|M)(41|G)(41|H)(42|L)(44|D)(46|R)(46|Y)(47|L)(48|…
nxp:NX_A6NIZ1-1	184	5	20893.6	61	7952	0.0052599	0.783	17125.6	\PName=Ras-related protein Rap-1b-like protein isoform Iso 1 \NcbiTaxId=9606 \TaxName=Homo Sapiens \Length=184 \SV=1 \EV=95 \PE=2 \ModResPsi=(39|MOD:00242|O-(ADP-ribosyl)-L-serine)(179|MOD:00046|O-phospho-L-serine)(181|MOD:00114|L-cysteine methyl ester)(181|MOD:00113|S-geranylgeranyl-L-cysteine) \Processed=(1|181|PEFF:0001020|mature protein)(182|184|PEFF:0001034|propeptide)
nxp:NX_P60660-2	151	38	16932.1	51	3645	0.00293792	0.781	7158.82	\PName=Myosin light polypeptide 6 isoform Smooth muscle \GName=MYL6 \NcbiTaxId=9606 \TaxName=Homo Sapiens \Length=151 \SV=2 \EV=164 \PE=1 \ModResPsi=(2|MOD:00052|N-acetyl-L-cysteine)(26|MOD:00134|N6-glycyl-L-lysine)(26|MOD:00064|N6-acetyl-L-lysine)(56|MOD:00134|N6-glycyl-L-lysine)(56|MOD:00064|N6-acetyl-L-lysine)(57|MOD:00046|O-phospho-L-serine)(63|MOD:00134|N6-glycyl-L-lysine)(81|MOD:00064|N6-ac…
nxp:NX_Q16555-1	572	37	62236.6	41	1010	0.000214904	0.781	2054.05	\PName=Dihydropyrimidinase-related protein 2 isoform Iso 1 \GName=DPYSL2 \NcbiTaxId=9606 \TaxName=Homo Sapiens \Length=572 \SV=1 \EV=199 \PE=1 \ModResPsi=(32|MOD:00048|O4'-phospho-L-tyrosine)(258|MOD:01819|N6-succinyl-L-lysine)(259|MOD:00046|O-phospho-L-serine)(288|MOD:00046|O-phospho-L-serine)(293|MOD:00064|N6-acetyl-L-lysine)(303|MOD:00047|O-phospho-L-threonine)(345|MOD:00134|N6-glycyl-L-lysine…
nxp:NX_Q15365-1	356	32	37455.9	43	803	0.000274527	0.781	1551.48	\PName=Poly(rC)-binding protein 1 isoform Iso 1 \GName=PCBP1 \NcbiTaxId=9606 \TaxName=Homo Sapiens \Length=356 \SV=2 \EV=197 \PE=1 \ModResPsi=(1|MOD:00058|N-acetyl-L-methionine)(43|MOD:00046|O-phospho-L-serine)(85|MOD:00046|O-phospho-L-serine)(109|MOD:00235|S-nitrosyl-L-cysteine)(111|MOD:00046|O-phospho-L-serine)(115|MOD:00134|N6-glycyl-L-lysine)(158|MOD:00235|S-nitrosyl-L-cysteine)(169|MOD:00047…
nxp:NX_O00429-4	699	20	78033.2	93	2488	0.000433204	0.781	4950.3	\PName=Dynamin-1-like protein isoform Iso 3 \GName=DNM1L \NcbiTaxId=9606 \TaxName=Homo Sapiens \Length=699 \SV=2 \EV=181 \PE=1 \ModResPsi=(1|MOD:00058|N-acetyl-L-methionine)(92|MOD:00064|N6-acetyl-L-lysine)(126|MOD:00046|O-phospho-L-serine)(238|MOD:00134|N6-glycyl-L-lysine)(529|MOD:00046|O-phospho-L-serine)(532|MOD:00134|N6-glycyl-L-lysine)(535|MOD:00046|O-phospho-L-serine)(557|MOD:00134|N6-glycy…
nxp:NX_P00492-1	218	17	24545.6	19	493	0.000275239	0.78	930.19	\PName=Hypoxanthine-guanine phosphoribosyltransferase isoform Iso 1 \GName=HPRT1 \NcbiTaxId=9606 \TaxName=Homo Sapiens \Length=218 \SV=2 \EV=217 \PE=1 \ModResPsi=(2|MOD:00050|N-acetyl-L-alanine)(5|MOD:00046|O-phospho-L-serine)(11|MOD:00046|O-phospho-L-serine)(103|MOD:00064|N6-acetyl-L-lysine)(103|MOD:00134|N6-glycyl-L-lysine)(104|MOD:00046|O-phospho-L-serine)(115|MOD:00134|N6-glycyl-L-lysine)(115…
nxp:NX_P50395-1	445	7	50612.9	64	1817	0.000496952	0.78	3621.78	\PName=Rab GDP dissociation inhibitor beta isoform Iso 1 \GName=GDI2 \NcbiTaxId=9606 \TaxName=Homo Sapiens \Length=445 \SV=2 \EV=183 \PE=1 \ModResPsi=(1|MOD:00058|N-acetyl-L-methionine)(54|MOD:00064|N6-acetyl-L-lysine)(54|MOD:00134|N6-glycyl-L-lysine)(57|MOD:01819|N6-succinyl-L-lysine)(61|MOD:00046|O-phospho-L-serine)(112|MOD:00064|N6-acetyl-L-lysine)(130|MOD:00046|O-phospho-L-serine)(142|MOD:001…
nxp:NX_P00491-1	289	68	32079.1	68	2640	0.0011118	0.779	5677.48	\PName=Purine nucleoside phosphorylase isoform Iso 1 \GName=PNP \NcbiTaxId=9606 \TaxName=Homo Sapiens \Length=289 \SV=2 \EV=210 \PE=1 \ModResPsi=(1|MOD:00058|N-acetyl-L-methionine)(22|MOD:00134|N6-glycyl-L-lysine)(33|MOD:00046|O-phospho-L-serine)(39|MOD:00047|O-phospho-L-threonine)(95|MOD:00134|N6-glycyl-L-lysine)(169|MOD:00047|O-phospho-L-threonine)(179|MOD:00134|N6-glycyl-L-lysine)(211|MOD:0013…
nxp:NX_P06396-4	739	136	81415.9	207	9673	0.00159307	0.777	21259.8	\PName=Gelsolin isoform Iso 4 \GName=GSN \NcbiTaxId=9606 \TaxName=Homo Sapiens \Length=739 \SV=1 \EV=234 \PE=1 \ModResPsi=(8|MOD:00046|O-phospho-L-serine)(43|MOD:00048|O4'-phospho-L-tyrosine)(335|MOD:00046|O-phospho-L-serine)(343|MOD:00047|O-phospho-L-threonine)(365|MOD:00046|O-phospho-L-serine)(366|MOD:00048|O4'-phospho-L-tyrosine)(412|MOD:00046|O-phospho-L-serine)(422|MOD:00048|O4'-phospho-L-ty…
nxp:NX_P62258-1	255	38	29137.4	49	5701	0.00272101	0.776	10493	\PName=14-3-3 protein epsilon isoform Iso 1 \GName=YWHAE \NcbiTaxId=9606 \TaxName=Homo Sapiens \Length=255 \SV=1 \EV=182 \PE=1 \ModResPsi=(1|MOD:00058|N-acetyl-L-methionine)(12|MOD:00064|N6-acetyl-L-lysine)(12|MOD:00134|N6-glycyl-L-lysine)(38|MOD:00047|O-phospho-L-threonine)(50|MOD:00064|N6-acetyl-L-lysine)(50|MOD:00134|N6-glycyl-L-lysine)(50|MOD:00134|N6-glycyl-L-lysine)(64|MOD:00046|O-phospho-L…
nxp:NX_Q07960-1	439	50	50386.2	50	889	0.000246466	0.774	1794.55	\PName=Rho GTPase-activating protein 1 isoform Iso 1 \GName=ARHGAP1 \NcbiTaxId=9606 \TaxName=Homo Sapiens \Length=439 \SV=1 \EV=202 \PE=1 \ModResPsi=(1|MOD:00058|N-acetyl-L-methionine)(5|MOD:00046|O-phospho-L-serine)(12|MOD:00047|O-phospho-L-threonine)(16|MOD:00047|O-phospho-L-threonine)(17|MOD:00046|O-phospho-L-serine)(35|MOD:00046|O-phospho-L-serine)(44|MOD:00046|O-phospho-L-serine)(47|MOD:0004…
nxp:NX_P02768-3	396	100	45112.4	176	15243	0.00468484	0.773	29818.4	\PName=Serum albumin isoform Iso 3 \GName=ALB \NcbiTaxId=9606 \TaxName=Homo Sapiens \Length=396 \SV=2 \EV=264 \PE=1 \ModResPsi=(29|MOD:00046|O-phospho-L-serine)(71|MOD:00047|O-phospho-L-threonine)(76|MOD:00047|O-phospho-L-threonine)(77|MOD:00798|half cystine)(86|MOD:00798|half cystine)(82|MOD:00046|O-phospho-L-serine)(89|MOD:00046|O-phospho-L-serine)(92|MOD:00047|O-phospho-L-threonine)(99|MOD:007…
nxp:NX_P04075-2	418	80	45214.1	103	6337	0.00184513	0.773	14409.1	\PName=Fructose-bisphosphate aldolase A isoform Iso 2 \GName=ALDOA \NcbiTaxId=9606 \TaxName=Homo Sapiens \Length=418 \SV=2 \EV=233 \PE=1 \ModResPsi=(57|MOD:00048|O4'-phospho-L-tyrosine)(59|MOD:00048|O4'-phospho-L-tyrosine)(63|MOD:00047|O-phospho-L-threonine)(67|MOD:00064|N6-acetyl-L-lysine)(68|MOD:00134|N6-glycyl-L-lysine)(71|MOD:00046|O-phospho-L-serine)(82|MOD:00134|N6-glycyl-L-lysine)(90|MOD:0…
nxp:NX_Q9UFN0-1	247	26	28430.5	27	482	0.000237503	0.773	900.72	\PName=Protein NipSnap homolog 3A isoform Iso 1 \GName=NIPSNAP3A \NcbiTaxId=9606 \TaxName=Homo Sapiens \Length=247 \SV=2 \EV=146 \PE=1 \ModResPsi=(48|MOD:00064|N6-acetyl-L-lysine)(89|MOD:00064|N6-acetyl-L-lysine)(166|MOD:00064|N6-acetyl-L-lysine) \VariantSimple=(3|I)(3|L)(5|*)(6|G)(6|N)(7|P)(7|S)(9|I)(9|P)(10|Q)(10|W)(11|T)(13|G)(14|L)(14|P)(15|W)(16|A)(16|M)(17|V)(18|P)(18|T)(20|R)(23|L)(27|M)(2…
nxp:NX_P62328-1	44	6	5031.5	8	91	0.000251714	0.773	201.4	\PName=Thymosin beta-4 isoform Iso 1 \GName=TMSB4X \NcbiTaxId=9606 \TaxName=Homo Sapiens \Length=44 \SV=2 \EV=154 \PE=1 \ModResPsi=(2|MOD:00060|N-acetyl-L-serine)(2|MOD:00046|O-phospho-L-serine)(4|MOD:00064|N6-acetyl-L-lysine)(4|MOD:00134|N6-glycyl-L-lysine)(12|MOD:00064|N6-acetyl-L-lysine)(12|MOD:00134|N6-glycyl-L-lysine)(12|MOD:00134|N6-glycyl-L-lysine)(21|MOD:00047|O-phospho-L-threonine)(23|MO…
nxp:NX_Q99685-1	303	6	33222.2	38	739	0.000296839	0.772	1482.86	\PName=Monoglyceride lipase isoform Iso 1 \GName=MGLL \NcbiTaxId=9606 \TaxName=Homo Sapiens \Length=303 \SV=2 \EV=167 \PE=1 \ModResPsi=(10|MOD:00047|O-phospho-L-threonine)(58|MOD:01352|nitrated L-tyrosine)(189|MOD:00047|O-phospho-L-threonine)(196|MOD:00046|O-phospho-L-serine)(299|MOD:00047|O-phospho-L-threonine)(301|MOD:00046|O-phospho-L-serine) \VariantSimple=(1|R)(4|K)(5|I)(5|R)(6|F)(7|L)(7|S)(…
nxp:NX_P28161-1	218	0	25710	20	247	0.000137899	0.771	440.2	\PName=Glutathione S-transferase Mu 2 isoform Iso 1 \GName=GSTM2 \NcbiTaxId=9606 \TaxName=Homo Sapiens \Length=218 \SV=2 \EV=195 \PE=1 \ModResPsi=(27|MOD:00046|O-phospho-L-serine)(44|MOD:00046|O-phospho-L-serine) \VariantSimple=(2|S)(2|T)(3|K)(3|L)(3|R)(4|S)(6|A)(6|E)(8|*)(11|H)(12|R)(12|W)(13|R)(13|V)(16|A)(17|V)(18|H)(18|L)(19|M)(22|G)(23|N)(24|I)(25|E)(27|C)(27|N)(29|K)(31|N)(31|T)(32|*)(32|R)…
nxp:NX_Q06830-1	199	26	22078.3	28	746	0.000456252	0.769	1382.56	\PName=Peroxiredoxin-1 isoform Iso 1 \GName=PRDX1 \NcbiTaxId=9606 \TaxName=Homo Sapiens \Length=199 \SV=1 \EV=217 \PE=1 \ModResPsi=(2|MOD:00060|N-acetyl-L-serine)(7|MOD:00134|N6-glycyl-L-lysine)(7|MOD:00134|N6-glycyl-L-lysine)(7|MOD:00064|N6-acetyl-L-lysine)(16|MOD:00064|N6-acetyl-L-lysine)(27|MOD:00134|N6-glycyl-L-lysine)(27|MOD:00064|N6-acetyl-L-lysine)(32|MOD:00046|O-phospho-L-serine)(35|MOD:0…
nxp:NX_Q9Y3F4-1	350	14	38396	29	715	0.000248632	0.769	1358.92	\PName=Serine-threonine kinase receptor-associated protein isoform Iso 1 \GName=STRAP \NcbiTaxId=9606 \TaxName=Homo Sapiens \Length=350 \SV=1 \EV=190 \PE=1 \ModResPsi=(59|MOD:00134|N6-glycyl-L-lysine)(104|MOD:00064|N6-acetyl-L-lysine)(122|MOD:00064|N6-acetyl-L-lysine)(122|MOD:00134|N6-glycyl-L-lysine)(137|MOD:00064|N6-acetyl-L-lysine)(156|MOD:00134|N6-glycyl-L-lysine)(298|MOD:00134|N6-glycyl-L-ly…
nxp:NX_P61158-1	418	53	47323	70	2420	0.000704626	0.768	5193.73	\PName=Actin-related protein 3 isoform Iso 1 \GName=ACTR3 \NcbiTaxId=9606 \TaxName=Homo Sapiens \Length=418 \SV=3 \EV=163 \PE=1 \ModResPsi=(2|MOD:00050|N-acetyl-L-alanine)(16|MOD:00048|O4'-phospho-L-tyrosine)(38|MOD:00134|N6-glycyl-L-lysine)(53|MOD:00134|N6-glycyl-L-lysine)(53|MOD:00064|N6-acetyl-L-lysine)(69|MOD:00134|N6-glycyl-L-lysine)(75|MOD:00134|N6-glycyl-L-lysine)(99|MOD:00134|N6-glycyl-L-…
nxp:NX_O43707-3	521	50	59524.1	92	5430	0.00126847	0.768	10927.9	\PName=Alpha-actinin-4 isoform Iso 3 \GName=ACTN4 \NcbiTaxId=9606 \TaxName=Homo Sapiens \Length=521 \SV=2 \EV=226 \PE=1 \ModResPsi=(31|MOD:00048|O4'-phospho-L-tyrosine)(69|MOD:00047|O-phospho-L-threonine)(109|MOD:00235|S-nitrosyl-L-cysteine)(117|MOD:00046|O-phospho-L-serine)(121|MOD:00046|O-phospho-L-serine)(202|MOD:00064|N6-acetyl-L-lysine)(216|MOD:00046|O-phospho-L-serine)(218|MOD:00046|O-phosp…
nxp:NX_P51149-1	207	27	23456.8	27	1116	0.000656165	0.768	2329.19	\PName=Ras-related protein Rab-7a isoform Iso 1 \GName=RAB7A \NcbiTaxId=9606 \TaxName=Homo Sapiens \Length=207 \SV=1 \EV=211 \PE=1 \ModResPsi=(2|MOD:00061|N-acetyl-L-threonine)(32|MOD:00134|N6-glycyl-L-lysine)(38|MOD:00134|N6-glycyl-L-lysine)(40|MOD:00047|O-phospho-L-threonine)(72|MOD:00046|O-phospho-L-serine)(126|MOD:00134|N6-glycyl-L-lysine)(146|MOD:00134|N6-glycyl-L-lysine)(183|MOD:00048|O4'-p…
nxp:NX_P61224-4	142	16	16005.3	50	6885	0.00590113	0.768	14193.4	\PName=Ras-related protein Rap-1b isoform Iso 4 \GName=RAP1B \NcbiTaxId=9606 \TaxName=Homo Sapiens \Length=142 \SV=1 \EV=182 \PE=1 \ModResPsi=(137|MOD:00046|O-phospho-L-serine)(139|MOD:00114|L-cysteine methyl ester)(139|MOD:00113|S-geranylgeranyl-L-cysteine) \VariantSimple=(2|C)(2|P)(8|I)(14|I)(17|Y)(18|V)(35|*)(41|A)(43|I)(46|C)(52|R)(55|*)(55|I)(55|K)(61|D)(62|E)(64|N)(65|E)(65|V)(69|L)(69|V)(7…
nxp:NX_P62879-1	340	14	37289	29	501	0.00017934	0.768	979.63	\PName=Guanine nucleotide-binding protein G(I)/G(S)/G(T) subunit beta-2 isoform Iso 1 \GName=GNB2 \NcbiTaxId=9606 \TaxName=Homo Sapiens \Length=340 \SV=3 \EV=167 \PE=1 \ModResPsi=(2|MOD:00060|N-acetyl-L-serine)(23|MOD:00134|N6-glycyl-L-lysine)(28|MOD:00046|O-phospho-L-serine)(207|MOD:00046|O-phospho-L-serine)(209|MOD:00134|N6-glycyl-L-lysine)(239|MOD:00048|O4'-phospho-L-tyrosine)(301|MOD:00134|N6…
nxp:NX_P06576-1	529	98	56506.6	98	2819	0.000648573	0.767	5911.24	\PName=ATP synthase subunit beta, mitochondrial isoform Iso 1 \GName=ATP5F1B \NcbiTaxId=9606 \TaxName=Homo Sapiens \Length=529 \SV=3 \EV=231 \PE=1 \ModResPsi=(51|MOD:00046|O-phospho-L-serine)(107|MOD:00047|O-phospho-L-threonine)(124|MOD:00134|N6-glycyl-L-lysine)(124|MOD:01819|N6-succinyl-L-lysine)(124|MOD:00064|N6-acetyl-L-lysine)(133|MOD:00064|N6-acetyl-L-lysine)(133|MOD:01819|N6-succinyl-L-lysi…
nxp:NX_O15144-1	300	72	34293.5	72	1775	0.000720106	0.767	3446.79	\PName=Actin-related protein 2/3 complex subunit 2 isoform Iso 1 \GName=ARPC2 \NcbiTaxId=9606 \TaxName=Homo Sapiens \Length=300 \SV=1 \EV=172 \PE=1 \ModResPsi=(65|MOD:00134|N6-glycyl-L-lysine)(127|MOD:00134|N6-glycyl-L-lysine)(192|MOD:00046|O-phospho-L-serine)(269|MOD:00134|N6-glycyl-L-lysine)(275|MOD:00064|N6-acetyl-L-lysine)(275|MOD:00134|N6-glycyl-L-lysine)(295|MOD:00064|N6-acetyl-L-lysine)(29…
nxp:NX_P00558-1	417	66	44568.1	79	2959	0.000863631	0.767	6671.15	\PName=Phosphoglycerate kinase 1 isoform Iso 1 \GName=PGK1 \NcbiTaxId=9606 \TaxName=Homo Sapiens \Length=417 \SV=3 \EV=223 \PE=1 \ModResPsi=(2|MOD:00060|N-acetyl-L-serine)(2|MOD:00046|O-phospho-L-serine)(4|MOD:00046|O-phospho-L-serine)(6|MOD:00134|N6-glycyl-L-lysine)(6|MOD:01819|N6-succinyl-L-lysine)(11|MOD:00134|N6-glycyl-L-lysine)(11|MOD:00064|N6-acetyl-L-lysine)(30|MOD:00134|N6-glycyl-L-lysine…
nxp:NX_P61106-1	215	23	23863.9	23	911	0.000515702	0.767	1979.43	\PName=Ras-related protein Rab-14 isoform Iso 1 \GName=RAB14 \NcbiTaxId=9606 \TaxName=Homo Sapiens \Length=215 \SV=4 \EV=174 \PE=1 \ModResPsi=(2|MOD:00050|N-acetyl-L-alanine)(35|MOD:00134|N6-glycyl-L-lysine)(97|MOD:00046|O-phospho-L-serine)(98|MOD:00047|O-phospho-L-threonine)(104|MOD:00046|O-phospho-L-serine)(171|MOD:00134|N6-glycyl-L-lysine)(180|MOD:00046|O-phospho-L-serine)(193|MOD:00134|N6-gly…
nxp:NX_O43707-1	911	16	104770	160	10593	0.00141521	0.766	22495.4	\PName=Alpha-actinin-4 isoform Iso 1 \GName=ACTN4 \NcbiTaxId=9606 \TaxName=Homo Sapiens \Length=911 \SV=2 \EV=226 \PE=1 \ModResPsi=(31|MOD:00048|O4'-phospho-L-tyrosine)(69|MOD:00047|O-phospho-L-threonine)(114|MOD:00064|N6-acetyl-L-lysine)(181|MOD:00134|N6-glycyl-L-lysine)(191|MOD:00046|O-phospho-L-serine)(214|MOD:00064|N6-acetyl-L-lysine)(233|MOD:00134|N6-glycyl-L-lysine)(249|MOD:00047|O-phospho-…
nxp:NX_P0DP23-1	149	27	16808.8	28	744	0.000607723	0.765	1631.85	\PName=Calmodulin-1 isoform Iso 1 \GName=CALM1 \NcbiTaxId=9606 \TaxName=Homo Sapiens \Length=149 \SV=1 \EV=33 \PE=1 \ModResPsi=(2|MOD:00050|N-acetyl-L-alanine)(22|MOD:00134|N6-glycyl-L-lysine)(22|MOD:00064|N6-acetyl-L-lysine)(22|MOD:00134|N6-glycyl-L-lysine)(45|MOD:00047|O-phospho-L-threonine)(82|MOD:00046|O-phospho-L-serine)(95|MOD:00064|N6-acetyl-L-lysine)(100|MOD:00048|O4'-phospho-L-tyrosine)(…
nxp:NX_P05387-1	115	11	11639.8	11	161	0.000170391	0.765	311.44	\PName=60S acidic ribosomal protein P2 isoform Iso 1 \GName=RPLP2 \NcbiTaxId=9606 \TaxName=Homo Sapiens \Length=115 \SV=1 \EV=213 \PE=1 \ModResPsi=(1|MOD:00058|N-acetyl-L-methionine)(3|MOD:00048|O4'-phospho-L-tyrosine)(6|MOD:00046|O-phospho-L-serine)(7|MOD:00048|O4'-phospho-L-tyrosine)(16|MOD:00046|O-phospho-L-serine)(17|MOD:00046|O-phospho-L-serine)(19|MOD:00046|O-phospho-L-serine)(21|MOD:00064|…
nxp:NX_Q13637-1	225	24	24963.7	28	669	0.000361879	0.764	1340.63	\PName=Ras-related protein Rab-32 isoform Iso 1 \GName=RAB32 \NcbiTaxId=9606 \TaxName=Homo Sapiens \Length=225 \SV=3 \EV=178 \PE=1 \ModResPsi=(2|MOD:00050|N-acetyl-L-alanine)(71|MOD:00046|O-phospho-L-serine)(134|MOD:00046|O-phospho-L-serine)(151|MOD:00046|O-phospho-L-serine)(152|MOD:00046|O-phospho-L-serine)(154|MOD:00046|O-phospho-L-serine)(224|MOD:00113|S-geranylgeranyl-L-cysteine)(225|MOD:0011…
nxp:NX_P62491-1	216	5	24360.4	25	860	0.000484578	0.764	1626.38	\PName=Ras-related protein Rab-11A isoform Iso 1 \GName=RAB11A \NcbiTaxId=9606 \TaxName=Homo Sapiens \Length=216 \SV=3 \EV=182 \PE=1 \ModResPsi=(2|MOD:00055|N-acetylglycine)(177|MOD:00046|O-phospho-L-serine)(179|MOD:00134|N6-glycyl-L-lysine)(190|MOD:00046|O-phospho-L-serine)(192|MOD:00046|O-phospho-L-serine)(207|MOD:00134|N6-glycyl-L-lysine)(212|MOD:00113|S-geranylgeranyl-L-cysteine)(213|MOD:0011…
nxp:NX_P55072-1	806	116	89247.7	116	3570	0.000539079	0.763	7511.57	\PName=Transitional endoplasmic reticulum ATPase isoform Iso 1 \GName=VCP \NcbiTaxId=9606 \TaxName=Homo Sapiens \Length=806 \SV=4 \EV=216 \PE=1 \ModResPsi=(2|MOD:00050|N-acetyl-L-alanine)(3|MOD:00046|O-phospho-L-serine)(7|MOD:00046|O-phospho-L-serine)(8|MOD:00134|N6-glycyl-L-lysine)(8|MOD:00134|N6-glycyl-L-lysine)(13|MOD:00046|O-phospho-L-serine)(18|MOD:00134|N6-glycyl-L-lysine)(18|MOD:00134|N6-g…
nxp:NX_P36871-1	562	17	61392.5	43	1163	0.000251862	0.763	2204.82	\PName=Phosphoglucomutase-1 isoform Iso 1 \GName=PGM1 \NcbiTaxId=9606 \TaxName=Homo Sapiens \Length=562 \SV=3 \EV=199 \PE=1 \ModResPsi=(1|MOD:00058|N-acetyl-L-methionine)(12|MOD:00048|O4'-phospho-L-tyrosine)(16|MOD:00064|N6-acetyl-L-lysine)(19|MOD:00047|O-phospho-L-threonine)(20|MOD:00046|O-phospho-L-serine)(56|MOD:00047|O-phospho-L-threonine)(115|MOD:00047|O-phospho-L-threonine)(117|MOD:00046|O-…
nxp:NX_Q3ZCW2-1	172	34	18955.6	34	1305	0.000923424	0.762	2654.74	\PName=Galectin-related protein isoform Iso 1 \GName=LGALSL \NcbiTaxId=9606 \TaxName=Homo Sapiens \Length=172 \SV=2 \EV=119 \PE=1 \ModResPsi=(2|MOD:00050|N-acetyl-L-alanine)(22|MOD:00046|O-phospho-L-serine)(24|MOD:00046|O-phospho-L-serine)(25|MOD:00046|O-phospho-L-serine) \VariantSimple=(2|V)(4|A)(4|L)(5|A)(5|M)(7|N)(8|N)(8|R)(9|E)(9|G)(11|G)(11|M)(12|G)(14|P)(15|G)(15|N)(15|V)(18|L)(18|P)(18|Y)(…
nxp:NX_P09104-2	391	23	42662.6	49	2046	0.000636866	0.762	4415.95	\PName=Gamma-enolase isoform Iso 2 \GName=ENO2 \NcbiTaxId=9606 \TaxName=Homo Sapiens \Length=391 \SV=3 \EV=226 \PE=1 \ModResPsi=(2|MOD:00060|N-acetyl-L-serine)(5|MOD:00064|N6-acetyl-L-lysine)(5|MOD:00134|N6-glycyl-L-lysine)(26|MOD:00047|O-phospho-L-threonine)(44|MOD:00048|O4'-phospho-L-tyrosine)(60|MOD:00064|N6-acetyl-L-lysine)(60|MOD:01819|N6-succinyl-L-lysine)(77|MOD:00134|N6-glycyl-L-lysine)(1…
nxp:NX_P84085-1	180	15	20498.6	33	1053	0.000711992	0.761	2082.36	\PName=ADP-ribosylation factor 5 isoform Iso 1 \GName=ARF5 \NcbiTaxId=9606 \TaxName=Homo Sapiens \Length=180 \SV=2 \EV=157 \PE=1 \ModResPsi=(2|MOD:00068|N-myristoylglycine)(137|MOD:00046|O-phospho-L-serine)(142|MOD:00134|N6-glycyl-L-lysine) \VariantSimple=(4|A)(4|I)(7|V)(8|P)(9|I)(12|V)(17|H)(18|I)(22|I)(22|L)(22|R)(33|V)(40|V)(51|Y)(61|V)(64|S)(75|W)(80|Q)(81|*)(84|Y)(97|Q)(97|W)(103|P)(104|T)(1…
nxp:NX_P61086-2	149	5	16589.6	12	104	8.49506e-05	0.758	187.4	\PName=Ubiquitin-conjugating enzyme E2 K isoform Iso 2 \GName=UBE2K \NcbiTaxId=9606 \TaxName=Homo Sapiens \Length=149 \SV=3 \EV=172 \PE=1 \ModResPsi=(2|MOD:00050|N-acetyl-L-alanine)(14|MOD:00134|N6-glycyl-L-lysine)(14|MOD:00064|N6-acetyl-L-lysine)(107|MOD:00046|O-phospho-L-serine)(108|MOD:00046|O-phospho-L-serine)(111|MOD:00048|O4'-phospho-L-tyrosine)(114|MOD:00134|N6-glycyl-L-lysine) \VariantSim…
nxp:NX_P61981-1	247	25	28266.9	44	4166	0.00205278	0.757	7136.1	\PName=14-3-3 protein gamma isoform Iso 1 \GName=YWHAG \NcbiTaxId=9606 \TaxName=Homo Sapiens \Length=247 \SV=2 \EV=172 \PE=1 \ModResPsi=(1|MOD:00058|N-acetyl-L-methionine)(2|MOD:00063|N-acetyl-L-valine)(2|MOD:00063|N-acetyl-L-valine)(10|MOD:00134|N6-glycyl-L-lysine)(38|MOD:00046|O-phospho-L-serine)(65|MOD:00046|O-phospho-L-serine)(69|MOD:00064|N6-acetyl-L-lysine)(71|MOD:00046|O-phospho-L-serine)(…
nxp:NX_P25786-1	263	12	29518.9	24	617	0.000285528	0.757	1108.62	\PName=Proteasome subunit alpha type-1 isoform Short \GName=PSMA1 \NcbiTaxId=9606 \TaxName=Homo Sapiens \Length=263 \SV=1 \EV=225 \PE=1 \ModResPsi=(1|MOD:00058|N-acetyl-L-methionine)(14|MOD:00046|O-phospho-L-serine)(30|MOD:00134|N6-glycyl-L-lysine)(50|MOD:00134|N6-glycyl-L-lysine)(54|MOD:00046|O-phospho-L-serine)(110|MOD:00046|O-phospho-L-serine)(115|MOD:00134|N6-glycyl-L-lysine)(137|MOD:00048|O4…
nxp:NX_Q9Y696-1	253	25	28735.7	29	1304	0.000627302	0.755	2690.4	\PName=Chloride intracellular channel protein 4 isoform Iso 1 \GName=CLIC4 \NcbiTaxId=9606 \TaxName=Homo Sapiens \Length=253 \SV=4 \EV=183 \PE=1 \ModResPsi=(2|MOD:00050|N-acetyl-L-alanine)(4|MOD:00046|O-phospho-L-serine)(11|MOD:00134|N6-glycyl-L-lysine)(24|MOD:00064|N6-acetyl-L-lysine)(62|MOD:00134|N6-glycyl-L-lysine)(130|MOD:00134|N6-glycyl-L-lysine)(130|MOD:00064|N6-acetyl-L-lysine)(132|MOD:000…
nxp:NX_P68371-1	445	4	49781	171	9017	0.00246616	0.755	18205.8	\PName=Tubulin beta-4B chain isoform Iso 1 \GName=TUBB4B \NcbiTaxId=9606 \TaxName=Homo Sapiens \Length=445 \SV=1 \EV=163 \PE=1 \ModResPsi=(50|MOD:00048|O4'-phospho-L-tyrosine)(51|MOD:00048|O4'-phospho-L-tyrosine)(55|MOD:00047|O-phospho-L-threonine)(58|MOD:00134|N6-glycyl-L-lysine)(58|MOD:00064|N6-acetyl-L-lysine)(172|MOD:00046|O-phospho-L-serine)(438|MOD:00207|L-isoglutamyl-polyglutamic acid) \Va…
nxp:NX_P49773-1	126	14	13775.1	14	183	0.000176766	0.754	380.36	\PName=Histidine triad nucleotide-binding protein 1 isoform Iso 1 \GName=HINT1 \NcbiTaxId=9606 \TaxName=Homo Sapiens \Length=126 \SV=2 \EV=194 \PE=1 \ModResPsi=(2|MOD:00050|N-acetyl-L-alanine)(7|MOD:00064|N6-acetyl-L-lysine)(7|MOD:00134|N6-glycyl-L-lysine)(21|MOD:00134|N6-glycyl-L-lysine)(21|MOD:00064|N6-acetyl-L-lysine)(30|MOD:00134|N6-glycyl-L-lysine)(30|MOD:00064|N6-acetyl-L-lysine)(45|MOD:000…
nxp:NX_P06702-1	114	13	13215.5	13	245	0.000261566	0.754	489.88	\PName=Protein S100-A9 isoform Iso 1 \GName=S100A9 \NcbiTaxId=9606 \TaxName=Homo Sapiens \Length=114 \SV=1 \EV=219 \PE=1 \ModResPsi=(3|MOD:00235|S-nitrosyl-L-cysteine)(14|MOD:00047|O-phospho-L-threonine)(18|MOD:00047|O-phospho-L-threonine)(31|MOD:00047|O-phospho-L-threonine)(105|MOD:00082|3'-methyl-L-histidine)(113|MOD:00047|O-phospho-L-threonine) \ModRes=(2||Blocked amino end (Thr)) \VariantSimp…
nxp:NX_P13804-2	284	6	29988.9	20	410	0.000175705	0.754	817.32	\PName=Electron transfer flavoprotein subunit alpha, mitochondrial isoform Iso 2 \GName=ETFA \NcbiTaxId=9606 \TaxName=Homo Sapiens \Length=284 \SV=1 \EV=211 \PE=1 \ModResPsi=(20|MOD:01819|N6-succinyl-L-lysine)(20|MOD:00064|N6-acetyl-L-lysine)(26|MOD:00064|N6-acetyl-L-lysine)(36|MOD:00134|N6-glycyl-L-lysine)(36|MOD:01819|N6-succinyl-L-lysine)(36|MOD:00064|N6-acetyl-L-lysine)(44|MOD:00047|O-phospho…
nxp:NX_P22061-1	227	12	24602.6	28	617	0.00033081	0.753	1308.5	\PName=Protein-L-isoaspartate(D-aspartate) O-methyltransferase isoform Iso 1 \GName=PCMT1 \NcbiTaxId=9606 \TaxName=Homo Sapiens \Length=227 \SV=4 \EV=204 \PE=1 \ModResPsi=(2|MOD:00050|N-acetyl-L-alanine)(4|MOD:00134|N6-glycyl-L-lysine)(11|MOD:00046|O-phospho-L-serine)(43|MOD:00798|half cystine)(95|MOD:00798|half cystine)(46|MOD:00048|O4'-phospho-L-tyrosine)(49|MOD:00046|O-phospho-L-serine)(105|MO…
nxp:NX_Q6IAA8-1	161	13	17715.8	13	183	0.000138339	0.752	344.49	\PName=Ragulator complex protein LAMTOR1 isoform Iso 1 \GName=LAMTOR1 \NcbiTaxId=9606 \TaxName=Homo Sapiens \Length=161 \SV=2 \EV=133 \PE=1 \ModResPsi=(2|MOD:00068|N-myristoylglycine)(20|MOD:00134|N6-glycyl-L-lysine)(26|MOD:00046|O-phospho-L-serine)(27|MOD:00046|O-phospho-L-serine)(30|MOD:00047|O-phospho-L-threonine)(31|MOD:00134|N6-glycyl-L-lysine)(40|MOD:00048|O4'-phospho-L-tyrosine)(42|MOD:000…
nxp:NX_P13489-1	461	44	49923.1	44	808	0.000213319	0.751	1690.76	\PName=Ribonuclease inhibitor isoform Iso 1 \GName=RNH1 \NcbiTaxId=9606 \TaxName=Homo Sapiens \Length=461 \SV=2 \EV=212 \PE=1 \ModResPsi=(2|MOD:00046|O-phospho-L-serine)(2|MOD:00060|N-acetyl-L-serine)(7|MOD:00046|O-phospho-L-serine)(38|MOD:00235|S-nitrosyl-L-cysteine)(82|MOD:00047|O-phospho-L-threonine)(84|MOD:00046|O-phospho-L-serine)(89|MOD:00134|N6-glycyl-L-lysine)(91|MOD:00046|O-phospho-L-ser…
nxp:NX_P61586-1	193	22	21736.1	41	1230	0.000775652	0.751	2651.77	\PName=Transforming protein RhoA isoform Iso 1 \GName=RHOA \NcbiTaxId=9606 \TaxName=Homo Sapiens \Length=193 \SV=1 \EV=190 \PE=1 \ModResPsi=(34|MOD:00048|O4'-phospho-L-tyrosine)(34|MOD:00208|O4'-(phospho-5'-adenosine)-L-tyrosine)(37|MOD:00272|O-(phospho-5'-adenosine)-L-threonine)(41|MOD:00236|N4-(ADP-ribosyl)-L-asparagine)(135|MOD:00134|N6-glycyl-L-lysine)(188|MOD:00046|O-phospho-L-serine)(190|MO…
nxp:NX_P11142-1	646	17	70836.2	98	6113	0.0011517	0.751	13065	\PName=Heat shock cognate 71 kDa protein isoform Iso 1 \GName=HSPA8 \NcbiTaxId=9606 \TaxName=Homo Sapiens \Length=646 \SV=1 \EV=237 \PE=1 \ModResPsi=(2|MOD:00060|N-acetyl-L-serine)(3|MOD:00134|N6-glycyl-L-lysine)(14|MOD:00047|O-phospho-L-threonine)(15|MOD:00048|O4'-phospho-L-tyrosine)(25|MOD:00134|N6-glycyl-L-lysine)(56|MOD:00064|N6-acetyl-L-lysine)(56|MOD:00134|N6-glycyl-L-lysine)(71|MOD:00134|N…
nxp:NX_P50395-2	400	30	45572.2	64	1684	0.000512391	0.75	3329.98	\PName=Rab GDP dissociation inhibitor beta isoform Iso 2 \GName=GDI2 \NcbiTaxId=9606 \TaxName=Homo Sapiens \Length=400 \SV=2 \EV=183 \PE=1 \ModResPsi=(1|MOD:00058|N-acetyl-L-methionine)(54|MOD:00064|N6-acetyl-L-lysine)(54|MOD:00134|N6-glycyl-L-lysine)(57|MOD:01819|N6-succinyl-L-lysine)(61|MOD:00046|O-phospho-L-serine)(97|MOD:00134|N6-glycyl-L-lysine)(158|MOD:00048|O4'-phospho-L-tyrosine)(160|MOD:…
nxp:NX_P60953-1	191	10	21278.9	33	808	0.00051487	0.749	1684.04	\PName=Cell division control protein 42 homolog isoform Iso 1 \GName=CDC42 \NcbiTaxId=9606 \TaxName=Homo Sapiens \Length=191 \SV=2 \EV=199 \PE=1 \ModResPsi=(32|MOD:00208|O4'-(phospho-5'-adenosine)-L-tyrosine)(35|MOD:00272|O-(phospho-5'-adenosine)-L-threonine)(64|MOD:00048|O4'-phospho-L-tyrosine)(107|MOD:00134|N6-glycyl-L-lysine)(133|MOD:00134|N6-glycyl-L-lysine)(135|MOD:00134|N6-glycyl-L-lysine)(…
nxp:NX_Q15555-4	274	7	30654.1	33	1503	0.000667617	0.748	3132.9	\PName=Microtubule-associated protein RP/EB family member 2 isoform Iso 4 \GName=MAPRE2 \NcbiTaxId=9606 \TaxName=Homo Sapiens \Length=274 \SV=1 \EV=177 \PE=1 \ModResPsi=(103|MOD:00134|N6-glycyl-L-lysine)(112|MOD:00134|N6-glycyl-L-lysine)(114|MOD:00048|O4'-phospho-L-tyrosine)(142|MOD:00046|O-phospho-L-serine)(147|MOD:00046|O-phospho-L-serine)(155|MOD:00046|O-phospho-L-serine)(163|MOD:00046|O-phosp…
nxp:NX_P62136-1	330	2	37469.8	34	1026	0.000378401	0.748	2061.06	\PName=Serine/threonine-protein phosphatase PP1-alpha catalytic subunit isoform Iso 1 \GName=PPP1CA \NcbiTaxId=9606 \TaxName=Homo Sapiens \Length=330 \SV=1 \EV=174 \PE=1 \ModResPsi=(2|MOD:00046|O-phospho-L-serine)(2|MOD:00060|N-acetyl-L-serine)(6|MOD:00134|N6-glycyl-L-lysine)(22|MOD:00046|O-phospho-L-serine)(26|MOD:00134|N6-glycyl-L-lysine)(305|MOD:00064|N6-acetyl-L-lysine)(305|MOD:00134|N6-glycy…
nxp:NX_P0DPH7-1	450	0	49909.6	150	5413	0.00146401	0.747	11885.6	\PName=Tubulin alpha-3C chain isoform Iso 1 \GName=TUBA3C \NcbiTaxId=9606 \TaxName=Homo Sapiens \Length=450 \SV=1 \EV=15 \PE=1 \ModResPsi=(40|MOD:00064|N6-acetyl-L-lysine)(282|MOD:01352|nitrated L-tyrosine)(439|MOD:00046|O-phospho-L-serine)(450|MOD:01786|3'-nitro-L-tyrosine) \VariantSimple=(2|C)(2|G)(2|H)(2|P)(4|Y)(5|V)(6|C)(7|V)(8|L)(8|Q)(9|L)(9|M)(11|L)(16|L)(16|M)(17|R)(17|S)(18|S)(19|S)(20|S)…
nxp:NX_P46109-1	303	32	33737.9	32	788	0.000316521	0.746	1710.42	\PName=Crk-like protein isoform Iso 1 \GName=CRKL \NcbiTaxId=9606 \TaxName=Homo Sapiens \Length=303 \SV=1 \EV=192 \PE=1 \ModResPsi=(41|MOD:00046|O-phospho-L-serine)(42|MOD:00046|O-phospho-L-serine)(43|MOD:00047|O-phospho-L-threonine)(51|MOD:00046|O-phospho-L-serine)(105|MOD:00048|O4'-phospho-L-tyrosine)(107|MOD:00046|O-phospho-L-serine)(112|MOD:00046|O-phospho-L-serine)(114|MOD:00046|O-phospho-L-…
nxp:NX_P37840-3	126	1	13082.5	14	711	0.000686781	0.746	1747.28	\PName=Alpha-synuclein isoform 2-5 \GName=SNCA \NcbiTaxId=9606 \TaxName=Homo Sapiens \Length=126 \SV=1 \EV=227 \PE=1 \ModResPsi=(1|MOD:00058|N-acetyl-L-methionine)(73|MOD:00046|O-phospho-L-serine)(111|MOD:00048|O4'-phospho-L-tyrosine)(115|MOD:00046|O-phospho-L-serine)(119|MOD:00048|O4'-phospho-L-tyrosine)(122|MOD:00048|O4'-phospho-L-tyrosine) \VariantSimple=(2|Y)(3|E)(3|I)(4|L)(6|N)(8|F)(11|S)(13…
nxp:NX_Q86YW5-1	311	0	32639.9	53	1392	0.000544751	0.746	3057.24	\PName=Trem-like transcript 1 protein isoform Iso 1 \GName=TREML1 \NcbiTaxId=9606 \TaxName=Homo Sapiens \Length=311 \SV=2 \EV=126 \PE=1 \ModResPsi=(38|MOD:00798|half cystine)(104|MOD:00798|half cystine)(52|MOD:00798|half cystine)(59|MOD:00798|half cystine)(196|MOD:00115|S-palmitoyl-L-cysteine)(239|MOD:00046|O-phospho-L-serine)(243|MOD:00047|O-phospho-L-threonine)(244|MOD:00047|O-phospho-L-threoni…
nxp:NX_Q00610-2	1639	91	187753	248	5971	0.000443392	0.745	12683.2	\PName=Clathrin heavy chain 1 isoform Iso 2 \GName=CLTC \NcbiTaxId=9606 \TaxName=Homo Sapiens \Length=1639 \SV=5 \EV=205 \PE=1 \ModResPsi=(2|MOD:00050|N-acetyl-L-alanine)(67|MOD:00046|O-phospho-L-serine)(77|MOD:00046|O-phospho-L-serine)(103|MOD:00047|O-phospho-L-threonine)(105|MOD:00047|O-phospho-L-threonine)(109|MOD:00047|O-phospho-L-threonine)(147|MOD:00046|O-phospho-L-serine)(163|MOD:00134|N6-…
nxp:NX_P10809-1	573	55	60998.4	68	2122	0.000450723	0.745	4671.93	\PName=60 kDa heat shock protein, mitochondrial isoform Iso 1 \GName=HSPD1 \NcbiTaxId=9606 \TaxName=Homo Sapiens \Length=573 \SV=2 \EV=235 \PE=1 \ModResPsi=(31|MOD:01819|N6-succinyl-L-lysine)(31|MOD:00064|N6-acetyl-L-lysine)(31|MOD:00134|N6-glycyl-L-lysine)(58|MOD:00134|N6-glycyl-L-lysine)(67|MOD:00046|O-phospho-L-serine)(70|MOD:00046|O-phospho-L-serine)(72|MOD:00134|N6-glycyl-L-lysine)(75|MOD:00…
nxp:NX_P62937-1	165	31	17982.9	49	3199	0.00235966	0.745	6452.18	\PName=Peptidyl-prolyl cis-trans isomerase A isoform Iso 1 \GName=PPIA \NcbiTaxId=9606 \TaxName=Homo Sapiens \Length=165 \SV=2 \EV=179 \PE=1 \ModResPsi=(1|MOD:00058|N-acetyl-L-methionine)(2|MOD:00063|N-acetyl-L-valine)(5|MOD:00047|O-phospho-L-threonine)(21|MOD:00046|O-phospho-L-serine)(28|MOD:00064|N6-acetyl-L-lysine)(28|MOD:00134|N6-glycyl-L-lysine)(28|MOD:00134|N6-glycyl-L-lysine)(31|MOD:00134|…
nxp:NX_P60981-1	165	25	18475.5	26	692	0.000510436	0.745	1416.64	\PName=Destrin isoform Iso 1 \GName=DSTN \NcbiTaxId=9606 \TaxName=Homo Sapiens \Length=165 \SV=3 \EV=156 \PE=1 \ModResPsi=(2|MOD:00050|N-acetyl-L-alanine)(3|MOD:00046|O-phospho-L-serine)(19|MOD:00064|N6-acetyl-L-lysine)(24|MOD:00046|O-phospho-L-serine)(25|MOD:00047|O-phospho-L-threonine)(65|MOD:00047|O-phospho-L-threonine)(88|MOD:00046|O-phospho-L-serine)(92|MOD:00064|N6-acetyl-L-lysine)(92|MOD:0…
nxp:NX_O00161-1	211	6	23321.5	33	847	0.000488563	0.744	1728.16	\PName=Synaptosomal-associated protein 23 isoform SNAP-23a \GName=SNAP23 \NcbiTaxId=9606 \TaxName=Homo Sapiens \Length=211 \SV=1 \EV=199 \PE=1 \ModResPsi=(1|MOD:00058|N-acetyl-L-methionine)(5|MOD:00046|O-phospho-L-serine)(6|MOD:00046|O-phospho-L-serine)(20|MOD:00046|O-phospho-L-serine)(23|MOD:00046|O-phospho-L-serine)(34|MOD:00046|O-phospho-L-serine)(79|MOD:00115|S-palmitoyl-L-cysteine)(80|MOD:00…
nxp:NX_P02671-2	644	106	69695.8	195	9823	0.00185643	0.742	20048.8	\PName=Fibrinogen alpha chain isoform Iso 2 \GName=FGA \NcbiTaxId=9606 \TaxName=Homo Sapiens \Length=644 \SV=2 \EV=241 \PE=1 \ModResPsi=(22|MOD:00046|O-phospho-L-serine)(45|MOD:00046|O-phospho-L-serine)(47|MOD:00798|half cystine)(47|MOD:00798|half cystine)(50|MOD:00046|O-phospho-L-serine)(55|MOD:00798|half cystine)(55|MOD:00798|half cystine)(56|MOD:00046|O-phospho-L-serine)(64|MOD:00798|half cyst…
nxp:NX_O00429-7	533	27	59953.4	62	1882	0.000429746	0.741	3755.72	\PName=Dynamin-1-like protein isoform Iso 7 \GName=DNM1L \NcbiTaxId=9606 \TaxName=Homo Sapiens \Length=533 \SV=2 \EV=181 \PE=1 \ModResPsi=(326|MOD:00046|O-phospho-L-serine)(329|MOD:00134|N6-glycyl-L-lysine)(332|MOD:00134|N6-glycyl-L-lysine)(341|MOD:00046|O-phospho-L-serine)(345|MOD:00046|O-phospho-L-serine)(355|MOD:00134|N6-glycyl-L-lysine)(365|MOD:00134|N6-glycyl-L-lysine)(369|MOD:00046|O-phosph…
nxp:NX_O43707-2	692	24	79845.5	110	8013	0.00140932	0.741	17065	\PName=Alpha-actinin-4 isoform ACTN4ISO \GName=ACTN4 \NcbiTaxId=9606 \TaxName=Homo Sapiens \Length=692 \SV=2 \EV=226 \PE=1 \ModResPsi=(31|MOD:00048|O4'-phospho-L-tyrosine)(162|MOD:00046|O-phospho-L-serine)(224|MOD:00047|O-phospho-L-threonine)(226|MOD:00047|O-phospho-L-threonine)(228|MOD:00046|O-phospho-L-serine)(280|MOD:00235|S-nitrosyl-L-cysteine)(288|MOD:00046|O-phospho-L-serine)(292|MOD:00046|…
nxp:NX_P63098-1	170	11	19269.6	13	161	0.000115265	0.741	304.66	\PName=Calcineurin subunit B type 1 isoform Iso 1 \GName=PPP3R1 \NcbiTaxId=9606 \TaxName=Homo Sapiens \Length=170 \SV=2 \EV=168 \PE=1 \ModResPsi=(2|MOD:00068|N-myristoylglycine)(35|MOD:00046|O-phospho-L-serine)(37|MOD:00046|O-phospho-L-serine)(39|MOD:00046|O-phospho-L-serine)(106|MOD:00048|O4'-phospho-L-tyrosine)(125|MOD:00134|N6-glycyl-L-lysine) \VariantSimple=(2|E)(6|I)(8|A)(16|G)(17|V)(24|*)(2…
nxp:NX_P54819-1	239	0	26442.8	25	475	0.000241888	0.741	863.4	\PName=Adenylate kinase 2, mitochondrial isoform Iso 1 \GName=AK2 \NcbiTaxId=9606 \TaxName=Homo Sapiens \Length=239 \SV=2 \EV=199 \PE=1 \ModResPsi=(1|MOD:00058|N-acetyl-L-methionine)(4|MOD:00046|O-phospho-L-serine)(12|MOD:00048|O4'-phospho-L-tyrosine)(28|MOD:00134|N6-glycyl-L-lysine)(30|MOD:00047|O-phospho-L-threonine)(42|MOD:00798|half cystine)(92|MOD:00798|half cystine)(58|MOD:00046|O-phospho-L…
nxp:NX_P12931-1	536	25	59779	64	1383	0.000314034	0.739	2733.62	\PName=Proto-oncogene tyrosine-protein kinase Src isoform Iso 1 \GName=SRC \NcbiTaxId=9606 \TaxName=Homo Sapiens \Length=536 \SV=3 \EV=244 \PE=1 \ModResPsi=(2|MOD:00068|N-myristoylglycine)(12|MOD:00046|O-phospho-L-serine)(17|MOD:00046|O-phospho-L-serine)(35|MOD:00046|O-phospho-L-serine)(43|MOD:00046|O-phospho-L-serine)(51|MOD:00046|O-phospho-L-serine)(69|MOD:00046|O-phospho-L-serine)(70|MOD:00046…
nxp:NX_P04899-3	318	24	36424	49	1342	0.000513623	0.739	2872.01	\PName=Guanine nucleotide-binding protein G(i) subunit alpha-2 isoform Iso 3 \GName=GNAI2 \NcbiTaxId=9606 \TaxName=Homo Sapiens \Length=318 \SV=3 \EV=220 \PE=1 \ModResPsi=(24|MOD:00048|O4'-phospho-L-tyrosine)(131|MOD:00048|O4'-phospho-L-tyrosine)(142|MOD:00177|omega-N-(ADP-ribosyl)-L-arginine)(168|MOD:00685|deamidated L-glutamine)(259|MOD:00134|N6-glycyl-L-lysine)(270|MOD:00134|N6-glycyl-L-lysine…
nxp:NX_Q8NEU8-1	664	21	74428.3	50	734	0.000134539	0.739	1394.47	\PName=DCC-interacting protein 13-beta isoform Iso 1 \GName=APPL2 \NcbiTaxId=9606 \TaxName=Homo Sapiens \Length=664 \SV=3 \EV=157 \PE=1 \ModResPsi=(16|MOD:00046|O-phospho-L-serine)(19|MOD:00047|O-phospho-L-threonine)(329|MOD:00046|O-phospho-L-serine)(346|MOD:00047|O-phospho-L-threonine)(378|MOD:00048|O4'-phospho-L-tyrosine)(399|MOD:00047|O-phospho-L-threonine)(403|MOD:00046|O-phospho-L-serine)(43…
nxp:NX_O75563-1	359	32	41172.9	32	939	0.000318339	0.738	1728.68	\PName=Src kinase-associated phosphoprotein 2 isoform Iso 1 \GName=SKAP2 \NcbiTaxId=9606 \TaxName=Homo Sapiens \Length=359 \SV=1 \EV=155 \PE=1 \ModResPsi=(5|MOD:00046|O-phospho-L-serine)(6|MOD:00046|O-phospho-L-serine)(9|MOD:00046|O-phospho-L-serine)(11|MOD:00048|O4'-phospho-L-tyrosine)(75|MOD:00048|O4'-phospho-L-tyrosine)(85|MOD:00047|O-phospho-L-threonine)(87|MOD:00046|O-phospho-L-serine)(90|MO…
nxp:NX_P00387-1	301	31	34194.7	61	1625	0.000657062	0.738	3659.42	\PName=NADH-cytochrome b5 reductase 3 isoform Iso 1 \GName=CYB5R3 \NcbiTaxId=9606 \TaxName=Homo Sapiens \Length=301 \SV=3 \EV=244 \PE=1 \ModResPsi=(2|MOD:00068|N-myristoylglycine)(35|MOD:00047|O-phospho-L-threonine)(42|MOD:00134|N6-glycyl-L-lysine)(42|MOD:00064|N6-acetyl-L-lysine)(43|MOD:00048|O4'-phospho-L-tyrosine)(120|MOD:00064|N6-acetyl-L-lysine)(120|MOD:00134|N6-glycyl-L-lysine)(126|MOD:0013…
nxp:NX_P10768-1	282	25	31424.4	25	565	0.000243848	0.738	1063.16	\PName=S-formylglutathione hydrolase isoform Iso 1 \GName=ESD \NcbiTaxId=9606 \TaxName=Homo Sapiens \Length=282 \SV=2 \EV=189 \PE=1 \ModResPsi=(2|MOD:00050|N-acetyl-L-alanine)(4|MOD:01819|N6-succinyl-L-lysine)(4|MOD:00134|N6-glycyl-L-lysine)(10|MOD:00134|N6-glycyl-L-lysine)(17|MOD:00134|N6-glycyl-L-lysine)(167|MOD:00134|N6-glycyl-L-lysine)(197|MOD:00046|O-phospho-L-serine)(198|MOD:00134|N6-glycyl…
nxp:NX_P09104-1	434	5	47221	50	2013	0.000564512	0.737	4389.09	\PName=Gamma-enolase isoform Iso 1 \GName=ENO2 \NcbiTaxId=9606 \TaxName=Homo Sapiens \Length=434 \SV=3 \EV=226 \PE=1 \ModResPsi=(2|MOD:00060|N-acetyl-L-serine)(5|MOD:00064|N6-acetyl-L-lysine)(5|MOD:00134|N6-glycyl-L-lysine)(26|MOD:00047|O-phospho-L-threonine)(44|MOD:00048|O4'-phospho-L-tyrosine)(60|MOD:00064|N6-acetyl-L-lysine)(60|MOD:01819|N6-succinyl-L-lysine)(64|MOD:00064|N6-acetyl-L-lysine)(8…
nxp:NX_P61019-1	212	0	23512.8	17	442	0.00025375	0.736	950.51	\PName=Ras-related protein Rab-2A isoform Iso 1 \GName=RAB2A \NcbiTaxId=9606 \TaxName=Homo Sapiens \Length=212 \SV=1 \EV=162 \PE=1 \ModResPsi=(2|MOD:00050|N-acetyl-L-alanine)(108|MOD:00046|O-phospho-L-serine)(165|MOD:00064|N6-acetyl-L-lysine)(165|MOD:00134|N6-glycyl-L-lysine)(211|MOD:00113|S-geranylgeranyl-L-cysteine)(212|MOD:00113|S-geranylgeranyl-L-cysteine) \VariantSimple=(4|T)(7|L)(13|D)(39|V…
nxp:NX_P78371-1	535	66	57434.1	66	1662	0.000378091	0.735	3592.15	\PName=T-complex protein 1 subunit beta isoform Iso 1 \GName=CCT2 \NcbiTaxId=9606 \TaxName=Homo Sapiens \Length=535 \SV=4 \EV=193 \PE=1 \ModResPsi=(2|MOD:00050|N-acetyl-L-alanine)(3|MOD:00046|O-phospho-L-serine)(5|MOD:00046|O-phospho-L-serine)(13|MOD:00064|N6-acetyl-L-lysine)(13|MOD:00134|N6-glycyl-L-lysine)(40|MOD:00134|N6-glycyl-L-lysine)(46|MOD:00134|N6-glycyl-L-lysine)(60|MOD:00046|O-phospho-…
nxp:NX_Q99685-2	283	21	31110.7	36	647	0.000278251	0.735	1267.71	\PName=Monoglyceride lipase isoform Iso 2 \GName=MGLL \NcbiTaxId=9606 \TaxName=Homo Sapiens \Length=283 \SV=2 \EV=167 \PE=1 \ModResPsi=(15|MOD:00046|O-phospho-L-serine)(16|MOD:00046|O-phospho-L-serine)(20|MOD:00047|O-phospho-L-threonine)(68|MOD:01352|nitrated L-tyrosine)(279|MOD:00047|O-phospho-L-threonine)(281|MOD:00046|O-phospho-L-serine) \VariantSimple=(2|*)(2|K)(3|P)(4|R)(5|L)(8|S)(9|F)(11|R)…
nxp:NX_P11142-2	493	43	53466.4	92	5505	0.00135903	0.734	11751.4	\PName=Heat shock cognate 71 kDa protein isoform Iso 2 \GName=HSPA8 \NcbiTaxId=9606 \TaxName=Homo Sapiens \Length=493 \SV=1 \EV=237 \PE=1 \ModResPsi=(2|MOD:00060|N-acetyl-L-serine)(3|MOD:00134|N6-glycyl-L-lysine)(14|MOD:00047|O-phospho-L-threonine)(15|MOD:00048|O4'-phospho-L-tyrosine)(25|MOD:00134|N6-glycyl-L-lysine)(56|MOD:00064|N6-acetyl-L-lysine)(56|MOD:00134|N6-glycyl-L-lysine)(71|MOD:00134|N…
nxp:NX_P02768-2	417	36	47311.7	171	15100	0.00440717	0.734	30942.5	\PName=Serum albumin isoform Iso 2 \GName=ALB \NcbiTaxId=9606 \TaxName=Homo Sapiens \Length=417 \SV=2 \EV=264 \PE=1 \ModResPsi=(29|MOD:00046|O-phospho-L-serine)(64|MOD:00046|O-phospho-L-serine)(75|MOD:00047|O-phospho-L-threonine)(77|MOD:00798|half cystine)(85|MOD:00798|half cystine)(78|MOD:00798|half cystine)(224|MOD:00798|half cystine)(97|MOD:00798|half cystine)(111|MOD:00798|half cystine)(102|M…
nxp:NX_P08758-1	320	28	35896.4	28	449	0.000170772	0.734	869.12	\PName=Annexin A5 isoform Iso 1 \GName=ANXA5 \NcbiTaxId=9606 \TaxName=Homo Sapiens \Length=320 \SV=2 \EV=220 \PE=1 \ModResPsi=(2|MOD:00050|N-acetyl-L-alanine)(29|MOD:00134|N6-glycyl-L-lysine)(29|MOD:00134|N6-glycyl-L-lysine)(29|MOD:00134|N6-glycyl-L-lysine)(33|MOD:00047|O-phospho-L-threonine)(37|MOD:00046|O-phospho-L-serine)(43|MOD:00047|O-phospho-L-threonine)(58|MOD:00064|N6-acetyl-L-lysine)(58|…
nxp:NX_O00161-2	158	15	17759.8	28	782	0.000602378	0.734	1588.75	\PName=Synaptosomal-associated protein 23 isoform SNAP-23b \GName=SNAP23 \NcbiTaxId=9606 \TaxName=Homo Sapiens \Length=158 \SV=1 \EV=199 \PE=1 \ModResPsi=(1|MOD:00058|N-acetyl-L-methionine)(5|MOD:00046|O-phospho-L-serine)(6|MOD:00046|O-phospho-L-serine)(20|MOD:00046|O-phospho-L-serine)(23|MOD:00046|O-phospho-L-serine)(34|MOD:00046|O-phospho-L-serine)(79|MOD:00115|S-palmitoyl-L-cysteine)(80|MOD:00…
nxp:NX_P24666-3	124	1	14315	7	218	0.000213971	0.734	408.63	\PName=Low molecular weight phosphotyrosine protein phosphatase isoform Iso 3 \GName=ACP1 \NcbiTaxId=9606 \TaxName=Homo Sapiens \Length=124 \SV=3 \EV=211 \PE=1 \ModResPsi=(2|MOD:00050|N-acetyl-L-alanine)(79|MOD:00134|N6-glycyl-L-lysine)(79|MOD:00134|N6-glycyl-L-lysine)(98|MOD:00048|O4'-phospho-L-tyrosine)(99|MOD:00048|O4'-phospho-L-tyrosine) \VariantSimple=(2|G)(2|V)(3|G)(3|K)(4|L)(4|R)(5|D)(5|G)…
nxp:NX_P04040-1	527	57	59700.7	57	1617	0.000373438	0.732	3347.82	\PName=Catalase isoform Iso 1 \GName=CAT \NcbiTaxId=9606 \TaxName=Homo Sapiens \Length=527 \SV=3 \EV=221 \PE=1 \ModResPsi=(2|MOD:00050|N-acetyl-L-alanine)(9|MOD:00046|O-phospho-L-serine)(16|MOD:00064|N6-acetyl-L-lysine)(221|MOD:01819|N6-succinyl-L-lysine)(231|MOD:00048|O4'-phospho-L-tyrosine)(233|MOD:00064|N6-acetyl-L-lysine)(243|MOD:00064|N6-acetyl-L-lysine)(243|MOD:00134|N6-glycyl-L-lysine)(306…
nxp:NX_P37840-2	112	11	11346.9	21	1029	0.00111819	0.732	2439.05	\PName=Alpha-synuclein isoform 2-4 \GName=SNCA \NcbiTaxId=9606 \TaxName=Homo Sapiens \Length=112 \SV=1 \EV=227 \PE=1 \ModResPsi=(1|MOD:00058|N-acetyl-L-methionine)(87|MOD:00046|O-phospho-L-serine)(105|MOD:00048|O4'-phospho-L-tyrosine)(108|MOD:00048|O4'-phospho-L-tyrosine) \ModRes=(54||O-linked (GalNAc...) threonine) \VariantSimple=(2|Y)(3|E)(3|I)(4|L)(6|N)(8|F)(11|S)(13|D)(14|E)(14|R)(16|A)(17|S)…
nxp:NX_P54819-4	130	5	14681.7	16	310	0.000290227	0.731	532.58	\PName=Adenylate kinase 2, mitochondrial isoform Iso 4 \GName=AK2 \NcbiTaxId=9606 \TaxName=Homo Sapiens \Length=130 \SV=2 \EV=199 \PE=1 \ModResPsi=(10|MOD:00046|O-phospho-L-serine)(14|MOD:01819|N6-succinyl-L-lysine)(45|MOD:01819|N6-succinyl-L-lysine)(45|MOD:00134|N6-glycyl-L-lysine)(85|MOD:00046|O-phospho-L-serine)(104|MOD:00048|O4'-phospho-L-tyrosine) \VariantSimple=(2|V)(5|I)(5|V)(6|E)(10|L)(11…
nxp:NX_P18206-3	222	25	24870.1	59	2494	0.0013673	0.73	5211.37	\PName=Vinculin isoform Iso 3 \GName=VCL \NcbiTaxId=9606 \TaxName=Homo Sapiens \Length=222 \SV=4 \EV=220 \PE=1 \ModResPsi=(24|MOD:00046|O-phospho-L-serine)(34|MOD:00048|O4'-phospho-L-tyrosine)(100|MOD:00064|N6-acetyl-L-lysine)(146|MOD:00134|N6-glycyl-L-lysine)(178|MOD:00047|O-phospho-L-threonine)(187|MOD:00046|O-phospho-L-serine) \VariantSimple=(1|V)(2|L)(7|Q)(10|I)(12|F)(17|R)(18|E)(18|S)(20|*)(…
nxp:NX_Q13418-1	452	14	51367.9	111	4231	0.00113926	0.73	8708.13	\PName=Integrin-linked protein kinase isoform Iso 1 \GName=ILK \NcbiTaxId=9606 \TaxName=Homo Sapiens \Length=452 \SV=2 \EV=211 \PE=1 \ModResPsi=(1|MOD:00058|N-acetyl-L-methionine)(85|MOD:00134|N6-glycyl-L-lysine)(165|MOD:00134|N6-glycyl-L-lysine)(173|MOD:00047|O-phospho-L-threonine)(181|MOD:00047|O-phospho-L-threonine)(186|MOD:00046|O-phospho-L-serine)(191|MOD:00134|N6-glycyl-L-lysine)(232|MOD:00…
nxp:NX_P63104-2	170	32	19302.5	53	7282	0.0052134	0.729	15299.3	\PName=14-3-3 protein zeta/delta isoform Iso 2 \GName=YWHAZ \NcbiTaxId=9606 \TaxName=Homo Sapiens \Length=170 \SV=1 \EV=188 \PE=1 \ModResPsi=(35|MOD:00046|O-phospho-L-serine)(39|MOD:00046|O-phospho-L-serine)(40|MOD:00064|N6-acetyl-L-lysine)(40|MOD:00134|N6-glycyl-L-lysine)(53|MOD:00048|O4'-phospho-L-tyrosine)(63|MOD:00064|N6-acetyl-L-lysine)(63|MOD:00134|N6-glycyl-L-lysine)(64|MOD:00134|N6-glycyl…
nxp:NX_P58546-1	118	21	12868.6	21	833	0.000859176	0.729	2035.33	\PName=Myotrophin isoform Iso 1 \GName=MTPN \NcbiTaxId=9606 \TaxName=Homo Sapiens \Length=118 \SV=2 \EV=158 \PE=1 \ModResPsi=(2|MOD:00052|N-acetyl-L-cysteine)(4|MOD:00064|N6-acetyl-L-lysine)(4|MOD:00134|N6-glycyl-L-lysine)(11|MOD:00064|N6-acetyl-L-lysine)(11|MOD:00134|N6-glycyl-L-lysine)(24|MOD:00064|N6-acetyl-L-lysine)(31|MOD:00047|O-phospho-L-threonine)(41|MOD:00048|O4'-phospho-L-tyrosine) \Var…
nxp:NX_P06733-1	434	80	47121.3	103	5412	0.0015177	0.728	12351.9	\PName=Alpha-enolase isoform alpha-enolase \GName=ENO1 \NcbiTaxId=9606 \TaxName=Homo Sapiens \Length=434 \SV=2 \EV=238 \PE=1 \ModResPsi=(2|MOD:00060|N-acetyl-L-serine)(5|MOD:00134|N6-glycyl-L-lysine)(5|MOD:00064|N6-acetyl-L-lysine)(26|MOD:00047|O-phospho-L-threonine)(27|MOD:00046|O-phospho-L-serine)(28|MOD:00064|N6-acetyl-L-lysine)(28|MOD:00134|N6-glycyl-L-lysine)(37|MOD:00046|O-phospho-L-serine)…
nxp:NX_O15143-1	372	44	40905.4	51	1229	0.000402095	0.728	2652.43	\PName=Actin-related protein 2/3 complex subunit 1B isoform Iso 1 \GName=ARPC1B \NcbiTaxId=9606 \TaxName=Homo Sapiens \Length=372 \SV=3 \EV=185 \PE=1 \ModResPsi=(2|MOD:00050|N-acetyl-L-alanine)(18|MOD:00134|N6-glycyl-L-lysine)(21|MOD:00047|O-phospho-L-threonine)(49|MOD:00134|N6-glycyl-L-lysine)(82|MOD:00134|N6-glycyl-L-lysine)(87|MOD:00134|N6-glycyl-L-lysine)(110|MOD:00134|N6-glycyl-L-lysine)(174…
nxp:NX_P24557-4	459	32	52234.5	68	1259	0.000333835	0.728	2351.49	\PName=Thromboxane-A synthase isoform Iso 4 \GName=TBXAS1 \NcbiTaxId=9606 \TaxName=Homo Sapiens \Length=459 \SV=3 \EV=210 \PE=1 \VariantSimple=(1|R)(1|T)(3|D)(6|L)(9|W)(11|L)(11|M)(13|S)(14|L)(16|A)(16|M)(17|M)(19|V)(20|P)(21|L)(23|S)(23|T)(24|F)(25|S)(26|T)(26|V)(27|F)(30|*)(30|R)(31|H)(33|I)(34|*)(34|L)(35|T)(35|V)(38|G)(39|P)(40|G)(43|A)(43|D)(43|V)(44|P)(47|S)(49|L)(50|P)(51|L)(51|S)(53|T)(54…
nxp:NX_P40926-1	338	7	35462.7	29	1294	0.000465947	0.728	2733.06	\PName=Malate dehydrogenase, mitochondrial isoform Iso 1 \GName=MDH2 \NcbiTaxId=9606 \TaxName=Homo Sapiens \Length=338 \SV=3 \EV=202 \PE=1 \ModResPsi=(54|MOD:00047|O-phospho-L-threonine)(56|MOD:00048|O4'-phospho-L-tyrosine)(69|MOD:00046|O-phospho-L-serine)(74|MOD:00064|N6-acetyl-L-lysine)(78|MOD:00064|N6-acetyl-L-lysine)(78|MOD:00134|N6-glycyl-L-lysine)(78|MOD:01819|N6-succinyl-L-lysine)(89|MOD:0…
nxp:NX_O75947-1	161	3	18461.5	14	326	0.00024644	0.727	574.69	\PName=ATP synthase subunit d, mitochondrial isoform Iso 1 \GName=ATP5PD \NcbiTaxId=9606 \TaxName=Homo Sapiens \Length=161 \SV=3 \EV=183 \PE=1 \ModResPsi=(2|MOD:00050|N-acetyl-L-alanine)(9|MOD:00064|N6-acetyl-L-lysine)(32|MOD:00064|N6-acetyl-L-lysine)(32|MOD:00134|N6-glycyl-L-lysine)(58|MOD:00064|N6-acetyl-L-lysine)(63|MOD:00064|N6-acetyl-L-lysine)(72|MOD:00064|N6-acetyl-L-lysine)(78|MOD:01819|N6…
nxp:NX_Q00013-1	466	0	52245.6	33	676	0.000176555	0.727	1382.35	\PName=55 kDa erythrocyte membrane protein isoform Iso 1 \GName=MPP1 \NcbiTaxId=9606 \TaxName=Homo Sapiens \Length=466 \SV=2 \EV=199 \PE=1 \ModResPsi=(2|MOD:00061|N-acetyl-L-threonine)(13|MOD:00046|O-phospho-L-serine)(19|MOD:00046|O-phospho-L-serine)(37|MOD:00046|O-phospho-L-serine)(49|MOD:00047|O-phospho-L-threonine)(52|MOD:00046|O-phospho-L-serine)(57|MOD:00046|O-phospho-L-serine)(76|MOD:00134|…
nxp:NX_P50552-1	380	74	39787.1	74	2281	0.000730569	0.726	4800.37	\PName=Vasodilator-stimulated phosphoprotein isoform Iso 1 \GName=VASP \NcbiTaxId=9606 \TaxName=Homo Sapiens \Length=380 \SV=3 \EV=193 \PE=1 \ModResPsi=(2|MOD:00060|N-acetyl-L-serine)(39|MOD:00048|O4'-phospho-L-tyrosine)(46|MOD:00046|O-phospho-L-serine)(71|MOD:00134|N6-glycyl-L-lysine)(134|MOD:00046|O-phospho-L-serine)(157|MOD:00046|O-phospho-L-serine)(239|MOD:00046|O-phospho-L-serine)(249|MOD:00…
nxp:NX_P59998-1	168	10	19636.3	22	897	0.000649834	0.726	1719.92	\PName=Actin-related protein 2/3 complex subunit 4 isoform Iso 1 \GName=ARPC4 \NcbiTaxId=9606 \TaxName=Homo Sapiens \Length=168 \SV=3 \EV=156 \PE=1 \ModResPsi=(2|MOD:00061|N-acetyl-L-threonine)(44|MOD:00134|N6-glycyl-L-lysine) \VariantSimple=(2|I)(3|G)(3|T)(5|V)(6|H)(8|C)(10|N)(13|Q)(19|V)(20|I)(20|V)(36|L)(43|N)(44|R)(51|A)(53|V)(57|V)(60|Q)(62|R)(67|V)(75|G)(78|K)(81|Q)(89|R)(91|L)(92|L)(95|I)(…
nxp:NX_P04899-2	339	1	38429.8	44	1256	0.00045093	0.726	2731.37	\PName=Guanine nucleotide-binding protein G(i) subunit alpha-2 isoform Iso 2 \GName=GNAI2 \NcbiTaxId=9606 \TaxName=Homo Sapiens \Length=339 \SV=3 \EV=220 \PE=1 \ModResPsi=(45|MOD:00048|O4'-phospho-L-tyrosine)(152|MOD:00048|O4'-phospho-L-tyrosine)(163|MOD:00177|omega-N-(ADP-ribosyl)-L-arginine)(189|MOD:00685|deamidated L-glutamine)(280|MOD:00134|N6-glycyl-L-lysine)(291|MOD:00134|N6-glycyl-L-lysine…
nxp:NX_P07237-1	508	71	57062.7	72	2699	0.000646634	0.724	5592.52	\PName=Protein disulfide-isomerase isoform Iso 1 \GName=P4HB \NcbiTaxId=9606 \TaxName=Homo Sapiens \Length=508 \SV=3 \EV=246 \PE=1 \ModResPsi=(32|MOD:00046|O-phospho-L-serine)(53|MOD:00798|half cystine)(56|MOD:00798|half cystine)(81|MOD:00134|N6-glycyl-L-lysine)(85|MOD:00047|O-phospho-L-threonine)(88|MOD:00046|O-phospho-L-serine)(103|MOD:00134|N6-glycyl-L-lysine)(200|MOD:00064|N6-acetyl-L-lysine)…
nxp:NX_Q13418-2	391	61	44302.3	109	4198	0.00130673	0.724	8772.59	\PName=Integrin-linked protein kinase isoform Iso 2 \GName=ILK \NcbiTaxId=9606 \TaxName=Homo Sapiens \Length=391 \SV=2 \EV=211 \PE=1 \ModResPsi=(1|MOD:00058|N-acetyl-L-methionine)(85|MOD:00134|N6-glycyl-L-lysine)(171|MOD:00046|O-phospho-L-serine)(185|MOD:00046|O-phospho-L-serine)(365|MOD:00064|N6-acetyl-L-lysine) \VariantSimple=(1|V)(3|H)(4|V)(5|I)(9|Q)(10|K)(11|S)(12|S)(14|I)(15|S)(15|T)(16|F)(1…
nxp:NX_P63000-1	192	14	21418.2	32	1046	0.000663055	0.724	2017.17	\PName=Ras-related C3 botulinum toxin substrate 1 isoform A \GName=RAC1 \NcbiTaxId=9606 \TaxName=Homo Sapiens \Length=192 \SV=1 \EV=193 \PE=1 \ModResPsi=(32|MOD:00208|O4'-(phospho-5'-adenosine)-L-tyrosine)(35|MOD:00272|O-(phospho-5'-adenosine)-L-threonine)(39|MOD:00236|N4-(ADP-ribosyl)-L-asparagine)(71|MOD:00046|O-phospho-L-serine)(108|MOD:00047|O-phospho-L-threonine)(116|MOD:00134|N6-glycyl-L-ly…
nxp:NX_P84077-1	181	9	20665.7	42	1361	0.000915164	0.724	2755.82	\PName=ADP-ribosylation factor 1 isoform Iso 1 \GName=ARF1 \NcbiTaxId=9606 \TaxName=Homo Sapiens \Length=181 \SV=2 \EV=178 \PE=1 \ModResPsi=(2|MOD:00055|N-acetylglycine)(2|MOD:00068|N-myristoylglycine) \VariantSimple=(4|M)(4|S)(6|T)(7|S)(10|R)(15|R)(19|C)(25|M)(32|M)(35|C)(35|H)(36|T)(50|S)(53|L)(56|M)(61|L)(61|S)(65|A)(67|N)(68|M)(75|W)(76|S)(79|C)(79|H)(82|L)(89|V)(91|M)(99|H)(101|S)(104|H)(108…
nxp:NX_P0DMV8-1	641	8	69991	83	3036	0.000576452	0.724	6646.92	\PName=Heat shock 70 kDa protein 1A isoform Iso 1 \GName=HSPA1A \NcbiTaxId=9606 \TaxName=Homo Sapiens \Length=641 \SV=1 \EV=48 \PE=1 \ModResPsi=(2|MOD:00050|N-acetyl-L-alanine)(77|MOD:00064|N6-acetyl-L-lysine)(108|MOD:00064|N6-acetyl-L-lysine)(246|MOD:00064|N6-acetyl-L-lysine)(348|MOD:00064|N6-acetyl-L-lysine)(469|MOD:00078|omega-N-methyl-L-arginine)(561|MOD:00084|N6,N6-dimethyl-L-lysine)(561|MOD…
nxp:NX_P09486-1	303	61	34591.7	61	1713	0.000688072	0.723	3391.15	\PName=SPARC isoform Iso 1 \GName=SPARC \NcbiTaxId=9606 \TaxName=Homo Sapiens \Length=303 \SV=1 \EV=211 \PE=1 \ModResPsi=(72|MOD:00798|half cystine)(83|MOD:00798|half cystine)(77|MOD:00798|half cystine)(93|MOD:00798|half cystine)(95|MOD:00798|half cystine)(130|MOD:00798|half cystine)(101|MOD:00798|half cystine)(123|MOD:00798|half cystine)(112|MOD:00798|half cystine)(149|MOD:00798|half cystine)(15…
nxp:NX_P62491-2	155	10	17630.1	21	852	0.000669002	0.723	1605.62	\PName=Ras-related protein Rab-11A isoform Iso 2 \GName=RAB11A \NcbiTaxId=9606 \TaxName=Homo Sapiens \Length=155 \SV=3 \EV=182 \PE=1 \ModResPsi=(2|MOD:00055|N-acetylglycine) \VariantSimple=(1|L)(2|D)(4|L)(4|S)(5|G)(5|N)(8|C)(9|Y)(11|F)(12|C)(28|P)(30|*)(30|Q)(33|*)(33|Q)(34|K)(51|T)(53|T)(60|V)(70|P)(72|*)(72|Q)(79|E)(83|A)(91|F)(91|H)(94|V)(100|G)(103|D)(105|*)(107|T)(109|V)(111|N)(111|Y)(112|L)…
nxp:NX_P35232-2	155	8	16989.2	14	217	0.000170391	0.723	364.79	\PName=Prohibitin isoform Iso 2 \GName=PHB \NcbiTaxId=9606 \TaxName=Homo Sapiens \Length=155 \SV=1 \EV=194 \PE=1 \ModResPsi=(2|MOD:00050|N-acetyl-L-alanine)(91|MOD:00047|O-phospho-L-threonine)(101|MOD:00046|O-phospho-L-serine)(109|MOD:00046|O-phospho-L-serine)(128|MOD:00134|N6-glycyl-L-lysine)(128|MOD:00064|N6-acetyl-L-lysine) \VariantSimple=(2|T)(5|A)(6|L)(9|V)(10|V)(11|R)(15|V)(18|L)(19|S)(21|V…
nxp:NX_P27105-1	288	51	31692.7	81	3906	0.00165067	0.722	8320.23	\PName=Erythrocyte band 7 integral membrane protein isoform Iso 1 \GName=STOM \NcbiTaxId=9606 \TaxName=Homo Sapiens \Length=288 \SV=3 \EV=194 \PE=1 \ModResPsi=(10|MOD:00046|O-phospho-L-serine)(18|MOD:00046|O-phospho-L-serine)(22|MOD:00046|O-phospho-L-serine)(30|MOD:00115|S-palmitoyl-L-cysteine)(87|MOD:00115|S-palmitoyl-L-cysteine)(161|MOD:00046|O-phospho-L-serine)(244|MOD:00046|O-phospho-L-serine…
nxp:NX_P0DPH7-2	418	23	46064.9	167	9302	0.00270844	0.722	19861.5	\PName=Tubulin alpha-3C chain isoform Iso 2 \GName=TUBA3C \NcbiTaxId=9606 \TaxName=Homo Sapiens \Length=418 \SV=1 \EV=12 \PE=1 \ModResPsi=(40|MOD:00064|N6-acetyl-L-lysine)(282|MOD:01352|nitrated L-tyrosine)(407|MOD:00046|O-phospho-L-serine)(418|MOD:01786|3'-nitro-L-tyrosine) \VariantSimple=(2|C)(2|H)(2|P)(4|Y)(5|V)(6|C)(7|V)(8|L)(8|Q)(9|L)(9|M)(11|L)(16|L)(16|M)(17|R)(17|S)(18|S)(19|S)(20|S)(20|Y…
nxp:NX_Q00013-2	436	15	49026	35	697	0.000194565	0.722	1405.17	\PName=55 kDa erythrocyte membrane protein isoform Iso 2 \GName=MPP1 \NcbiTaxId=9606 \TaxName=Homo Sapiens \Length=436 \SV=2 \EV=199 \PE=1 \ModResPsi=(19|MOD:00047|O-phospho-L-threonine)(22|MOD:00046|O-phospho-L-serine)(27|MOD:00046|O-phospho-L-serine)(46|MOD:00134|N6-glycyl-L-lysine)(61|MOD:00134|N6-glycyl-L-lysine)(80|MOD:00046|O-phospho-L-serine)(93|MOD:00047|O-phospho-L-threonine)(190|MOD:000…
nxp:NX_P24666-1	158	0	18012.8	10	284	0.000218766	0.722	540.96	\PName=Low molecular weight phosphotyrosine protein phosphatase isoform Iso 1 \GName=ACP1 \NcbiTaxId=9606 \TaxName=Homo Sapiens \Length=158 \SV=3 \EV=211 \PE=1 \ModResPsi=(2|MOD:00050|N-acetyl-L-alanine)(113|MOD:00134|N6-glycyl-L-lysine)(113|MOD:00134|N6-glycyl-L-lysine)(132|MOD:00048|O4'-phospho-L-tyrosine)(133|MOD:00048|O4'-phospho-L-tyrosine) \VariantSimple=(2|G)(2|V)(3|G)(3|K)(4|L)(4|R)(5|D)(…
nxp:NX_P61225-1	183	9	20473.2	20	448	0.000297952	0.721	836.42	\PName=Ras-related protein Rap-2b isoform Iso 1 \GName=RAP2B \NcbiTaxId=9606 \TaxName=Homo Sapiens \Length=183 \SV=1 \EV=155 \PE=1 \ModResPsi=(176|MOD:00115|S-palmitoyl-L-cysteine)(177|MOD:00115|S-palmitoyl-L-cysteine)(180|MOD:00113|S-geranylgeranyl-L-cysteine)(180|MOD:00114|L-cysteine methyl ester) \VariantSimple=(5|T)(8|M)(10|C)(12|S)(13|V)(14|L)(19|F)(22|*)(23|L)(26|S)(29|V)(31|N)(33|Y)(37|D)(…
nxp:NX_P07384-1	714	112	81820.2	113	3603	0.000614165	0.72	6838.08	\PName=Calpain-1 catalytic subunit isoform Iso 1 \GName=CAPN1 \NcbiTaxId=9606 \TaxName=Homo Sapiens \Length=714 \SV=1 \EV=221 \PE=1 \ModResPsi=(2|MOD:00060|N-acetyl-L-serine)(20|MOD:00134|N6-glycyl-L-lysine)(93|MOD:00046|O-phospho-L-serine)(235|MOD:00048|O4'-phospho-L-tyrosine)(354|MOD:00047|O-phospho-L-threonine)(365|MOD:00134|N6-glycyl-L-lysine)(398|MOD:00134|N6-glycyl-L-lysine)(461|MOD:00134|N…
nxp:NX_Q9UJC5-1	107	15	12300.2	15	660	0.000750723	0.72	1390.22	\PName=SH3 domain-binding glutamic acid-rich-like protein 2 isoform Iso 1 \GName=SH3BGRL2 \NcbiTaxId=9606 \TaxName=Homo Sapiens \Length=107 \SV=2 \EV=147 \PE=1 \ModResPsi=(98|MOD:00134|N6-glycyl-L-lysine) \VariantSimple=(2|I)(3|V)(5|E)(7|V)(11|L)(14|A)(17|N)(17|Q)(19|E)(19|Q)(20|*)(20|K)(23|M)(25|*)(25|I)(25|T)(26|I)(27|P)(28|G)(30|S)(31|E)(31|R)(32|M)(33|V)(34|S)(37|L)(37|M)(38|G)(40|A)(40|K)(41…
nxp:NX_P47755-1	286	13	32910.6	40	1477	0.000628541	0.72	3196.27	\PName=F-actin-capping protein subunit alpha-2 isoform Iso 1 \GName=CAPZA2 \NcbiTaxId=9606 \TaxName=Homo Sapiens \Length=286 \SV=3 \EV=181 \PE=1 \ModResPsi=(2|MOD:00050|N-acetyl-L-alanine)(9|MOD:00046|O-phospho-L-serine)(19|MOD:00134|N6-glycyl-L-lysine)(63|MOD:00047|O-phospho-L-threonine)(86|MOD:00064|N6-acetyl-L-lysine)(133|MOD:00134|N6-glycyl-L-lysine)(184|MOD:00046|O-phospho-L-serine)(215|MOD:…
nxp:NX_Q9HBI1-1	364	1	41670.1	67	2880	0.000962965	0.72	6097.17	\PName=Beta-parvin isoform Iso 1 \GName=PARVB \NcbiTaxId=9606 \TaxName=Homo Sapiens \Length=364 \SV=1 \EV=170 \PE=1 \ModResPsi=(7|MOD:00046|O-phospho-L-serine)(39|MOD:00046|O-phospho-L-serine)(54|MOD:00046|O-phospho-L-serine) \VariantSimple=(4|P)(4|T)(4|V)(5|Q)(6|H)(7|L)(9|I)(10|L)(10|Q)(10|T)(13|H)(14|S)(15|I)(15|L)(17|R)(18|Y)(20|*)(21|L)(22|P)(23|D)(23|R)(26|D)(27|D)(30|T)(30|V)(35|V)(36|H)(36…
nxp:NX_Q05209-1	780	58	88033.4	58	1066	0.000166334	0.718	2140.4	\PName=Tyrosine-protein phosphatase non-receptor type 12 isoform Iso 1 \GName=PTPN12 \NcbiTaxId=9606 \TaxName=Homo Sapiens \Length=780 \SV=3 \EV=190 \PE=1 \ModResPsi=(1|MOD:00058|N-acetyl-L-methionine)(19|MOD:00046|O-phospho-L-serine)(81|MOD:00047|O-phospho-L-threonine)(83|MOD:00046|O-phospho-L-serine)(301|MOD:00048|O4'-phospho-L-tyrosine)(318|MOD:00047|O-phospho-L-threonine)(323|MOD:00046|O-phos…
nxp:NX_P67936-1	248	21	28486.5	46	9826	0.00482219	0.718	18783.8	\PName=Tropomyosin alpha-4 chain isoform Iso 1 \GName=TPM4 \NcbiTaxId=9606 \TaxName=Homo Sapiens \Length=248 \SV=3 \EV=158 \PE=1 \ModResPsi=(2|MOD:00050|N-acetyl-L-alanine)(6|MOD:00046|O-phospho-L-serine)(11|MOD:00134|N6-glycyl-L-lysine)(13|MOD:00134|N6-glycyl-L-lysine)(169|MOD:00134|N6-glycyl-L-lysine)(170|MOD:00046|O-phospho-L-serine)(177|MOD:00064|N6-acetyl-L-lysine)(179|MOD:00046|O-phospho-L-…
nxp:NX_P04439-1	365	13	40797.2	48	1325	0.000441817	0.718	2835.82	\PName=HLA class I histocompatibility antigen, A alpha chain isoform Iso 1 \GName=HLA-A \NcbiTaxId=9606 \TaxName=Homo Sapiens \Length=365 \SV=2 \EV=192 \PE=1 \ModResPsi=(83|MOD:00181|O4'-sulfo-L-tyrosine)(92|MOD:00134|N6-glycyl-L-lysine)(125|MOD:00798|half cystine)(188|MOD:00798|half cystine)(145|MOD:00134|N6-glycyl-L-lysine)(170|MOD:00134|N6-glycyl-L-lysine)(227|MOD:00798|half cystine)(283|MOD:0…
nxp:NX_P61088-1	152	11	17109	15	387	0.000309875	0.717	780.36	\PName=Ubiquitin-conjugating enzyme E2 N isoform Iso 1 \GName=UBE2N \NcbiTaxId=9606 \TaxName=Homo Sapiens \Length=152 \SV=1 \EV=186 \PE=1 \ModResPsi=(68|MOD:00134|N6-glycyl-L-lysine)(82|MOD:00134|N6-glycyl-L-lysine)(82|MOD:00064|N6-acetyl-L-lysine)(87|MOD:00798|half cystine)(87|MOD:00798|half cystine)(92|MOD:00134|N6-glycyl-L-lysine)(92|MOD:00064|N6-acetyl-L-lysine)(92|MOD:00134|N6-glycyl-L-lysin…
nxp:NX_P24557-1	533	4	60461.1	71	1447	0.000330416	0.717	2710.23	\PName=Thromboxane-A synthase isoform Iso 1 \GName=TBXAS1 \NcbiTaxId=9606 \TaxName=Homo Sapiens \Length=533 \SV=3 \EV=210 \PE=1 \VariantSimple=(1|R)(1|T)(3|D)(6|L)(9|W)(11|L)(11|M)(13|S)(14|L)(16|A)(16|M)(17|M)(19|V)(20|P)(21|L)(23|S)(23|T)(24|F)(25|S)(26|T)(26|V)(27|F)(30|*)(30|R)(31|H)(33|I)(34|*)(34|L)(35|T)(35|V)(38|G)(39|P)(40|G)(43|A)(43|D)(43|V)(44|P)(47|S)(49|L)(50|P)(51|L)(51|S)(53|T)(54…
nxp:NX_P00338-3	361	0	39793.9	61	2518	0.000848922	0.715	5074.6	\PName=L-lactate dehydrogenase A chain isoform Iso 3 \GName=LDHA \NcbiTaxId=9606 \TaxName=Homo Sapiens \Length=361 \SV=2 \EV=235 \PE=1 \ModResPsi=(27|MOD:00134|N6-glycyl-L-lysine)(34|MOD:00134|N6-glycyl-L-lysine)(34|MOD:00064|N6-acetyl-L-lysine)(34|MOD:01819|N6-succinyl-L-lysine)(39|MOD:00048|O4'-phospho-L-tyrosine)(43|MOD:00134|N6-glycyl-L-lysine)(43|MOD:00064|N6-acetyl-L-lysine)(47|MOD:00047|O-…
nxp:NX_P61018-1	213	1	23553.9	16	207	0.00011828	0.714	397.11	\PName=Ras-related protein Rab-4B isoform Iso 1 \GName=RAB4B \NcbiTaxId=9606 \TaxName=Homo Sapiens \Length=213 \SV=1 \EV=148 \PE=1 \ModResPsi=(2|MOD:00050|N-acetyl-L-alanine)(185|MOD:00046|O-phospho-L-serine)(193|MOD:00046|O-phospho-L-serine)(211|MOD:00113|S-geranylgeranyl-L-cysteine)(213|MOD:00114|L-cysteine methyl ester)(213|MOD:00113|S-geranylgeranyl-L-cysteine) \VariantSimple=(3|D)(4|I)(5|C)(…
nxp:NX_P62942-1	108	20	11925.1	20	391	0.000440628	0.713	873.04	\PName=Peptidyl-prolyl cis-trans isomerase FKBP1A isoform Iso 1 \GName=FKBP1A \NcbiTaxId=9606 \TaxName=Homo Sapiens \Length=108 \SV=2 \EV=170 \PE=1 \ModResPsi=(9|MOD:00046|O-phospho-L-serine)(15|MOD:00047|O-phospho-L-threonine)(23|MOD:00235|S-nitrosyl-L-cysteine)(48|MOD:00134|N6-glycyl-L-lysine)(53|MOD:01819|N6-succinyl-L-lysine)(53|MOD:00134|N6-glycyl-L-lysine)(53|MOD:00064|N6-acetyl-L-lysine) \…
nxp:NX_P24844-2	118	22	13838.8	41	1415	0.00145947	0.712	2736.76	\PName=Myosin regulatory light polypeptide 9 isoform Iso 2 \GName=MYL9 \NcbiTaxId=9606 \TaxName=Homo Sapiens \Length=118 \SV=4 \EV=178 \PE=1 \ModResPsi=(2|MOD:00060|N-acetyl-L-serine)(19|MOD:00047|O-phospho-L-threonine)(20|MOD:00046|O-phospho-L-serine)(74|MOD:00047|O-phospho-L-threonine)(75|MOD:00047|O-phospho-L-threonine)(97|MOD:00134|N6-glycyl-L-lysine) \VariantSimple=(4|T)(5|Q)(5|W)(6|T)(8|D)(…
nxp:NX_P13804-1	333	2	35039.6	21	448	0.000163739	0.712	915.41	\PName=Electron transfer flavoprotein subunit alpha, mitochondrial isoform Iso 1 \GName=ETFA \NcbiTaxId=9606 \TaxName=Homo Sapiens \Length=333 \SV=1 \EV=211 \PE=1 \ModResPsi=(59|MOD:00064|N6-acetyl-L-lysine)(59|MOD:01819|N6-succinyl-L-lysine)(62|MOD:00064|N6-acetyl-L-lysine)(69|MOD:01819|N6-succinyl-L-lysine)(69|MOD:00064|N6-acetyl-L-lysine)(75|MOD:00064|N6-acetyl-L-lysine)(85|MOD:00134|N6-glycyl…
nxp:NX_P08567-1	350	137	40081.4	137	6171	0.00214589	0.711	13088.8	\PName=Pleckstrin isoform Iso 1 \GName=PLEK \NcbiTaxId=9606 \TaxName=Homo Sapiens \Length=350 \SV=3 \EV=199 \PE=1 \ModResPsi=(64|MOD:00064|N6-acetyl-L-lysine)(113|MOD:00046|O-phospho-L-serine)(117|MOD:00046|O-phospho-L-serine)(123|MOD:00047|O-phospho-L-threonine)(222|MOD:00046|O-phospho-L-serine)(230|MOD:00046|O-phospho-L-serine)(231|MOD:00046|O-phospho-L-serine)(274|MOD:00048|O4'-phospho-L-tyros…
nxp:NX_P17987-1	556	52	60287.6	53	1294	0.000283256	0.71	2645.94	\PName=T-complex protein 1 subunit alpha isoform Iso 1 \GName=TCP1 \NcbiTaxId=9606 \TaxName=Homo Sapiens \Length=556 \SV=1 \EV=206 \PE=1 \ModResPsi=(1|MOD:00058|N-acetyl-L-methionine)(6|MOD:00046|O-phospho-L-serine)(27|MOD:00046|O-phospho-L-serine)(33|MOD:00134|N6-glycyl-L-lysine)(63|MOD:00134|N6-glycyl-L-lysine)(73|MOD:00134|N6-glycyl-L-lysine)(76|MOD:00235|S-nitrosyl-L-cysteine)(109|MOD:00134|N…
nxp:NX_P37235-1	193	15	22281	20	413	0.000260443	0.71	768.5	\PName=Hippocalcin-like protein 1 isoform Iso 1 \GName=HPCAL1 \NcbiTaxId=9606 \TaxName=Homo Sapiens \Length=193 \SV=3 \EV=176 \PE=1 \ModResPsi=(2|MOD:00068|N-myristoylglycine)(7|MOD:00134|N6-glycyl-L-lysine) \VariantSimple=(4|H)(4|R)(6|R)(8|V)(9|Q)(9|W)(12|M)(13|M)(14|*)(17|L)(17|W)(18|K)(23|N)(24|N)(25|N)(25|Y)(30|R)(32|N)(32|R)(46|H)(46|N)(46|Y)(53|S)(53|T)(54|K)(59|D)(59|S)(61|T)(65|P)(66|K)(6…
nxp:NX_P06753-2	248	4	28996.7	40	5873	0.00288222	0.71	10883.2	\PName=Tropomyosin alpha-3 chain isoform Iso 2 \GName=TPM3 \NcbiTaxId=9606 \TaxName=Homo Sapiens \Length=248 \SV=2 \EV=221 \PE=1 \ModResPsi=(11|MOD:00134|N6-glycyl-L-lysine)(13|MOD:00134|N6-glycyl-L-lysine)(51|MOD:00046|O-phospho-L-serine)(72|MOD:00047|O-phospho-L-threonine)(169|MOD:00134|N6-glycyl-L-lysine)(179|MOD:00046|O-phospho-L-serine)(216|MOD:00047|O-phospho-L-threonine)(223|MOD:00064|N6-a…
nxp:NX_Q9H4X1-2	117	4	12898.1	9	248	0.000257979	0.709	495.82	\PName=Regulator of cell cycle RGCC isoform Iso 2 \GName=RGCC \NcbiTaxId=9606 \TaxName=Homo Sapiens \Length=117 \SV=1 \EV=122 \PE=1 \ModResPsi=(24|MOD:00046|O-phospho-L-serine)(33|MOD:00048|O4'-phospho-L-tyrosine)(44|MOD:00046|O-phospho-L-serine)(45|MOD:00046|O-phospho-L-serine)(47|MOD:00046|O-phospho-L-serine)(49|MOD:00046|O-phospho-L-serine)(51|MOD:00046|O-phospho-L-serine)(52|MOD:00046|O-phosp…
nxp:NX_P00918-1	260	30	29209.9	31	912	0.000426914	0.708	1774.08	\PName=Carbonic anhydrase 2 isoform Iso 1 \GName=CA2 \NcbiTaxId=9606 \TaxName=Homo Sapiens \Length=260 \SV=2 \EV=245 \PE=1 \ModResPsi=(2|MOD:00046|O-phospho-L-serine)(2|MOD:00060|N-acetyl-L-serine)(18|MOD:00134|N6-glycyl-L-lysine)(29|MOD:00046|O-phospho-L-serine)(39|MOD:00134|N6-glycyl-L-lysine)(45|MOD:00134|N6-glycyl-L-lysine)(48|MOD:00046|O-phospho-L-serine)(50|MOD:00046|O-phospho-L-serine)(80|…
nxp:NX_P12931-2	542	1	60532.4	58	1272	0.000285632	0.708	2546.16	\PName=Proto-oncogene tyrosine-protein kinase Src isoform Iso 2 \GName=SRC \NcbiTaxId=9606 \TaxName=Homo Sapiens \Length=542 \SV=3 \EV=244 \PE=1 \ModResPsi=(2|MOD:00068|N-myristoylglycine)(12|MOD:00046|O-phospho-L-serine)(17|MOD:00046|O-phospho-L-serine)(35|MOD:00046|O-phospho-L-serine)(43|MOD:00046|O-phospho-L-serine)(51|MOD:00046|O-phospho-L-serine)(69|MOD:00046|O-phospho-L-serine)(70|MOD:00046…
nxp:NX_P0DOY2-1	106	1	11268.5	7	155	0.000177969	0.708	318.29	\PName=Immunoglobulin lambda constant 2 isoform Iso 1 \GName=IGLC2 \NcbiTaxId=9606 \TaxName=Homo Sapiens \Length=106 \SV=1 \EV=18 \PE=1 \ModResPsi=(28|MOD:00798|half cystine)(87|MOD:00798|half cystine)(105|MOD:00798|half cystine)(105|MOD:00798|half cystine) \Processed=(1|106|PEFF:0001020|mature protein)
nxp:NX_P29144-1	1249	87	138245	87	1380	0.000134473	0.707	2552.39	\PName=Tripeptidyl-peptidase 2 isoform Iso 1 \GName=TPP2 \NcbiTaxId=9606 \TaxName=Homo Sapiens \Length=1249 \SV=4 \EV=180 \PE=1 \ModResPsi=(2|MOD:00050|N-acetyl-L-alanine)(19|MOD:00134|N6-glycyl-L-lysine)(187|MOD:00064|N6-acetyl-L-lysine)(401|MOD:00064|N6-acetyl-L-lysine)(442|MOD:00047|O-phospho-L-threonine)(448|MOD:00047|O-phospho-L-threonine)(708|MOD:00064|N6-acetyl-L-lysine)(880|MOD:00064|N6-a…
nxp:NX_P05106-1	788	8	86982.4	138	9047	0.00139733	0.707	19088.9	\PName=Integrin beta-3 isoform Beta-3A \GName=ITGB3 \NcbiTaxId=9606 \TaxName=Homo Sapiens \Length=788 \SV=2 \EV=263 \PE=1 \ModResPsi=(31|MOD:00798|half cystine)(461|MOD:00798|half cystine)(39|MOD:00798|half cystine)(49|MOD:00798|half cystine)(42|MOD:00798|half cystine)(75|MOD:00798|half cystine)(52|MOD:00798|half cystine)(64|MOD:00798|half cystine)(203|MOD:00798|half cystine)(210|MOD:00798|half c…
nxp:NX_P52566-1	201	41	22955.6	41	1997	0.00120921	0.706	4197.76	\PName=Rho GDP-dissociation inhibitor 2 isoform Iso 1 \GName=ARHGDIB \NcbiTaxId=9606 \TaxName=Homo Sapiens \Length=201 \SV=3 \EV=183 \PE=1 \ModResPsi=(2|MOD:00061|N-acetyl-L-threonine)(20|MOD:00046|O-phospho-L-serine)(21|MOD:00064|N6-acetyl-L-lysine)(24|MOD:00048|O4'-phospho-L-tyrosine)(25|MOD:00064|N6-acetyl-L-lysine)(33|MOD:00134|N6-glycyl-L-lysine)(40|MOD:00064|N6-acetyl-L-lysine)(47|MOD:00064…
nxp:NX_Q70J99-1	1090	49	123187	100	2649	0.000295784	0.705	5538.06	\PName=Protein unc-13 homolog D isoform Iso 1 \GName=UNC13D \NcbiTaxId=9606 \TaxName=Homo Sapiens \Length=1090 \SV=1 \EV=137 \PE=1 \ModResPsi=(135|MOD:00048|O4'-phospho-L-tyrosine)(150|MOD:00046|O-phospho-L-serine)(153|MOD:00046|O-phospho-L-serine)(511|MOD:00134|N6-glycyl-L-lysine)(599|MOD:00134|N6-glycyl-L-lysine)(625|MOD:00134|N6-glycyl-L-lysine)(628|MOD:00047|O-phospho-L-threonine)(714|MOD:001…
nxp:NX_P61086-1	200	0	22374.6	14	218	0.000132662	0.705	431.9	\PName=Ubiquitin-conjugating enzyme E2 K isoform Iso 1 \GName=UBE2K \NcbiTaxId=9606 \TaxName=Homo Sapiens \Length=200 \SV=3 \EV=172 \PE=1 \ModResPsi=(2|MOD:00050|N-acetyl-L-alanine)(14|MOD:00134|N6-glycyl-L-lysine)(14|MOD:00064|N6-acetyl-L-lysine)(72|MOD:00134|N6-glycyl-L-lysine)(158|MOD:00046|O-phospho-L-serine)(159|MOD:00046|O-phospho-L-serine)(162|MOD:00048|O4'-phospho-L-tyrosine)(165|MOD:0013…
nxp:NX_Q9ULC4-2	169	6	19198	11	134	9.65022e-05	0.704	242.58	\PName=Malignant T-cell-amplified sequence 1 isoform Iso 2 \GName=MCTS1 \NcbiTaxId=9606 \TaxName=Homo Sapiens \Length=169 \SV=1 \EV=158 \PE=1 \ModResPsi=(69|MOD:00047|O-phospho-L-threonine)(75|MOD:00134|N6-glycyl-L-lysine)(95|MOD:00046|O-phospho-L-serine)(106|MOD:00046|O-phospho-L-serine) \VariantSimple=(12|C)(14|N)(18|M)(19|K)(23|D)(25|D)(25|K)(26|L)(26|R)(27|R)(31|V)(33|R)(34|N)(34|R)(35|I)(38|…
nxp:NX_P30153-1	589	45	65248.9	55	1174	0.00024259	0.703	2292.05	\PName=Serine/threonine-protein phosphatase 2A 65 kDa regulatory subunit A alpha isoform isoform Iso 1 \GName=PPP2R1A \NcbiTaxId=9606 \TaxName=Homo Sapiens \Length=589 \SV=4 \EV=206 \PE=1 \ModResPsi=(2|MOD:00050|N-acetyl-L-alanine)(9|MOD:00046|O-phospho-L-serine)(11|MOD:00048|O4'-phospho-L-tyrosine)(120|MOD:00046|O-phospho-L-serine)(133|MOD:00134|N6-glycyl-L-lysine)(163|MOD:00134|N6-glycyl-L-lysi…
nxp:NX_P13693-1	172	11	19564.6	15	243	0.000171948	0.703	491.5	\PName=Translationally-controlled tumor protein isoform Iso 1 \GName=TPT1 \NcbiTaxId=9606 \TaxName=Homo Sapiens \Length=172 \SV=1 \EV=205 \PE=1 \ModResPsi=(19|MOD:00064|N6-acetyl-L-lysine)(39|MOD:00047|O-phospho-L-threonine)(46|MOD:00046|O-phospho-L-serine)(53|MOD:00046|O-phospho-L-serine)(64|MOD:00046|O-phospho-L-serine)(102|MOD:00134|N6-glycyl-L-lysine)(164|MOD:00134|N6-glycyl-L-lysine) \Varian…
nxp:NX_P01009-1	418	5	46689	41	986	0.000287091	0.703	1968.52	\PName=Alpha-1-antitrypsin isoform Iso 1 \GName=SERPINA1 \NcbiTaxId=9606 \TaxName=Homo Sapiens \Length=418 \SV=3 \EV=259 \PE=1 \ModResPsi=(37|MOD:00047|O-phospho-L-threonine)(38|MOD:00046|O-phospho-L-serine)(46|MOD:00047|O-phospho-L-threonine)(256|MOD:00765|cysteinylation (disulfide with free L-cysteine))(325|MOD:00046|O-phospho-L-serine)(343|MOD:00046|O-phospho-L-serine)(383|MOD:00046|O-phospho-…
nxp:NX_P32119-1	198	19	21860.2	22	680	0.000417987	0.702	1363.83	\PName=Peroxiredoxin-2 isoform Iso 1 \GName=PRDX2 \NcbiTaxId=9606 \TaxName=Homo Sapiens \Length=198 \SV=5 \EV=222 \PE=1 \ModResPsi=(2|MOD:00050|N-acetyl-L-alanine)(16|MOD:00134|N6-glycyl-L-lysine)(26|MOD:00134|N6-glycyl-L-lysine)(51|MOD:00798|half cystine)(51|MOD:00798|half cystine)(92|MOD:00134|N6-glycyl-L-lysine)(112|MOD:00046|O-phospho-L-serine)(115|MOD:00048|O4'-phospho-L-tyrosine)(119|MOD:00…
nxp:NX_Q15907-1	218	2	24455.5	24	971	0.000542103	0.702	1853.86	\PName=Ras-related protein Rab-11B isoform Iso 1 \GName=RAB11B \NcbiTaxId=9606 \TaxName=Homo Sapiens \Length=218 \SV=4 \EV=195 \PE=1 \ModResPsi=(2|MOD:00055|N-acetylglycine)(4|MOD:00219|L-citrulline)(179|MOD:00134|N6-glycyl-L-lysine)(214|MOD:00113|S-geranylgeranyl-L-cysteine)(215|MOD:00113|S-geranylgeranyl-L-cysteine)(215|MOD:00114|L-cysteine methyl ester) \VariantSimple=(2|R)(3|A)(5|E)(5|N)(7|D)…
nxp:NX_P00915-1	261	23	28834.4	23	822	0.00038331	0.701	1616.61	\PName=Carbonic anhydrase 1 isoform Iso 1 \GName=CA1 \NcbiTaxId=9606 \TaxName=Homo Sapiens \Length=261 \SV=2 \EV=203 \PE=1 \ModResPsi=(2|MOD:00050|N-acetyl-L-alanine)(30|MOD:00046|O-phospho-L-serine)(49|MOD:00046|O-phospho-L-serine)(51|MOD:00046|O-phospho-L-serine)(78|MOD:00046|O-phospho-L-serine)(131|MOD:00046|O-phospho-L-serine)(137|MOD:00046|O-phospho-L-serine)(218|MOD:00046|O-phospho-L-serine…
nxp:NX_P00338-5	241	19	26677	40	1853	0.000935788	0.701	3726.73	\PName=L-lactate dehydrogenase A chain isoform Iso 5 \GName=LDHA \NcbiTaxId=9606 \TaxName=Homo Sapiens \Length=241 \SV=2 \EV=235 \PE=1 \ModResPsi=(2|MOD:00050|N-acetyl-L-alanine)(5|MOD:00134|N6-glycyl-L-lysine)(5|MOD:00064|N6-acetyl-L-lysine)(5|MOD:01819|N6-succinyl-L-lysine)(10|MOD:00048|O4'-phospho-L-tyrosine)(14|MOD:00134|N6-glycyl-L-lysine)(14|MOD:00064|N6-acetyl-L-lysine)(18|MOD:00047|O-phos…
nxp:NX_P23368-2	479	18	53533.7	41	758	0.000192599	0.701	1488.32	\PName=NAD-dependent malic enzyme, mitochondrial isoform Iso 2 \GName=ME2 \NcbiTaxId=9606 \TaxName=Homo Sapiens \Length=479 \SV=1 \EV=204 \PE=1 \ModResPsi=(81|MOD:00064|N6-acetyl-L-lysine)(156|MOD:00064|N6-acetyl-L-lysine)(224|MOD:00064|N6-acetyl-L-lysine)(240|MOD:00064|N6-acetyl-L-lysine)(272|MOD:00064|N6-acetyl-L-lysine)(346|MOD:00064|N6-acetyl-L-lysine) \VariantSimple=(4|G)(4|Q)(4|W)(6|G)(6|K)…
nxp:NX_P18669-1	254	12	28767.8	29	626	0.000299958	0.701	1293.58	\PName=Phosphoglycerate mutase 1 isoform Iso 1 \GName=PGAM1 \NcbiTaxId=9606 \TaxName=Homo Sapiens \Length=254 \SV=2 \EV=225 \PE=1 \ModResPsi=(5|MOD:00134|N6-glycyl-L-lysine)(14|MOD:00046|O-phospho-L-serine)(23|MOD:00046|O-phospho-L-serine)(26|MOD:00048|O4'-phospho-L-tyrosine)(31|MOD:00046|O-phospho-L-serine)(39|MOD:00064|N6-acetyl-L-lysine)(39|MOD:00134|N6-glycyl-L-lysine)(106|MOD:00064|N6-acetyl…
nxp:NX_P20339-2	201	6	22146.1	13	216	0.000130791	0.701	392.78	\PName=Ras-related protein Rab-5A isoform Iso 2 \GName=RAB5A \NcbiTaxId=9606 \TaxName=Homo Sapiens \Length=201 \SV=2 \EV=216 \PE=1 \ModResPsi=(70|MOD:00046|O-phospho-L-serine)(109|MOD:00046|O-phospho-L-serine)(120|MOD:00134|N6-glycyl-L-lysine)(198|MOD:00113|S-geranylgeranyl-L-cysteine)(199|MOD:00113|S-geranylgeranyl-L-cysteine) \VariantSimple=(3|N)(4|L)(4|Q)(5|D)(6|T)(7|A)(7|P)(8|G)(10|D)(10|S)(1…
nxp:NX_O75947-2	137	4	15745.2	12	235	0.000208769	0.701	410.93	\PName=ATP synthase subunit d, mitochondrial isoform Iso 2 \GName=ATP5PD \NcbiTaxId=9606 \TaxName=Homo Sapiens \Length=137 \SV=3 \EV=183 \PE=1 \ModResPsi=(2|MOD:00050|N-acetyl-L-alanine)(9|MOD:00064|N6-acetyl-L-lysine)(32|MOD:00064|N6-acetyl-L-lysine)(32|MOD:00134|N6-glycyl-L-lysine)(58|MOD:00064|N6-acetyl-L-lysine)(63|MOD:00064|N6-acetyl-L-lysine)(72|MOD:00064|N6-acetyl-L-lysine)(93|MOD:00064|N6…
nxp:NX_P69891-1	147	3	16112.3	17	4083	0.0033805	0.701	6578.05	\PName=Hemoglobin subunit gamma-1 isoform Iso 1 \GName=HBG1 \NcbiTaxId=9606 \TaxName=Homo Sapiens \Length=147 \SV=2 \EV=165 \PE=1 \ModResPsi=(2|MOD:00055|N-acetylglycine)(13|MOD:00047|O-phospho-L-threonine)(45|MOD:00046|O-phospho-L-serine)(51|MOD:00046|O-phospho-L-serine)(53|MOD:00046|O-phospho-L-serine)(60|MOD:00064|N6-acetyl-L-lysine)(83|MOD:00064|N6-acetyl-L-lysine)(94|MOD:00235|S-nitrosyl-L-c…
nxp:NX_Q04760-1	184	3	20746.2	12	175	0.000115755	0.701	315.77	\PName=Lactoylglutathione lyase isoform Iso 1 \GName=GLO1 \NcbiTaxId=9606 \TaxName=Homo Sapiens \Length=184 \SV=4 \EV=201 \PE=1 \ModResPsi=(2|MOD:00050|N-acetyl-L-alanine)(19|MOD:00798|half cystine)(20|MOD:00798|half cystine)(44|MOD:00134|N6-glycyl-L-lysine)(61|MOD:00798|half cystine)(139|MOD:00798|half cystine)(88|MOD:01819|N6-succinyl-L-lysine)(107|MOD:00047|O-phospho-L-threonine)(139|MOD:00234…
nxp:NX_Q14974-1	876	63	97090	63	1189	0.000165195	0.7	2490.76	\PName=Importin subunit beta-1 isoform Iso 1 \GName=KPNB1 \NcbiTaxId=9606 \TaxName=Homo Sapiens \Length=876 \SV=2 \EV=215 \PE=1 \ModResPsi=(1|MOD:00058|N-acetyl-L-methionine)(10|MOD:00047|O-phospho-L-threonine)(12|MOD:00046|O-phospho-L-serine)(23|MOD:00134|N6-glycyl-L-lysine)(62|MOD:00134|N6-glycyl-L-lysine)(206|MOD:00134|N6-glycyl-L-lysine)(211|MOD:00064|N6-acetyl-L-lysine)(376|MOD:00134|N6-glyc…
nxp:NX_Q01518-2	474	53	51779.6	103	4551	0.00116855	0.7	9129.68	\PName=Adenylyl cyclase-associated protein 1 isoform Iso 2 \GName=CAP1 \NcbiTaxId=9606 \TaxName=Homo Sapiens \Length=474 \SV=5 \EV=193 \PE=1 \ModResPsi=(2|MOD:00050|N-acetyl-L-alanine)(22|MOD:00046|O-phospho-L-serine)(24|MOD:00047|O-phospho-L-threonine)(25|MOD:00046|O-phospho-L-serine)(31|MOD:00048|O4'-phospho-L-tyrosine)(34|MOD:00046|O-phospho-L-serine)(36|MOD:00046|O-phospho-L-serine)(70|MOD:00…
nxp:NX_Q6GMV3-1	140	8	15777.3	8	63	5.47686e-05	0.7	133.73	\PName=Putative peptidyl-tRNA hydrolase PTRHD1 isoform Iso 1 \GName=PTRHD1 \NcbiTaxId=9606 \TaxName=Homo Sapiens \Length=140 \SV=1 \EV=122 \PE=1 \ModResPsi=(126|MOD:00064|N6-acetyl-L-lysine) \VariantSimple=(2|Q)(2|R)(3|Q)(4|A)(4|E)(4|R)(5|A)(5|G)(5|I)(7|Q)(8|G)(10|P)(10|Q)(12|G)(12|I)(13|K)(14|N)(14|Q)(18|C)(18|P)(20|T)(20|V)(21|D)(21|Q)(22|A)(22|S)(23|H)(24|D)(24|I)(26|I)(26|L)(27|R)(28|C)(31|V)…
nxp:NX_Q06323-3	233	5	26834.9	23	660	0.000344752	0.7	1311.93	\PName=Proteasome activator complex subunit 1 isoform Iso 3 \GName=PSME1 \NcbiTaxId=9606 \TaxName=Homo Sapiens \Length=233 \SV=1 \EV=190 \PE=1 \ModResPsi=(13|MOD:00134|N6-glycyl-L-lysine)(24|MOD:00134|N6-glycyl-L-lysine)(35|MOD:00134|N6-glycyl-L-lysine)(55|MOD:00046|O-phospho-L-serine)(176|MOD:00134|N6-glycyl-L-lysine) \VariantSimple=(2|D)(4|F)(5|G)(5|S)(5|T)(9|*)(9|K)(10|V)(11|E)(11|K)(11|P)(12|…
nxp:NX_P35579-1	1960	161	226374	515	48897	0.00303631	0.698	108341	\PName=Myosin-9 isoform Iso 1 \GName=MYH9 \NcbiTaxId=9606 \TaxName=Homo Sapiens \Length=1960 \SV=4 \EV=230 \PE=1 \ModResPsi=(2|MOD:00050|N-acetyl-L-alanine)(8|MOD:00064|N6-acetyl-L-lysine)(8|MOD:00134|N6-glycyl-L-lysine)(9|MOD:00048|O4'-phospho-L-tyrosine)(11|MOD:00048|O4'-phospho-L-tyrosine)(14|MOD:00064|N6-acetyl-L-lysine)(14|MOD:00134|N6-glycyl-L-lysine)(36|MOD:00046|O-phospho-L-serine)(38|MOD…
nxp:NX_P05198-1	315	27	36071.4	27	581	0.000224484	0.698	1192.98	\PName=Eukaryotic translation initiation factor 2 subunit 1 isoform Iso 1 \GName=EIF2S1 \NcbiTaxId=9606 \TaxName=Homo Sapiens \Length=315 \SV=3 \EV=206 \PE=1 \ModResPsi=(35|MOD:00046|O-phospho-L-serine)(49|MOD:00046|O-phospho-L-serine)(52|MOD:00046|O-phospho-L-serine)(82|MOD:00048|O4'-phospho-L-tyrosine)(91|MOD:00046|O-phospho-L-serine)(101|MOD:00134|N6-glycyl-L-lysine)(106|MOD:00134|N6-glycyl-L-…
nxp:NX_P0DMV8-2	586	25	63879.9	74	2640	0.000548309	0.698	5706.54	\PName=Heat shock 70 kDa protein 1A isoform Iso 2 \GName=HSPA1A \NcbiTaxId=9606 \TaxName=Homo Sapiens \Length=586 \SV=1 \EV=48 \PE=1 \ModResPsi=(2|MOD:00050|N-acetyl-L-alanine)(77|MOD:00064|N6-acetyl-L-lysine)(191|MOD:00064|N6-acetyl-L-lysine)(293|MOD:00064|N6-acetyl-L-lysine)(414|MOD:00078|omega-N-methyl-L-arginine)(506|MOD:00084|N6,N6-dimethyl-L-lysine)(506|MOD:00083|N6,N6,N6-trimethyl-L-lysine…
nxp:NX_P61019-2	188	4	20816.3	14	288	0.000186446	0.697	659.22	\PName=Ras-related protein Rab-2A isoform Iso 2 \GName=RAB2A \NcbiTaxId=9606 \TaxName=Homo Sapiens \Length=188 \SV=1 \EV=162 \PE=1 \ModResPsi=(2|MOD:00050|N-acetyl-L-alanine)(84|MOD:00046|O-phospho-L-serine)(141|MOD:00064|N6-acetyl-L-lysine)(141|MOD:00134|N6-glycyl-L-lysine)(187|MOD:00113|S-geranylgeranyl-L-cysteine)(188|MOD:00113|S-geranylgeranyl-L-cysteine) \VariantSimple=(4|T)(7|L)(13|D)(18|D)…
nxp:NX_P35579-2	1382	214	159746	387	30972	0.0027276	0.696	66392.6	\PName=Myosin-9 isoform Iso 2 \GName=MYH9 \NcbiTaxId=9606 \TaxName=Homo Sapiens \Length=1382 \SV=4 \EV=230 \PE=1 \ModResPsi=(15|MOD:00048|O4'-phospho-L-tyrosine)(50|MOD:00134|N6-glycyl-L-lysine)(61|MOD:00046|O-phospho-L-serine)(125|MOD:00134|N6-glycyl-L-lysine)(163|MOD:00134|N6-glycyl-L-lysine)(163|MOD:00064|N6-acetyl-L-lysine)(237|MOD:00134|N6-glycyl-L-lysine)(299|MOD:00064|N6-acetyl-L-lysine)(4…
nxp:NX_Q96HC4-7	483	6	52593.8	44	659	0.000166057	0.696	1204.86	\PName=PDZ and LIM domain protein 5 isoform Iso 7 \GName=PDLIM5 \NcbiTaxId=9606 \TaxName=Homo Sapiens \Length=483 \SV=5 \EV=177 \PE=1 \ModResPsi=(2|MOD:00046|O-phospho-L-serine)(2|MOD:00060|N-acetyl-L-serine)(4|MOD:00048|O4'-phospho-L-tyrosine)(29|MOD:00047|O-phospho-L-threonine)(32|MOD:00046|O-phospho-L-serine)(76|MOD:00046|O-phospho-L-serine)(80|MOD:00047|O-phospho-L-threonine)(85|MOD:00046|O-p…
nxp:NX_P52565-1	204	6	23174.7	24	717	0.000427768	0.696	1631.27	\PName=Rho GDP-dissociation inhibitor 1 isoform Iso 1 \GName=ARHGDIA \NcbiTaxId=9606 \TaxName=Homo Sapiens \Length=204 \SV=3 \EV=191 \PE=1 \ModResPsi=(2|MOD:00050|N-acetyl-L-alanine)(7|MOD:00047|O-phospho-L-threonine)(24|MOD:00046|O-phospho-L-serine)(27|MOD:00048|O4'-phospho-L-tyrosine)(34|MOD:00046|O-phospho-L-serine)(43|MOD:00064|N6-acetyl-L-lysine)(47|MOD:00046|O-phospho-L-serine)(101|MOD:0004…
nxp:NX_O75608-2	214	4	22842.6	12	160	9.09967e-05	0.696	285	\PName=Acyl-protein thioesterase 1 isoform Iso 2 \GName=LYPLA1 \NcbiTaxId=9606 \TaxName=Homo Sapiens \Length=214 \SV=1 \EV=174 \PE=1 \ModResPsi=(89|MOD:00134|N6-glycyl-L-lysine)(208|MOD:00064|N6-acetyl-L-lysine) \VariantSimple=(1|V)(2|*)(3|C)(3|D)(5|D)(5|S)(6|L)(8|A)(9|S)(12|T)(13|V)(14|L)(15|A)(15|S)(17|T)(18|Q)(18|W)(20|D)(22|D)(22|T)(23|E)(24|M)(25|V)(27|R)(29|E)(32|A)(32|H)(34|E)(35|Y)(36|E)(…
nxp:NX_O76074-2	833	40	94726.7	81	1729	0.000252621	0.695	3518.69	\PName=cGMP-specific 3',5'-cyclic phosphodiesterase isoform PDE5A2 \GName=PDE5A \NcbiTaxId=9606 \TaxName=Homo Sapiens \Length=833 \SV=2 \EV=188 \PE=1 \ModResPsi=(36|MOD:00046|O-phospho-L-serine)(44|MOD:00046|O-phospho-L-serine)(60|MOD:00046|O-phospho-L-serine)(95|MOD:00047|O-phospho-L-threonine) \VariantSimple=(3|H)(5|A)(7|*)(7|E)(7|Q)(8|A)(9|G)(11|L)(11|T)(11|V)(12|A)(14|T)(14|V)(19|K)(21|Q)(22|…
nxp:NX_Q15555-2	259	19	29054.5	36	1061	0.00049858	0.695	1983.15	\PName=Microtubule-associated protein RP/EB family member 2 isoform Iso 2 \GName=MAPRE2 \NcbiTaxId=9606 \TaxName=Homo Sapiens \Length=259 \SV=1 \EV=177 \PE=1 \ModResPsi=(7|MOD:00047|O-phospho-L-threonine)(9|MOD:00046|O-phospho-L-serine)(25|MOD:00047|O-phospho-L-threonine)(39|MOD:00046|O-phospho-L-serine)(156|MOD:00134|N6-glycyl-L-lysine)(165|MOD:00134|N6-glycyl-L-lysine)(167|MOD:00048|O4'-phospho…
nxp:NX_P36959-1	345	23	37376.8	25	474	0.000167216	0.693	1038.04	\PName=GMP reductase 1 isoform Iso 1 \GName=GMPR \NcbiTaxId=9606 \TaxName=Homo Sapiens \Length=345 \SV=1 \EV=177 \PE=1 \VariantSimple=(2|L)(2|R)(3|C)(3|G)(3|H)(4|M)(5|G)(6|G)(6|V)(7|N)(9|*)(9|R)(10|F)(11|N)(13|E)(14|N)(14|V)(15|A)(18|*)(18|G)(19|L)(19|S)(21|W)(23|T)(24|F)(26|N)(27|Q)(28|T)(29|K)(31|A)(33|V)(34|C)(34|G)(34|H)(35|A)(35|I)(36|C)(37|K)(37|M)(39|*)(39|Q)(42|E)(45|C)(46|L)(47|R)(50|F)(…
nxp:NX_P15153-1	192	13	21397.1	32	903	0.000572408	0.693	1635.17	\PName=Ras-related C3 botulinum toxin substrate 2 isoform Iso 1 \GName=RAC2 \NcbiTaxId=9606 \TaxName=Homo Sapiens \Length=192 \SV=1 \EV=212 \PE=1 \ModResPsi=(39|MOD:00236|N4-(ADP-ribosyl)-L-asparagine)(133|MOD:00134|N6-glycyl-L-lysine)(147|MOD:00064|N6-acetyl-L-lysine)(147|MOD:00134|N6-glycyl-L-lysine)(153|MOD:00134|N6-glycyl-L-lysine)(189|MOD:00114|L-cysteine methyl ester)(189|MOD:00113|S-gerany…
nxp:NX_P50990-1	548	1	59564.5	62	1312	0.000291389	0.693	2496.7	\PName=T-complex protein 1 subunit theta isoform Iso 1 \GName=CCT8 \NcbiTaxId=9606 \TaxName=Homo Sapiens \Length=548 \SV=4 \EV=197 \PE=1 \ModResPsi=(2|MOD:00050|N-acetyl-L-alanine)(7|MOD:00134|N6-glycyl-L-lysine)(16|MOD:00064|N6-acetyl-L-lysine)(16|MOD:00134|N6-glycyl-L-lysine)(20|MOD:00064|N6-acetyl-L-lysine)(20|MOD:00134|N6-glycyl-L-lysine)(23|MOD:00046|O-phospho-L-serine)(30|MOD:00048|O4'-phos…
nxp:NX_P14618-3	516	83	56219.3	142	7949	0.00187492	0.692	17281.2	\PName=Pyruvate kinase PKM isoform Iso 3 \GName=PKM \NcbiTaxId=9606 \TaxName=Homo Sapiens \Length=516 \SV=4 \EV=249 \PE=1 \ModResPsi=(74|MOD:00064|N6-acetyl-L-lysine)(78|MOD:00047|O-phospho-L-threonine)(80|MOD:00047|O-phospho-L-threonine)(82|MOD:00046|O-phospho-L-serine)(85|MOD:00046|O-phospho-L-serine)(90|MOD:00048|O4'-phospho-L-tyrosine)(99|MOD:00047|O-phospho-L-threonine)(100|MOD:00064|N6-acet…
nxp:NX_P01033-1	207	21	23137.5	21	646	0.000379823	0.691	1289.04	\PName=Metalloproteinase inhibitor 1 isoform Iso 1 \GName=TIMP1 \NcbiTaxId=9606 \TaxName=Homo Sapiens \Length=207 \SV=1 \EV=213 \PE=1 \ModResPsi=(24|MOD:00798|half cystine)(93|MOD:00798|half cystine)(26|MOD:00798|half cystine)(122|MOD:00798|half cystine)(36|MOD:00798|half cystine)(147|MOD:00798|half cystine)(150|MOD:00798|half cystine)(197|MOD:00798|half cystine)(155|MOD:00798|half cystine)(160|M…
nxp:NX_P62140-1	327	9	37144.6	32	973	0.000362147	0.691	1972.25	\PName=Serine/threonine-protein phosphatase PP1-beta catalytic subunit isoform Iso 1 \GName=PPP1CB \NcbiTaxId=9606 \TaxName=Homo Sapiens \Length=327 \SV=3 \EV=179 \PE=1 \ModResPsi=(2|MOD:00050|N-acetyl-L-alanine)(25|MOD:00134|N6-glycyl-L-lysine)(303|MOD:00064|N6-acetyl-L-lysine)(303|MOD:00134|N6-glycyl-L-lysine)(304|MOD:00048|O4'-phospho-L-tyrosine)(306|MOD:00048|O4'-phospho-L-tyrosine)(311|MOD:0…
nxp:NX_P02652-1	100	8	11149.9	8	154	0.00018743	0.69	298.52	\PName=Apolipoprotein A-II isoform Iso 1 \GName=APOA2 \NcbiTaxId=9606 \TaxName=Homo Sapiens \Length=100 \SV=1 \EV=221 \PE=1 \ModResPsi=(24|MOD:00040|2-pyrrolidone-5-carboxylic acid (Gln))(29|MOD:00798|half cystine)(29|MOD:00798|half cystine)(49|MOD:00719|L-methionine sulfoxide)(54|MOD:00046|O-phospho-L-serine)(68|MOD:00046|O-phospho-L-serine) \ModRes=(42||O-linked (GalNAc...) threonine) \VariantS…
nxp:NX_P04350-1	444	68	49535.9	157	6767	0.00185495	0.689	13328.8	\PName=Tubulin beta-4A chain isoform Iso 1 \GName=TUBB4A \NcbiTaxId=9606 \TaxName=Homo Sapiens \Length=444 \SV=2 \EV=208 \PE=1 \ModResPsi=(55|MOD:00047|O-phospho-L-threonine)(172|MOD:00046|O-phospho-L-serine)(335|MOD:00046|O-phospho-L-serine)(379|MOD:00064|N6-acetyl-L-lysine)(436|MOD:00207|L-isoglutamyl-polyglutamic acid) \VariantSimple=(1|L)(2|G)(2|P)(2|Q)(2|W)(4|F)(5|M)(6|D)(9|P)(10|D)(10|S)(10…
nxp:NX_P08134-1	193	16	21974.2	39	1029	0.000648899	0.689	2211.14	\PName=Rho-related GTP-binding protein RhoC isoform Iso 1 \GName=RHOC \NcbiTaxId=9606 \TaxName=Homo Sapiens \Length=193 \SV=1 \EV=214 \PE=1 \ModResPsi=(41|MOD:00236|N4-(ADP-ribosyl)-L-asparagine)(152|MOD:00046|O-phospho-L-serine)(190|MOD:00114|L-cysteine methyl ester)(190|MOD:00113|S-geranylgeranyl-L-cysteine) \ModRes=(34||O-linked (GlcNAc) tyrosine) \VariantSimple=(1|T)(3|P)(3|T)(3|V)(4|F)(4|T)(…
nxp:NX_Q9H939-1	334	10	38815.6	32	846	0.000308278	0.689	1601.19	\PName=Proline-serine-threonine phosphatase-interacting protein 2 isoform Iso 1 \GName=PSTPIP2 \NcbiTaxId=9606 \TaxName=Homo Sapiens \Length=334 \SV=4 \EV=145 \PE=1 \ModResPsi=(267|MOD:00048|O4'-phospho-L-tyrosine)(316|MOD:00046|O-phospho-L-serine)(317|MOD:00046|O-phospho-L-serine)(323|MOD:00048|O4'-phospho-L-tyrosine)(329|MOD:00048|O4'-phospho-L-tyrosine) \VariantSimple=(6|L)(6|Y)(7|R)(8|E)(10|L…
nxp:NX_P48643-1	541	9	59614.8	50	1017	0.000228793	0.689	2037.52	\PName=T-complex protein 1 subunit epsilon isoform Iso 1 \GName=CCT5 \NcbiTaxId=9606 \TaxName=Homo Sapiens \Length=541 \SV=1 \EV=196 \PE=1 \ModResPsi=(2|MOD:00050|N-acetyl-L-alanine)(20|MOD:00134|N6-glycyl-L-lysine)(20|MOD:00134|N6-glycyl-L-lysine)(26|MOD:00046|O-phospho-L-serine)(35|MOD:00134|N6-glycyl-L-lysine)(42|MOD:00134|N6-glycyl-L-lysine)(64|MOD:00134|N6-glycyl-L-lysine)(150|MOD:00134|N6-g…
nxp:NX_P49407-1	418	1	47018.3	29	675	0.000196538	0.689	1311.87	\PName=Beta-arrestin-1 isoform 1A \GName=ARRB1 \NcbiTaxId=9606 \TaxName=Homo Sapiens \Length=418 \SV=2 \EV=192 \PE=1 \ModResPsi=(47|MOD:00048|O4'-phospho-L-tyrosine)(410|MOD:00047|O-phospho-L-threonine)(412|MOD:00046|O-phospho-L-serine) \VariantSimple=(1|I)(2|D)(3|H)(5|R)(7|Q)(8|L)(8|M)(11|R)(12|P)(12|S)(14|A)(20|A)(20|I)(22|M)(22|Q)(26|E)(28|G)(31|V)(32|Y)(33|I)(33|V)(34|M)(36|A)(39|D)(41|A)(41|…
nxp:NX_Q9BUF5-1	446	17	49807	101	4989	0.00136144	0.688	9524.93	\PName=Tubulin beta-6 chain isoform Iso 1 \GName=TUBB6 \NcbiTaxId=9606 \TaxName=Homo Sapiens \Length=446 \SV=1 \EV=170 \PE=1 \ModResPsi=(18|MOD:00047|O-phospho-L-threonine)(58|MOD:00134|N6-glycyl-L-lysine)(172|MOD:00046|O-phospho-L-serine)(232|MOD:00047|O-phospho-L-threonine)(234|MOD:00046|O-phospho-L-serine)(237|MOD:00047|O-phospho-L-threonine)(238|MOD:00047|O-phospho-L-threonine)(239|MOD:00046|…
nxp:NX_Q9NTK5-1	396	9	44697.3	31	555	0.000170576	0.687	1018.68	\PName=Obg-like ATPase 1 isoform Iso 1 \GName=OLA1 \NcbiTaxId=9606 \TaxName=Homo Sapiens \Length=396 \SV=2 \EV=182 \PE=1 \ModResPsi=(83|MOD:00134|N6-glycyl-L-lysine)(190|MOD:00134|N6-glycyl-L-lysine)(281|MOD:00134|N6-glycyl-L-lysine)(294|MOD:00064|N6-acetyl-L-lysine)(354|MOD:00064|N6-acetyl-L-lysine)(389|MOD:00047|O-phospho-L-threonine) \VariantSimple=(2|S)(2|T)(5|R)(7|S)(7|V)(8|G)(12|L)(13|L)(13…
nxp:NX_P07741-2	134	4	14529.8	12	323	0.000293371	0.687	582.11	\PName=Adenine phosphoribosyltransferase isoform Iso 2 \GName=APRT \NcbiTaxId=9606 \TaxName=Homo Sapiens \Length=134 \SV=2 \EV=215 \PE=1 \ModResPsi=(2|MOD:00050|N-acetyl-L-alanine)(4|MOD:00046|O-phospho-L-serine)(15|MOD:00046|O-phospho-L-serine)(30|MOD:00046|O-phospho-L-serine)(34|MOD:00134|N6-glycyl-L-lysine)(60|MOD:00048|O4'-phospho-L-tyrosine)(66|MOD:00046|O-phospho-L-serine)(74|MOD:00046|O-ph…
nxp:NX_Q15833-2	590	49	66078.3	78	1933	0.000398749	0.686	4086.5	\PName=Syntaxin-binding protein 2 isoform Iso 2 \GName=STXBP2 \NcbiTaxId=9606 \TaxName=Homo Sapiens \Length=590 \SV=2 \EV=163 \PE=1 \ModResPsi=(13|MOD:00134|N6-glycyl-L-lysine)(63|MOD:00134|N6-glycyl-L-lysine)(91|MOD:00047|O-phospho-L-threonine)(205|MOD:00134|N6-glycyl-L-lysine)(210|MOD:00134|N6-glycyl-L-lysine)(213|MOD:00047|O-phospho-L-threonine)(222|MOD:00134|N6-glycyl-L-lysine)(317|MOD:00134|…
nxp:NX_Q96HC4-1	596	8	63886.5	51	816	0.000166634	0.686	1487.83	\PName=PDZ and LIM domain protein 5 isoform Iso 1 \GName=PDLIM5 \NcbiTaxId=9606 \TaxName=Homo Sapiens \Length=596 \SV=5 \EV=177 \PE=1 \ModResPsi=(2|MOD:00046|O-phospho-L-serine)(2|MOD:00060|N-acetyl-L-serine)(4|MOD:00048|O4'-phospho-L-tyrosine)(29|MOD:00047|O-phospho-L-threonine)(32|MOD:00046|O-phospho-L-serine)(76|MOD:00046|O-phospho-L-serine)(80|MOD:00047|O-phospho-L-threonine)(85|MOD:00046|O-p…
nxp:NX_P26038-1	577	73	67759.8	104	4073	0.000859128	0.685	7962.12	\PName=Moesin isoform Iso 1 \GName=MSN \NcbiTaxId=9606 \TaxName=Homo Sapiens \Length=577 \SV=3 \EV=221 \PE=1 \ModResPsi=(56|MOD:00046|O-phospho-L-serine)(66|MOD:00047|O-phospho-L-threonine)(74|MOD:00046|O-phospho-L-serine)(79|MOD:00064|N6-acetyl-L-lysine)(79|MOD:00134|N6-glycyl-L-lysine)(83|MOD:00064|N6-acetyl-L-lysine)(83|MOD:00134|N6-glycyl-L-lysine)(83|MOD:01819|N6-succinyl-L-lysine)(116|MOD:0…
nxp:NX_Q13201-2	531	42	58115	77	2187	0.000501272	0.685	4448.74	\PName=Multimerin-1 isoform Iso 2 \GName=MMRN1 \NcbiTaxId=9606 \TaxName=Homo Sapiens \Length=531 \SV=3 \EV=175 \PE=1 \ModResPsi=(177|MOD:00798|half cystine)(238|MOD:00798|half cystine)(204|MOD:00798|half cystine)(211|MOD:00798|half cystine)(237|MOD:00798|half cystine)(246|MOD:00798|half cystine)(348|MOD:00798|half cystine)(359|MOD:00798|half cystine)(353|MOD:00798|half cystine)(368|MOD:00798|half…
nxp:NX_P52907-1	286	33	32884.3	48	1870	0.000795783	0.685	3947.94	\PName=F-actin-capping protein subunit alpha-1 isoform Iso 1 \GName=CAPZA1 \NcbiTaxId=9606 \TaxName=Homo Sapiens \Length=286 \SV=3 \EV=195 \PE=1 \ModResPsi=(2|MOD:00050|N-acetyl-L-alanine)(9|MOD:00046|O-phospho-L-serine)(19|MOD:00064|N6-acetyl-L-lysine)(19|MOD:00134|N6-glycyl-L-lysine)(57|MOD:00048|O4'-phospho-L-tyrosine)(63|MOD:00047|O-phospho-L-threonine)(97|MOD:00134|N6-glycyl-L-lysine)(97|MOD…
nxp:NX_Q9UQ80-1	394	29	43741.2	29	489	0.000151054	0.685	879.32	\PName=Proliferation-associated protein 2G4 isoform Iso 1 \GName=PA2G4 \NcbiTaxId=9606 \TaxName=Homo Sapiens \Length=394 \SV=3 \EV=199 \PE=1 \ModResPsi=(2|MOD:00046|O-phospho-L-serine)(2|MOD:00060|N-acetyl-L-serine)(11|MOD:00047|O-phospho-L-threonine)(19|MOD:00047|O-phospho-L-threonine)(20|MOD:00134|N6-glycyl-L-lysine)(90|MOD:00046|O-phospho-L-serine)(158|MOD:00134|N6-glycyl-L-lysine)(172|MOD:001…
nxp:NX_P19971-1	482	15	49906.2	36	959	0.000242154	0.685	2051.48	\PName=Thymidine phosphorylase isoform Iso 1 \GName=TYMP \NcbiTaxId=9606 \TaxName=Homo Sapiens \Length=482 \SV=2 \EV=218 \PE=1 \ModResPsi=(6|MOD:00047|O-phospho-L-threonine)(23|MOD:00046|O-phospho-L-serine)(154|MOD:00047|O-phospho-L-threonine)(471|MOD:00046|O-phospho-L-serine) \VariantSimple=(2|V)(3|P)(5|I)(5|K)(8|E)(10|R)(11|D)(12|A)(13|L)(15|S)(16|A)(16|D)(16|S)(18|S)(18|V)(19|F)(19|Y)(20|R)(20…
nxp:NX_Q8NI22-1	146	1	16361.8	5	95	7.91936e-05	0.685	208.73	\PName=Multiple coagulation factor deficiency protein 2 isoform Iso 1 \GName=MCFD2 \NcbiTaxId=9606 \TaxName=Homo Sapiens \Length=146 \SV=1 \EV=150 \PE=1 \ModResPsi=(32|MOD:00046|O-phospho-L-serine)(106|MOD:00046|O-phospho-L-serine)(143|MOD:00134|N6-glycyl-L-lysine) \ModRes=(94||O-linked (GalNAc...) serine)(95||O-linked (GalNAc...) threonine)(98||O-linked (GalNAc...) threonine) \VariantSimple=(3|L…
nxp:NX_P30101-1	505	103	56728.7	103	4379	0.00105537	0.683	9344.94	\PName=Protein disulfide-isomerase A3 isoform Iso 1 \GName=PDIA3 \NcbiTaxId=9606 \TaxName=Homo Sapiens \Length=505 \SV=4 \EV=227 \PE=1 \ModResPsi=(57|MOD:00798|half cystine)(57|MOD:00798|half cystine)(57|MOD:00798|half cystine)(60|MOD:00798|half cystine)(61|MOD:00085|N6-methyl-L-lysine)(85|MOD:00798|half cystine)(92|MOD:00798|half cystine)(94|MOD:00134|N6-glycyl-L-lysine)(94|MOD:00064|N6-acetyl-L…
nxp:NX_P05106-2	780	90	86038.1	147	9129	0.00142445	0.683	19118.7	\PName=Integrin beta-3 isoform Beta-3B \GName=ITGB3 \NcbiTaxId=9606 \TaxName=Homo Sapiens \Length=780 \SV=2 \EV=263 \PE=1 \ModResPsi=(31|MOD:00798|half cystine)(461|MOD:00798|half cystine)(39|MOD:00798|half cystine)(49|MOD:00798|half cystine)(42|MOD:00798|half cystine)(75|MOD:00798|half cystine)(52|MOD:00798|half cystine)(64|MOD:00798|half cystine)(203|MOD:00798|half cystine)(210|MOD:00798|half c…
nxp:NX_Q04917-1	246	29	28183	42	4599	0.00227535	0.683	8066.18	\PName=14-3-3 protein eta isoform Iso 1 \GName=YWHAH \NcbiTaxId=9606 \TaxName=Homo Sapiens \Length=246 \SV=4 \EV=213 \PE=1 \ModResPsi=(2|MOD:00055|N-acetylglycine)(25|MOD:00046|O-phospho-L-serine)(59|MOD:00046|O-phospho-L-serine)(69|MOD:00064|N6-acetyl-L-lysine)(69|MOD:00134|N6-glycyl-L-lysine)(102|MOD:00046|O-phospho-L-serine)(110|MOD:00134|N6-glycyl-L-lysine)(145|MOD:00046|O-phospho-L-serine)(2…
nxp:NX_O75558-1	287	28	33156.8	28	565	0.000239599	0.683	1209.08	\PName=Syntaxin-11 isoform Iso 1 \GName=STX11 \NcbiTaxId=9606 \TaxName=Homo Sapiens \Length=287 \SV=1 \EV=171 \PE=1 \ModResPsi=(241|MOD:00047|O-phospho-L-threonine) \VariantSimple=(2|E)(3|E)(4|L)(4|Q)(4|W)(5|P)(6|T)(7|A)(8|F)(9|P)(9|R)(9|V)(10|G)(10|Y)(13|R)(14|L)(16|N)(16|Y)(17|R)(20|S)(21|A)(21|E)(22|R)(22|W)(23|G)(23|N)(23|V)(24|N)(25|*)(25|G)(26|I)(27|E)(27|N)(28|*)(28|L)(28|W)(29|T)(30|Q)(30…
nxp:NX_Q86YW5-2	199	23	21291.2	38	1191	0.000728413	0.683	2607.43	\PName=Trem-like transcript 1 protein isoform Iso 2 \GName=TREML1 \NcbiTaxId=9606 \TaxName=Homo Sapiens \Length=199 \SV=2 \EV=126 \PE=1 \ModResPsi=(38|MOD:00798|half cystine)(104|MOD:00798|half cystine)(52|MOD:00798|half cystine)(59|MOD:00798|half cystine) \VariantSimple=(2|V)(3|I)(3|V)(5|V)(6|V)(7|F)(10|F)(11|V)(14|A)(15|S)(16|E)(17|D)(18|T)(23|L)(25|M)(26|P)(27|*)(28|V)(30|L)(30|M)(33|F)(38|R)(…
nxp:NX_P49407-2	410	18	46261.9	35	737	0.000218778	0.683	1428.08	\PName=Beta-arrestin-1 isoform 1B \GName=ARRB1 \NcbiTaxId=9606 \TaxName=Homo Sapiens \Length=410 \SV=2 \EV=192 \PE=1 \ModResPsi=(47|MOD:00048|O4'-phospho-L-tyrosine)(402|MOD:00047|O-phospho-L-threonine)(404|MOD:00046|O-phospho-L-serine) \VariantSimple=(1|I)(2|D)(3|H)(5|R)(7|Q)(8|L)(8|M)(11|R)(12|P)(12|S)(14|A)(20|A)(20|I)(22|M)(22|Q)(26|E)(28|G)(31|V)(32|Y)(33|I)(33|V)(34|M)(36|A)(39|D)(41|A)(41|…
nxp:NX_O60234-1	142	10	16772.4	10	205	0.000175705	0.683	391.66	\PName=Glia maturation factor gamma isoform Iso 1 \GName=GMFG \NcbiTaxId=9606 \TaxName=Homo Sapiens \Length=142 \SV=1 \EV=148 \PE=1 \ModResPsi=(2|MOD:00060|N-acetyl-L-serine)(17|MOD:00134|N6-glycyl-L-lysine)(25|MOD:00134|N6-glycyl-L-lysine)(35|MOD:00134|N6-glycyl-L-lysine)(74|MOD:00134|N6-glycyl-L-lysine)(108|MOD:00134|N6-glycyl-L-lysine)(125|MOD:00047|O-phospho-L-threonine)(137|MOD:00134|N6-glyc…
nxp:NX_Q5JSH3-1	913	0	101286	66	1630	0.000217288	0.683	3145.85	\PName=WD repeat-containing protein 44 isoform Iso 1 \GName=WDR44 \NcbiTaxId=9606 \TaxName=Homo Sapiens \Length=913 \SV=1 \EV=146 \PE=1 \ModResPsi=(2|MOD:00050|N-acetyl-L-alanine)(3|MOD:00046|O-phospho-L-serine)(5|MOD:00046|O-phospho-L-serine)(7|MOD:00047|O-phospho-L-threonine)(11|MOD:00048|O4'-phospho-L-tyrosine)(23|MOD:00048|O4'-phospho-L-tyrosine)(27|MOD:00046|O-phospho-L-serine)(34|MOD:00046|…
nxp:NX_P30626-2	183	0	20313.8	18	322	0.000214153	0.683	604.6	\PName=Sorcin isoform Iso 2 \GName=SRI \NcbiTaxId=9606 \TaxName=Homo Sapiens \Length=183 \SV=1 \EV=202 \PE=1 \ModResPsi=(112|MOD:00134|N6-glycyl-L-lysine) \VariantSimple=(1|I)(2|*)(2|H)(3|S)(5|R)(6|P)(7|L)(8|E)(8|R)(9|R)(10|A)(10|L)(12|S)(13|T)(14|E)(14|R)(18|N)(19|A)(19|R)(27|A)(29|R)(31|G)(32|R)(32|W)(33|R)(35|V)(41|K)(42|R)(42|S)(42|Y)(45|E)(46|C)(46|F)(48|T)(49|V)(51|E)(52|C)(54|S)(57|M)(61|Q…
nxp:NX_Q14697-1	944	64	106789	108	2146	0.00027668	0.682	4276.32	\PName=Neutral alpha-glucosidase AB isoform Iso 1 \GName=GANAB \NcbiTaxId=9606 \TaxName=Homo Sapiens \Length=944 \SV=3 \EV=182 \PE=1 \ModResPsi=(41|MOD:00798|half cystine)(47|MOD:00798|half cystine)(48|MOD:00134|N6-glycyl-L-lysine)(52|MOD:00046|O-phospho-L-serine)(190|MOD:00046|O-phospho-L-serine)(269|MOD:00134|N6-glycyl-L-lysine)(462|MOD:00134|N6-glycyl-L-lysine)(472|MOD:00134|N6-glycyl-L-lysine…
nxp:NX_P62136-3	286	11	32556.1	27	819	0.000348528	0.682	1647.01	\PName=Serine/threonine-protein phosphatase PP1-alpha catalytic subunit isoform Iso 3 \GName=PPP1CA \NcbiTaxId=9606 \TaxName=Homo Sapiens \Length=286 \SV=1 \EV=174 \PE=1 \ModResPsi=(2|MOD:00046|O-phospho-L-serine)(2|MOD:00060|N-acetyl-L-serine)(6|MOD:00134|N6-glycyl-L-lysine)(261|MOD:00064|N6-acetyl-L-lysine)(261|MOD:00134|N6-glycyl-L-lysine)(262|MOD:00048|O4'-phospho-L-tyrosine)(266|MOD:00046|O-…
nxp:NX_P61960-1	85	2	9093.9	4	71	0.000101662	0.682	111.7	\PName=Ubiquitin-fold modifier 1 isoform Iso 1 \GName=UFM1 \NcbiTaxId=9606 \TaxName=Homo Sapiens \Length=85 \SV=1 \EV=149 \PE=1 \ModResPsi=(15|MOD:00077|asymmetric dimethyl-L-arginine)(18|MOD:00048|O4'-phospho-L-tyrosine)(19|MOD:00134|N6-glycyl-L-lysine)(22|MOD:00046|O-phospho-L-serine)(69|MOD:00134|N6-glycyl-L-lysine)(83|MOD:00134|N6-glycyl-L-lysine) \VariantSimple=(2|W)(3|N)(5|F)(6|L)(8|M)(11|M…
nxp:NX_Q9UKY7-1	258	1	27300.3	19	178	8.39691e-05	0.682	386.38	\PName=Protein CDV3 homolog isoform Iso 1 \GName=CDV3 \NcbiTaxId=9606 \TaxName=Homo Sapiens \Length=258 \SV=1 \EV=117 \PE=1 \ModResPsi=(2|MOD:00050|N-acetyl-L-alanine)(4|MOD:00047|O-phospho-L-threonine)(8|MOD:00046|O-phospho-L-serine)(15|MOD:00064|N6-acetyl-L-lysine)(30|MOD:00046|O-phospho-L-serine)(37|MOD:00046|O-phospho-L-serine)(41|MOD:00046|O-phospho-L-serine)(42|MOD:00046|O-phospho-L-serine)…
nxp:NX_Q99832-1	543	9	59310.9	47	1087	0.00024364	0.681	2202.04	\PName=T-complex protein 1 subunit eta isoform Iso 1 \GName=CCT7 \NcbiTaxId=9606 \TaxName=Homo Sapiens \Length=543 \SV=2 \EV=194 \PE=1 \ModResPsi=(1|MOD:00058|N-acetyl-L-methionine)(47|MOD:00134|N6-glycyl-L-lysine)(55|MOD:00134|N6-glycyl-L-lysine)(67|MOD:00134|N6-glycyl-L-lysine)(67|MOD:00064|N6-acetyl-L-lysine)(77|MOD:00134|N6-glycyl-L-lysine)(84|MOD:00134|N6-glycyl-L-lysine)(109|MOD:00134|N6-gl…
nxp:NX_P61026-1	200	25	22508.6	27	868	0.000528213	0.68	1551.76	\PName=Ras-related protein Rab-10 isoform Iso 1 \GName=RAB10 \NcbiTaxId=9606 \TaxName=Homo Sapiens \Length=200 \SV=1 \EV=164 \PE=1 \ModResPsi=(6|MOD:00048|O4'-phospho-L-tyrosine)(73|MOD:00047|O-phospho-L-threonine)(75|MOD:00047|O-phospho-L-threonine)(78|MOD:00048|O4'-phospho-L-tyrosine)(102|MOD:00064|N6-acetyl-L-lysine)(102|MOD:00134|N6-glycyl-L-lysine)(181|MOD:00046|O-phospho-L-serine)(187|MOD:0…
nxp:NX_P47756-2	272	20	30591.4	44	2242	0.0010032	0.68	4133.39	\PName=F-actin-capping protein subunit beta isoform Iso 2 \GName=CAPZB \NcbiTaxId=9606 \TaxName=Homo Sapiens \Length=272 \SV=4 \EV=196 \PE=1 \ModResPsi=(2|MOD:00060|N-acetyl-L-serine)(2|MOD:00046|O-phospho-L-serine)(57|MOD:00134|N6-glycyl-L-lysine)(78|MOD:00134|N6-glycyl-L-lysine)(95|MOD:00134|N6-glycyl-L-lysine)(182|MOD:00046|O-phospho-L-serine)(184|MOD:00046|O-phospho-L-serine)(186|MOD:00047|O-…
nxp:NX_P23368-1	584	5	65383.8	43	846	0.00017631	0.68	1691.84	\PName=NAD-dependent malic enzyme, mitochondrial isoform Iso 1 \GName=ME2 \NcbiTaxId=9606 \TaxName=Homo Sapiens \Length=584 \SV=1 \EV=204 \PE=1 \ModResPsi=(81|MOD:00064|N6-acetyl-L-lysine)(156|MOD:00064|N6-acetyl-L-lysine)(224|MOD:00064|N6-acetyl-L-lysine)(240|MOD:00064|N6-acetyl-L-lysine)(272|MOD:00064|N6-acetyl-L-lysine)(346|MOD:00064|N6-acetyl-L-lysine) \VariantSimple=(4|G)(4|Q)(4|W)(6|G)(6|K)…
nxp:NX_P30086-1	187	13	21025.7	13	460	0.000299389	0.679	984	\PName=Phosphatidylethanolamine-binding protein 1 isoform Iso 1 \GName=PEBP1 \NcbiTaxId=9606 \TaxName=Homo Sapiens \Length=187 \SV=3 \EV=202 \PE=1 \ModResPsi=(6|MOD:00046|O-phospho-L-serine)(7|MOD:00134|N6-glycyl-L-lysine)(9|MOD:00046|O-phospho-L-serine)(13|MOD:00046|O-phospho-L-serine)(42|MOD:00047|O-phospho-L-threonine)(47|MOD:00134|N6-glycyl-L-lysine)(51|MOD:00047|O-phospho-L-threonine)(52|MOD…
nxp:NX_P35754-1	106	6	11750.2	6	61	7.00395e-05	0.679	115.92	\PName=Glutaredoxin-1 isoform Iso 1 \GName=GLRX \NcbiTaxId=9606 \TaxName=Homo Sapiens \Length=106 \SV=2 \EV=185 \PE=1 \ModResPsi=(2|MOD:00050|N-acetyl-L-alanine)(9|MOD:01819|N6-succinyl-L-lysine)(9|MOD:00134|N6-glycyl-L-lysine)(20|MOD:00134|N6-glycyl-L-lysine)(23|MOD:00798|half cystine)(26|MOD:00798|half cystine)(79|MOD:00798|half cystine)(83|MOD:00798|half cystine)(84|MOD:00046|O-phospho-L-serin…
nxp:NX_O95810-1	425	79	47126.6	79	4228	0.00121078	0.678	8825.77	\PName=Caveolae-associated protein 2 isoform Iso 1 \GName=CAVIN2 \NcbiTaxId=9606 \TaxName=Homo Sapiens \Length=425 \SV=3 \EV=142 \PE=1 \ModResPsi=(2|MOD:00055|N-acetylglycine)(16|MOD:00046|O-phospho-L-serine)(24|MOD:00046|O-phospho-L-serine)(25|MOD:00046|O-phospho-L-serine)(27|MOD:00046|O-phospho-L-serine)(31|MOD:00046|O-phospho-L-serine)(32|MOD:00046|O-phospho-L-serine)(33|MOD:00047|O-phospho-L-…
nxp:NX_P30740-1	379	59	42696.7	61	1611	0.000517339	0.678	3334.45	\PName=Leukocyte elastase inhibitor isoform Iso 1 \GName=SERPINB1 \NcbiTaxId=9606 \TaxName=Homo Sapiens \Length=379 \SV=1 \EV=187 \PE=1 \ModResPsi=(1|MOD:00058|N-acetyl-L-methionine)(72|MOD:00046|O-phospho-L-serine)(137|MOD:00064|N6-acetyl-L-lysine)(177|MOD:00064|N6-acetyl-L-lysine)(177|MOD:00134|N6-glycyl-L-lysine)(196|MOD:00134|N6-glycyl-L-lysine)(241|MOD:00047|O-phospho-L-threonine)(286|MOD:00…
nxp:NX_P54819-3	202	6	22232.8	23	436	0.000262697	0.678	758.91	\PName=Adenylate kinase 2, mitochondrial isoform Iso 3 \GName=AK2 \NcbiTaxId=9606 \TaxName=Homo Sapiens \Length=202 \SV=2 \EV=199 \PE=1 \ModResPsi=(1|MOD:00058|N-acetyl-L-methionine)(4|MOD:00046|O-phospho-L-serine)(12|MOD:00048|O4'-phospho-L-tyrosine)(28|MOD:00134|N6-glycyl-L-lysine)(30|MOD:00047|O-phospho-L-threonine)(42|MOD:00798|half cystine)(92|MOD:00798|half cystine)(58|MOD:00046|O-phospho-L…
nxp:NX_P07741-1	180	5	19577.4	16	407	0.000275195	0.678	779.08	\PName=Adenine phosphoribosyltransferase isoform Iso 1 \GName=APRT \NcbiTaxId=9606 \TaxName=Homo Sapiens \Length=180 \SV=2 \EV=215 \PE=1 \ModResPsi=(2|MOD:00050|N-acetyl-L-alanine)(4|MOD:00046|O-phospho-L-serine)(15|MOD:00046|O-phospho-L-serine)(30|MOD:00046|O-phospho-L-serine)(34|MOD:00134|N6-glycyl-L-lysine)(60|MOD:00048|O4'-phospho-L-tyrosine)(66|MOD:00046|O-phospho-L-serine)(74|MOD:00046|O-ph…
nxp:NX_Q01518-1	475	3	51850.7	96	4978	0.0012755	0.678	10268.5	\PName=Adenylyl cyclase-associated protein 1 isoform Iso 1 \GName=CAP1 \NcbiTaxId=9606 \TaxName=Homo Sapiens \Length=475 \SV=5 \EV=193 \PE=1 \ModResPsi=(2|MOD:00050|N-acetyl-L-alanine)(22|MOD:00046|O-phospho-L-serine)(24|MOD:00047|O-phospho-L-threonine)(25|MOD:00046|O-phospho-L-serine)(31|MOD:00048|O4'-phospho-L-tyrosine)(34|MOD:00046|O-phospho-L-serine)(36|MOD:00046|O-phospho-L-serine)(71|MOD:00…
nxp:NX_P14868-1	501	41	57082	41	1015	0.000246574	0.677	1938.19	\PName=Aspartate--tRNA ligase, cytoplasmic isoform Iso 1 \GName=DARS \NcbiTaxId=9606 \TaxName=Homo Sapiens \Length=501 \SV=2 \EV=205 \PE=1 \ModResPsi=(10|MOD:00046|O-phospho-L-serine)(52|MOD:00047|O-phospho-L-threonine)(74|MOD:00064|N6-acetyl-L-lysine)(103|MOD:00064|N6-acetyl-L-lysine)(103|MOD:00134|N6-glycyl-L-lysine)(249|MOD:00046|O-phospho-L-serine)(253|MOD:00048|O4'-phospho-L-tyrosine)(330|MO…
nxp:NX_Q9H0U4-1	201	8	22139.2	29	920	0.000557072	0.677	2089.27	\PName=Ras-related protein Rab-1B isoform Iso 1 \GName=RAB1B \NcbiTaxId=9606 \TaxName=Homo Sapiens \Length=201 \SV=1 \EV=186 \PE=1 \ModResPsi=(1|MOD:00058|N-acetyl-L-methionine)(76|MOD:01588|O-cholinephosphoryl-L-serine)(77|MOD:00208|O4'-(phospho-5'-adenosine)-L-tyrosine)(200|MOD:00113|S-geranylgeranyl-L-cysteine)(201|MOD:00113|S-geranylgeranyl-L-cysteine)(201|MOD:00114|L-cysteine methyl ester) \…
nxp:NX_O75874-1	414	37	46611.5	39	674	0.000198143	0.676	1213.01	\PName=Isocitrate dehydrogenase [NADP] cytoplasmic isoform Iso 1 \GName=IDH1 \NcbiTaxId=9606 \TaxName=Homo Sapiens \Length=414 \SV=2 \EV=207 \PE=1 \ModResPsi=(2|MOD:00060|N-acetyl-L-serine)(6|MOD:00046|O-phospho-L-serine)(9|MOD:00046|O-phospho-L-serine)(42|MOD:00048|O4'-phospho-L-tyrosine)(58|MOD:00064|N6-acetyl-L-lysine)(75|MOD:00047|O-phospho-L-threonine)(77|MOD:00047|O-phospho-L-threonine)(81|…
nxp:NX_Q86YL5-1	185	7	20372.3	12	156	0.000102629	0.676	270.6	\PName=Testis development-related protein isoform Iso 1 \GName=TDRP \NcbiTaxId=9606 \TaxName=Homo Sapiens \Length=185 \SV=2 \EV=95 \PE=1 \ModResPsi=(41|MOD:00046|O-phospho-L-serine) \VariantSimple=(4|R)(4|V)(5|D)(6|W)(7|D)(7|S)(8|L)(9|L)(13|*)(14|A)(14|H)(14|S)(14|T)(15|R)(17|G)(18|V)(20|S)(20|V)(22|C)(23|R)(23|W)(24|R)(24|W)(25|L)(27|A)(27|Q)(27|S)(28|V)(29|G)(29|T)(29|V)(30|V)(31|S)(32|T)(34|E)…
nxp:NX_P31146-1	461	74	50975.8	74	1781	0.0004702	0.675	3415.14	\PName=Coronin-1A isoform Iso 1 \GName=CORO1A \NcbiTaxId=9606 \TaxName=Homo Sapiens \Length=461 \SV=4 \EV=191 \PE=1 \ModResPsi=(2|MOD:00046|O-phospho-L-serine)(2|MOD:00060|N-acetyl-L-serine)(20|MOD:00134|N6-glycyl-L-lysine)(25|MOD:00048|O4'-phospho-L-tyrosine)(66|MOD:00134|N6-glycyl-L-lysine)(233|MOD:00134|N6-glycyl-L-lysine)(313|MOD:00134|N6-glycyl-L-lysine)(331|MOD:00134|N6-glycyl-L-lysine)(355…
nxp:NX_P52209-1	483	52	53087.9	52	1407	0.000354541	0.675	2761.03	\PName=6-phosphogluconate dehydrogenase, decarboxylating isoform Iso 1 \GName=PGD \NcbiTaxId=9606 \TaxName=Homo Sapiens \Length=483 \SV=3 \EV=194 \PE=1 \ModResPsi=(37|MOD:00046|O-phospho-L-serine)(38|MOD:00134|N6-glycyl-L-lysine)(38|MOD:00064|N6-acetyl-L-lysine)(57|MOD:00046|O-phospho-L-serine)(59|MOD:00064|N6-acetyl-L-lysine)(59|MOD:00134|N6-glycyl-L-lysine)(119|MOD:00134|N6-glycyl-L-lysine)(129…
nxp:NX_P42574-1	277	20	31569.5	20	166	7.2937e-05	0.675	313.71	\PName=Caspase-3 isoform Iso 1 \GName=CASP3 \NcbiTaxId=9606 \TaxName=Homo Sapiens \Length=277 \SV=2 \EV=223 \PE=1 \ModResPsi=(1|MOD:00058|N-acetyl-L-methionine)(11|MOD:00064|N6-acetyl-L-lysine)(24|MOD:00046|O-phospho-L-serine)(26|MOD:00046|O-phospho-L-serine)(29|MOD:00046|O-phospho-L-serine)(163|MOD:00235|S-nitrosyl-L-cysteine)(174|MOD:00047|O-phospho-L-threonine)(176|MOD:00046|O-phospho-L-serine…
nxp:NX_Q99832-4	456	4	50302	39	812	0.000216726	0.675	1621.01	\PName=T-complex protein 1 subunit eta isoform Iso 4 \GName=CCT7 \NcbiTaxId=9606 \TaxName=Homo Sapiens \Length=456 \SV=2 \EV=194 \PE=1 \ModResPsi=(1|MOD:00058|N-acetyl-L-methionine)(22|MOD:00134|N6-glycyl-L-lysine)(48|MOD:00134|N6-glycyl-L-lysine)(78|MOD:00046|O-phospho-L-serine)(79|MOD:00134|N6-glycyl-L-lysine)(85|MOD:00134|N6-glycyl-L-lysine)(131|MOD:00134|N6-glycyl-L-lysine)(132|MOD:00047|O-ph…
nxp:NX_P05386-1	114	2	11488.7	3	19	2.02847e-05	0.675	44.11	\PName=60S acidic ribosomal protein P1 isoform Iso 1 \GName=RPLP1 \NcbiTaxId=9606 \TaxName=Homo Sapiens \Length=114 \SV=1 \EV=205 \PE=1 \ModResPsi=(2|MOD:00050|N-acetyl-L-alanine)(22|MOD:00047|O-phospho-L-threonine)(58|MOD:00046|O-phospho-L-serine)(83|MOD:00046|O-phospho-L-serine)(84|MOD:00047|O-phospho-L-threonine)(101|MOD:00046|O-phospho-L-serine)(104|MOD:00046|O-phospho-L-serine) \VariantSimpl…
nxp:NX_P50990-3	475	25	51535.3	58	1152	0.000295174	0.674	2170.74	\PName=T-complex protein 1 subunit theta isoform Iso 3 \GName=CCT8 \NcbiTaxId=9606 \TaxName=Homo Sapiens \Length=475 \SV=4 \EV=197 \PE=1 \ModResPsi=(77|MOD:00046|O-phospho-L-serine)(79|MOD:00134|N6-glycyl-L-lysine)(89|MOD:00046|O-phospho-L-serine)(98|MOD:00134|N6-glycyl-L-lysine)(140|MOD:00046|O-phospho-L-serine)(151|MOD:00134|N6-glycyl-L-lysine)(151|MOD:00064|N6-acetyl-L-lysine)(159|MOD:00047|O-…
nxp:NX_Q7LDG7-4	610	24	69257.4	57	1274	0.00025419	0.674	2507.15	\PName=RAS guanyl-releasing protein 2 isoform Iso 4 \GName=RASGRP2 \NcbiTaxId=9606 \TaxName=Homo Sapiens \Length=610 \SV=1 \EV=148 \PE=1 \ModResPsi=(9|MOD:00134|N6-glycyl-L-lysine)(116|MOD:00046|O-phospho-L-serine)(117|MOD:00046|O-phospho-L-serine)(147|MOD:00046|O-phospho-L-serine)(393|MOD:00047|O-phospho-L-threonine)(394|MOD:00046|O-phospho-L-serine)(396|MOD:00047|O-phospho-L-threonine)(554|MOD:…
nxp:NX_P01009-2	359	16	40219.6	39	951	0.000322408	0.674	1927.43	\PName=Alpha-1-antitrypsin isoform Iso 2 \GName=SERPINA1 \NcbiTaxId=9606 \TaxName=Homo Sapiens \Length=359 \SV=3 \EV=259 \PE=1 \ModResPsi=(37|MOD:00047|O-phospho-L-threonine)(38|MOD:00046|O-phospho-L-serine)(46|MOD:00047|O-phospho-L-threonine)(256|MOD:00765|cysteinylation (disulfide with free L-cysteine))(325|MOD:00046|O-phospho-L-serine)(343|MOD:00046|O-phospho-L-serine) \ModRes=(70||N-linked (G…
nxp:NX_P11413-3	545	43	62410.6	77	1512	0.000337656	0.673	3044.46	\PName=Glucose-6-phosphate 1-dehydrogenase isoform Iso 3 \GName=G6PD \NcbiTaxId=9606 \TaxName=Homo Sapiens \Length=545 \SV=4 \EV=246 \PE=1 \ModResPsi=(26|MOD:00046|O-phospho-L-serine)(29|MOD:00046|O-phospho-L-serine)(38|MOD:00046|O-phospho-L-serine)(40|MOD:00047|O-phospho-L-threonine)(119|MOD:00064|N6-acetyl-L-lysine)(127|MOD:00134|N6-glycyl-L-lysine)(142|MOD:00048|O4'-phospho-L-tyrosine)(201|MOD…
nxp:NX_P27348-1	245	25	27728.8	42	4292	0.00213213	0.673	7422.69	\PName=14-3-3 protein theta isoform Iso 1 \GName=YWHAQ \NcbiTaxId=9606 \TaxName=Homo Sapiens \Length=245 \SV=1 \EV=213 \PE=1 \ModResPsi=(1|MOD:00058|N-acetyl-L-methionine)(3|MOD:00134|N6-glycyl-L-lysine)(3|MOD:00064|N6-acetyl-L-lysine)(9|MOD:00134|N6-glycyl-L-lysine)(27|MOD:00134|N6-glycyl-L-lysine)(37|MOD:00046|O-phospho-L-serine)(49|MOD:00134|N6-glycyl-L-lysine)(49|MOD:00064|N6-acetyl-L-lysine)…
nxp:NX_Q9NR31-1	198	28	22334.5	35	573	0.000352216	0.672	1163.94	\PName=GTP-binding protein SAR1a isoform Iso 1 \GName=SAR1A \NcbiTaxId=9606 \TaxName=Homo Sapiens \Length=198 \SV=1 \EV=176 \PE=1 \ModResPsi=(27|MOD:00134|N6-glycyl-L-lysine)(139|MOD:00047|O-phospho-L-threonine)(146|MOD:00064|N6-acetyl-L-lysine)(166|MOD:00134|N6-glycyl-L-lysine) \VariantSimple=(4|F)(6|D)(8|T)(9|N)(10|S)(15|A)(17|R)(23|*)(23|L)(23|R)(25|A)(29|L)(37|C)(39|I)(45|I)(46|R)(48|E)(49|K)…
nxp:NX_P61769-1	119	23	13687.9	23	619	0.000633086	0.672	1185.15	\PName=Beta-2-microglobulin isoform Iso 1 \GName=B2M \NcbiTaxId=9606 \TaxName=Homo Sapiens \Length=119 \SV=1 \EV=187 \PE=1 \ModResPsi=(22|MOD:00040|2-pyrrolidone-5-carboxylic acid (Gln))(45|MOD:00798|half cystine)(100|MOD:00798|half cystine) \ModRes=(21||N-linked (Glc) (glycation) isoleucine)(39||N-linked (Glc) (glycation) lysine)(61||N-linked (Glc) (glycation) lysine)(68||N-linked (Glc) (glycati…
nxp:NX_P49593-1	454	13	49782.1	33	598	0.000160311	0.672	1297.1	\PName=Protein phosphatase 1F isoform Iso 1 \GName=PPM1F \NcbiTaxId=9606 \TaxName=Homo Sapiens \Length=454 \SV=3 \EV=179 \PE=1 \ModResPsi=(9|MOD:00046|O-phospho-L-serine)(10|MOD:00046|O-phospho-L-serine)(334|MOD:00134|N6-glycyl-L-lysine)(441|MOD:00046|O-phospho-L-serine)(454|MOD:00046|O-phospho-L-serine) \VariantSimple=(2|F)(3|T)(4|E)(5|S)(5|V)(7|K)(8|E)(9|R)(10|R)(12|K)(12|V)(13|P)(14|G)(14|N)(1…
nxp:NX_O00264-1	195	7	21639.7	16	424	0.000264637	0.672	766.69	\PName=Membrane-associated progesterone receptor component 1 isoform Iso 1 \GName=PGRMC1 \NcbiTaxId=9606 \TaxName=Homo Sapiens \Length=195 \SV=3 \EV=182 \PE=1 \ModResPsi=(54|MOD:00046|O-phospho-L-serine)(57|MOD:00046|O-phospho-L-serine)(74|MOD:00047|O-phospho-L-threonine)(96|MOD:00134|N6-glycyl-L-lysine)(102|MOD:00134|N6-glycyl-L-lysine)(105|MOD:00134|N6-glycyl-L-lysine)(132|MOD:00134|N6-glycyl-L…
nxp:NX_Q13347-1	325	17	36460.6	17	198	7.41483e-05	0.671	345.26	\PName=Eukaryotic translation initiation factor 3 subunit I isoform Iso 1 \GName=EIF3I \NcbiTaxId=9606 \TaxName=Homo Sapiens \Length=325 \SV=1 \EV=191 \PE=1 \ModResPsi=(2|MOD:00134|N6-glycyl-L-lysine)(2|MOD:00134|N6-glycyl-L-lysine)(30|MOD:00134|N6-glycyl-L-lysine)(65|MOD:00134|N6-glycyl-L-lysine)(85|MOD:00134|N6-glycyl-L-lysine)(91|MOD:00134|N6-glycyl-L-lysine)(148|MOD:00134|N6-glycyl-L-lysine)(…
nxp:NX_Q9HAV0-1	340	10	37525	30	619	0.00022158	0.671	1266.85	\PName=Guanine nucleotide-binding protein subunit beta-4 isoform Iso 1 \GName=GNB4 \NcbiTaxId=9606 \TaxName=Homo Sapiens \Length=340 \SV=3 \EV=170 \PE=1 \ModResPsi=(2|MOD:00060|N-acetyl-L-serine)(2|MOD:00046|O-phospho-L-serine)(266|MOD:00890|phosphorylated L-histidine) \VariantSimple=(3|K)(4|P)(5|D)(6|E)(8|K)(11|G)(11|V)(12|Q)(15|G)(15|Q)(15|W)(20|G)(20|H)(21|S)(22|Q)(25|F)(26|S)(28|T)(28|V)(29|M…
nxp:NX_P10599-2	85	9	9427.7	14	460	0.000658655	0.671	1002.23	\PName=Thioredoxin isoform Iso 2 \GName=TXN \NcbiTaxId=9606 \TaxName=Homo Sapiens \Length=85 \SV=3 \EV=227 \PE=1 \ModResPsi=(3|MOD:00064|N6-acetyl-L-lysine)(8|MOD:01819|N6-succinyl-L-lysine)(9|MOD:00047|O-phospho-L-threonine)(30|MOD:00047|O-phospho-L-threonine)(32|MOD:00798|half cystine)(35|MOD:00798|half cystine)(39|MOD:00064|N6-acetyl-L-lysine)(49|MOD:00235|S-nitrosyl-L-cysteine)(53|MOD:00235|S…
nxp:NX_Q7Z434-1	540	25	56475.1	30	425	9.57887e-05	0.67	893.81	\PName=Mitochondrial antiviral-signaling protein isoform Iso 1 \GName=MAVS \NcbiTaxId=9606 \TaxName=Homo Sapiens \Length=540 \SV=2 \EV=170 \PE=1 \ModResPsi=(111|MOD:00046|O-phospho-L-serine)(139|MOD:00046|O-phospho-L-serine)(140|MOD:00048|O4'-phospho-L-tyrosine)(147|MOD:00047|O-phospho-L-threonine)(152|MOD:00046|O-phospho-L-serine)(157|MOD:00046|O-phospho-L-serine)(163|MOD:00047|O-phospho-L-threo…
nxp:NX_Q86YW5-3	200	19	20699.7	27	610	0.00037121	0.67	1329.69	\PName=Trem-like transcript 1 protein isoform Iso 3 \GName=TREML1 \NcbiTaxId=9606 \TaxName=Homo Sapiens \Length=200 \SV=2 \EV=126 \PE=1 \ModResPsi=(85|MOD:00115|S-palmitoyl-L-cysteine)(128|MOD:00046|O-phospho-L-serine)(132|MOD:00047|O-phospho-L-threonine)(133|MOD:00047|O-phospho-L-threonine)(134|MOD:00048|O4'-phospho-L-tyrosine)(135|MOD:00047|O-phospho-L-threonine)(136|MOD:00046|O-phospho-L-serin…
nxp:NX_P48643-2	448	17	49476.8	44	941	0.000255641	0.67	1872.19	\PName=T-complex protein 1 subunit epsilon isoform Iso 2 \GName=CCT5 \NcbiTaxId=9606 \TaxName=Homo Sapiens \Length=448 \SV=1 \EV=196 \PE=1 \ModResPsi=(57|MOD:00134|N6-glycyl-L-lysine)(67|MOD:00134|N6-glycyl-L-lysine)(83|MOD:00134|N6-glycyl-L-lysine)(117|MOD:00134|N6-glycyl-L-lysine)(117|MOD:00134|N6-glycyl-L-lysine)(121|MOD:00134|N6-glycyl-L-lysine)(139|MOD:00134|N6-glycyl-L-lysine)(170|MOD:00134…
nxp:NX_P60842-1	406	12	46106.5	44	798	0.000239219	0.67	1543.66	\PName=Eukaryotic initiation factor 4A-I isoform Iso 1 \GName=EIF4A1 \NcbiTaxId=9606 \TaxName=Homo Sapiens \Length=406 \SV=1 \EV=183 \PE=1 \ModResPsi=(2|MOD:00060|N-acetyl-L-serine)(4|MOD:00046|O-phospho-L-serine)(7|MOD:00046|O-phospho-L-serine)(118|MOD:00064|N6-acetyl-L-lysine)(146|MOD:00064|N6-acetyl-L-lysine)(146|MOD:00134|N6-glycyl-L-lysine)(146|MOD:00134|N6-glycyl-L-lysine)(158|MOD:00047|O-p…
nxp:NX_Q99417-1	103	6	11941.3	6	150	0.000177245	0.67	288.65	\PName=c-Myc-binding protein isoform Iso 1 \GName=MYCBP \NcbiTaxId=9606 \TaxName=Homo Sapiens \Length=103 \SV=3 \EV=165 \PE=1 \ModResPsi=(5|MOD:00134|N6-glycyl-L-lysine)(20|MOD:00134|N6-glycyl-L-lysine)(56|MOD:00047|O-phospho-L-threonine) \VariantSimple=(4|*)(4|C)(6|V)(8|N)(8|Y)(9|L)(9|W)(11|C)(11|H)(17|C)(23|L)(23|M)(26|M)(27|V)(29|N)(29|R)(30|A)(30|M)(33|V)(36|K)(40|Q)(43|R)(44|P)(51|Q)(56|I)(5…
nxp:NX_O75955-1	427	4	47307.6	29	593	0.000169023	0.67	1247.34	\PName=Flotillin-1 isoform Iso 1 \GName=FLOT1 \NcbiTaxId=9606 \TaxName=Homo Sapiens \Length=427 \SV=3 \EV=181 \PE=1 \ModResPsi=(14|MOD:00046|O-phospho-L-serine)(19|MOD:00046|O-phospho-L-serine)(78|MOD:00134|N6-glycyl-L-lysine)(160|MOD:00048|O4'-phospho-L-tyrosine)(163|MOD:00046|O-phospho-L-serine)(203|MOD:00048|O4'-phospho-L-tyrosine)(211|MOD:00134|N6-glycyl-L-lysine)(238|MOD:00048|O4'-phospho-L-…
nxp:NX_P01116-2	188	4	21392.9	16	884	0.000572287	0.67	1494.06	\PName=GTPase KRas isoform 2B \GName=KRAS \NcbiTaxId=9606 \TaxName=Homo Sapiens \Length=188 \SV=1 \EV=236 \PE=1 \ModResPsi=(2|MOD:00061|N-acetyl-L-threonine)(88|MOD:00134|N6-glycyl-L-lysine)(104|MOD:00064|N6-acetyl-L-lysine)(117|MOD:00134|N6-glycyl-L-lysine)(128|MOD:00134|N6-glycyl-L-lysine) \VariantSimple=(1|I)(1|T)(2|I)(3|G)(5|E)(5|N)(6|H)(6|I)(6|V)(7|G)(7|M)(8|I)(9|D)(9|I)(10|E)(10|R)(10|V)(11…
nxp:NX_Q5JSH3-4	824	17	91197.7	58	1416	0.000209149	0.669	2772.81	\PName=WD repeat-containing protein 44 isoform Iso 4 \GName=WDR44 \NcbiTaxId=9606 \TaxName=Homo Sapiens \Length=824 \SV=1 \EV=146 \PE=1 \ModResPsi=(2|MOD:00050|N-acetyl-L-alanine)(3|MOD:00046|O-phospho-L-serine)(5|MOD:00046|O-phospho-L-serine)(7|MOD:00047|O-phospho-L-threonine)(11|MOD:00048|O4'-phospho-L-tyrosine)(27|MOD:00046|O-phospho-L-serine)(41|MOD:00046|O-phospho-L-serine)(46|MOD:00046|O-ph…
nxp:NX_P00505-2	387	12	42984	28	450	0.000141521	0.669	918.5	\PName=Aspartate aminotransferase, mitochondrial isoform Iso 2 \GName=GOT2 \NcbiTaxId=9606 \TaxName=Homo Sapiens \Length=387 \SV=3 \EV=210 \PE=1 \ModResPsi=(48|MOD:00047|O-phospho-L-threonine)(59|MOD:00064|N6-acetyl-L-lysine)(73|MOD:00064|N6-acetyl-L-lysine)(73|MOD:01819|N6-succinyl-L-lysine)(82|MOD:00064|N6-acetyl-L-lysine)(100|MOD:00046|O-phospho-L-serine)(116|MOD:01819|N6-succinyl-L-lysine)(11…
nxp:NX_P61970-1	127	9	14451	9	158	0.000151416	0.669	310.62	\PName=Nuclear transport factor 2 isoform Iso 1 \GName=NUTF2 \NcbiTaxId=9606 \TaxName=Homo Sapiens \Length=127 \SV=1 \EV=148 \PE=1 \ModResPsi=(4|MOD:00064|N6-acetyl-L-lysine)(55|MOD:00134|N6-glycyl-L-lysine)(79|MOD:00046|O-phospho-L-serine) \VariantSimple=(5|T)(6|L)(15|L)(25|N)(31|S)(31|T)(36|T)(36|V)(44|E)(46|L)(65|R)(69|I)(70|T)(70|V)(71|L)(82|V)(84|L)(86|L)(91|V)(95|L)(96|V)(109|S)(113|I)(118|…
nxp:NX_P06744-1	558	31	63089.2	61	1650	0.000359889	0.668	3250.41	\PName=Glucose-6-phosphate isomerase isoform Iso 1 \GName=GPI \NcbiTaxId=9606 \TaxName=Homo Sapiens \Length=558 \SV=4 \EV=221 \PE=1 \ModResPsi=(2|MOD:00050|N-acetyl-L-alanine)(12|MOD:00134|N6-glycyl-L-lysine)(12|MOD:00064|N6-acetyl-L-lysine)(17|MOD:00048|O4'-phospho-L-tyrosine)(73|MOD:00134|N6-glycyl-L-lysine)(89|MOD:00134|N6-glycyl-L-lysine)(92|MOD:00048|O4'-phospho-L-tyrosine)(107|MOD:00046|O-p…
nxp:NX_Q9UBW5-3	539	4	59132.3	66	2110	0.000476445	0.668	4304.05	\PName=Bridging integrator 2 isoform Iso 3 \GName=BIN2 \NcbiTaxId=9606 \TaxName=Homo Sapiens \Length=539 \SV=3 \EV=133 \PE=1 \ModResPsi=(39|MOD:00134|N6-glycyl-L-lysine)(206|MOD:00048|O4'-phospho-L-tyrosine)(233|MOD:00046|O-phospho-L-serine)(237|MOD:00046|O-phospho-L-serine)(242|MOD:00047|O-phospho-L-threonine)(244|MOD:00047|O-phospho-L-threonine)(246|MOD:00046|O-phospho-L-serine)(247|MOD:00046|O…
nxp:NX_Q9H299-1	93	17	10413.3	17	946	0.00123802	0.667	1975.8	\PName=SH3 domain-binding glutamic acid-rich-like protein 3 isoform Iso 1 \GName=SH3BGRL3 \NcbiTaxId=9606 \TaxName=Homo Sapiens \Length=93 \SV=1 \EV=155 \PE=1 \ModResPsi=(2|MOD:00060|N-acetyl-L-serine)(18|MOD:00134|N6-glycyl-L-lysine)(60|MOD:00047|O-phospho-L-threonine) \VariantSimple=(3|C)(3|D)(3|R)(3|S)(3|V)(4|M)(4|Q)(5|C)(7|C)(8|I)(8|N)(9|M)(9|P)(10|W)(11|I)(13|A)(13|R)(13|S)(15|C)(15|H)(20|P)…
nxp:NX_P51452-2	144	4	16134.3	11	576	0.000486832	0.667	1197.26	\PName=Dual specificity protein phosphatase 3 isoform Iso 2 \GName=DUSP3 \NcbiTaxId=9606 \TaxName=Homo Sapiens \Length=144 \SV=1 \EV=182 \PE=1 \ModResPsi=(12|MOD:00134|N6-glycyl-L-lysine)(26|MOD:00046|O-phospho-L-serine)(52|MOD:00047|O-phospho-L-threonine)(75|MOD:00134|N6-glycyl-L-lysine)(97|MOD:00048|O4'-phospho-L-tyrosine) \VariantSimple=(5|*)(6|G)(9|R)(11|H)(13|P)(13|V)(17|L)(18|L)(21|T)(21|V)…
nxp:NX_Q08495-1	405	0	45468.2	37	735	0.000220878	0.667	1462.46	\PName=Dematin isoform Iso 1 \GName=DMTN \NcbiTaxId=9606 \TaxName=Homo Sapiens \Length=405 \SV=3 \EV=195 \PE=1 \ModResPsi=(10|MOD:00047|O-phospho-L-threonine)(11|MOD:00046|O-phospho-L-serine)(14|MOD:00046|O-phospho-L-serine)(16|MOD:00046|O-phospho-L-serine)(18|MOD:00046|O-phospho-L-serine)(21|MOD:00046|O-phospho-L-serine)(26|MOD:00046|O-phospho-L-serine)(28|MOD:00046|O-phospho-L-serine)(29|MOD:00…
nxp:NX_P48735-1	452	60	50858.9	67	2212	0.000595615	0.666	4317.12	\PName=Isocitrate dehydrogenase [NADP], mitochondrial isoform Iso 1 \GName=IDH2 \NcbiTaxId=9606 \TaxName=Homo Sapiens \Length=452 \SV=2 \EV=195 \PE=1 \ModResPsi=(45|MOD:00064|N6-acetyl-L-lysine)(48|MOD:00064|N6-acetyl-L-lysine)(67|MOD:00064|N6-acetyl-L-lysine)(69|MOD:00064|N6-acetyl-L-lysine)(80|MOD:01819|N6-succinyl-L-lysine)(80|MOD:00064|N6-acetyl-L-lysine)(106|MOD:01819|N6-succinyl-L-lysine)(1…
nxp:NX_Q9UL46-1	239	21	27366.3	21	389	0.000198094	0.665	728.78	\PName=Proteasome activator complex subunit 2 isoform Iso 1 \GName=PSME2 \NcbiTaxId=9606 \TaxName=Homo Sapiens \Length=239 \SV=4 \EV=181 \PE=1 \ModResPsi=(2|MOD:00050|N-acetyl-L-alanine)(10|MOD:00046|O-phospho-L-serine)(15|MOD:00134|N6-glycyl-L-lysine)(39|MOD:00134|N6-glycyl-L-lysine)(145|MOD:00134|N6-glycyl-L-lysine)(239|MOD:00048|O4'-phospho-L-tyrosine) \VariantSimple=(2|V)(4|L)(4|S)(8|H)(9|R)(…
nxp:NX_Q8TC12-3	248	12	27366.1	23	261	0.000128088	0.665	514.65	\PName=Retinol dehydrogenase 11 isoform Iso 3 \GName=RDH11 \NcbiTaxId=9606 \TaxName=Homo Sapiens \Length=248 \SV=2 \EV=166 \PE=1 \ModResPsi=(83|MOD:00134|N6-glycyl-L-lysine)(112|MOD:00064|N6-acetyl-L-lysine)(112|MOD:00134|N6-glycyl-L-lysine) \VariantSimple=(3|G)(5|I)(5|L)(5|T)(7|L)(8|P)(9|*)(10|V)(11|H)(11|P)(12|F)(14|R)(15|L)(16|V)(17|P)(19|I)(19|V)(20|T)(23|*)(23|H)(24|L)(28|P)(30|I)(30|R)(31|R…
nxp:NX_Q9UIJ7-1	227	4	25531.5	16	214	0.000114738	0.665	376.71	\PName=GTP:AMP phosphotransferase AK3, mitochondrial isoform Iso 1 \GName=AK3 \NcbiTaxId=9606 \TaxName=Homo Sapiens \Length=227 \SV=4 \EV=183 \PE=1 \ModResPsi=(20|MOD:01819|N6-succinyl-L-lysine)(34|MOD:00064|N6-acetyl-L-lysine)(37|MOD:00046|O-phospho-L-serine)(57|MOD:01819|N6-succinyl-L-lysine)(64|MOD:00064|N6-acetyl-L-lysine)(64|MOD:01819|N6-succinyl-L-lysine)(80|MOD:01819|N6-succinyl-L-lysine)(…
nxp:NX_O60361-1	137	10	15501	17	687	0.000610317	0.664	1203.39	\PName=Putative nucleoside diphosphate kinase isoform Iso 1 \GName=NME2P1 \NcbiTaxId=9606 \TaxName=Homo Sapiens \Length=137 \SV=1 \EV=136 \PE=5 \VariantSimple=(6|L)(12|H)(19|C)(19|H)(27|L)(27|Q)(27|R)(43|C)(48|R)(57|L)(60|V)(110|G)(118|W)(133|H) \Processed=(1|137|PEFF:0001020|mature protein)
nxp:NX_Q16718-2	116	6	13536.1	8	105	0.000110167	0.664	177.61	\PName=NADH dehydrogenase [ubiquinone] 1 alpha subcomplex subunit 5 isoform Iso 2 \GName=NDUFA5 \NcbiTaxId=9606 \TaxName=Homo Sapiens \Length=116 \SV=3 \EV=169 \PE=1 \ModResPsi=(30|MOD:00064|N6-acetyl-L-lysine)(40|MOD:00064|N6-acetyl-L-lysine)(46|MOD:00064|N6-acetyl-L-lysine)(60|MOD:00064|N6-acetyl-L-lysine)(98|MOD:01819|N6-succinyl-L-lysine)(98|MOD:00064|N6-acetyl-L-lysine) \VariantSimple=(2|R)(…
nxp:NX_P62993-1	217	3	25172.4	19	437	0.000245099	0.664	820.86	\PName=Growth factor receptor-bound protein 2 isoform Iso 1 \GName=GRB2 \NcbiTaxId=9606 \TaxName=Homo Sapiens \Length=217 \SV=1 \EV=197 \PE=1 \ModResPsi=(1|MOD:00058|N-acetyl-L-methionine)(6|MOD:00064|N6-acetyl-L-lysine)(18|MOD:00046|O-phospho-L-serine)(44|MOD:00134|N6-glycyl-L-lysine)(50|MOD:00064|N6-acetyl-L-lysine)(56|MOD:00134|N6-glycyl-L-lysine)(88|MOD:00046|O-phospho-L-serine)(90|MOD:00046|…
nxp:NX_P28482-1	360	3	41345.2	29	528	0.000178505	0.664	1014.7	\PName=Mitogen-activated protein kinase 1 isoform Iso 1 \GName=MAPK1 \NcbiTaxId=9606 \TaxName=Homo Sapiens \Length=360 \SV=3 \EV=227 \PE=1 \ModResPsi=(2|MOD:00050|N-acetyl-L-alanine)(29|MOD:00046|O-phospho-L-serine)(181|MOD:00047|O-phospho-L-threonine)(185|MOD:00047|O-phospho-L-threonine)(187|MOD:00048|O4'-phospho-L-tyrosine)(190|MOD:00047|O-phospho-L-threonine)(246|MOD:00046|O-phospho-L-serine)(…
nxp:NX_Q13576-1	1575	48	180448	131	3347	0.000258639	0.663	6927.04	\PName=Ras GTPase-activating-like protein IQGAP2 isoform Iso 1 \GName=IQGAP2 \NcbiTaxId=9606 \TaxName=Homo Sapiens \Length=1575 \SV=4 \EV=187 \PE=1 \ModResPsi=(14|MOD:00048|O4'-phospho-L-tyrosine)(16|MOD:00046|O-phospho-L-serine)(38|MOD:00048|O4'-phospho-L-tyrosine)(356|MOD:00047|O-phospho-L-threonine)(396|MOD:00046|O-phospho-L-serine)(595|MOD:00046|O-phospho-L-serine)(599|MOD:00046|O-phospho-L-s…
nxp:NX_P26447-1	101	17	11702.7	17	603	0.000726633	0.663	986.82	\PName=Protein S100-A4 isoform Iso 1 \GName=S100A4 \NcbiTaxId=9606 \TaxName=Homo Sapiens \Length=101 \SV=1 \EV=192 \PE=1 \ModResPsi=(2|MOD:00050|N-acetyl-L-alanine)(7|MOD:00064|N6-acetyl-L-lysine)(35|MOD:00064|N6-acetyl-L-lysine)(57|MOD:00134|N6-glycyl-L-lysine)(60|MOD:00046|O-phospho-L-serine) \VariantSimple=(2|T)(2|V)(5|P)(7|N)(8|S)(8|V)(10|G)(10|V)(12|I)(12|V)(13|M)(15|P)(18|E)(20|L)(22|E)(23|…
nxp:NX_Q06323-1	249	2	28687	24	686	0.000335308	0.663	1364.53	\PName=Proteasome activator complex subunit 1 isoform Iso 1 \GName=PSME1 \NcbiTaxId=9606 \TaxName=Homo Sapiens \Length=249 \SV=1 \EV=190 \PE=1 \ModResPsi=(13|MOD:00134|N6-glycyl-L-lysine)(24|MOD:00134|N6-glycyl-L-lysine)(35|MOD:00134|N6-glycyl-L-lysine)(55|MOD:00046|O-phospho-L-serine)(176|MOD:00134|N6-glycyl-L-lysine)(245|MOD:00134|N6-glycyl-L-lysine) \VariantSimple=(2|D)(4|F)(5|G)(5|S)(5|T)(9|*…
nxp:NX_Q9UBW5-2	533	25	57977	68	2142	0.000489116	0.662	4321.59	\PName=Bridging integrator 2 isoform Iso 2 \GName=BIN2 \NcbiTaxId=9606 \TaxName=Homo Sapiens \Length=533 \SV=3 \EV=133 \PE=1 \ModResPsi=(65|MOD:00134|N6-glycyl-L-lysine)(200|MOD:00048|O4'-phospho-L-tyrosine)(227|MOD:00046|O-phospho-L-serine)(231|MOD:00046|O-phospho-L-serine)(236|MOD:00047|O-phospho-L-threonine)(238|MOD:00047|O-phospho-L-threonine)(240|MOD:00046|O-phospho-L-serine)(241|MOD:00046|O…
nxp:NX_Q16836-1	314	11	34253.9	26	311	0.000120545	0.662	579.32	\PName=Hydroxyacyl-coenzyme A dehydrogenase, mitochondrial isoform Iso 1 \GName=HADH \NcbiTaxId=9606 \TaxName=Homo Sapiens \Length=314 \SV=3 \EV=205 \PE=1 \ModResPsi=(13|MOD:00046|O-phospho-L-serine)(80|MOD:01819|N6-succinyl-L-lysine)(81|MOD:01819|N6-succinyl-L-lysine)(81|MOD:00064|N6-acetyl-L-lysine)(87|MOD:00064|N6-acetyl-L-lysine)(87|MOD:01819|N6-succinyl-L-lysine)(125|MOD:00064|N6-acetyl-L-ly…
nxp:NX_P35908-1	639	11	65375.2	44	714	0.000135993	0.662	1369.08	\PName=Keratin, type II cytoskeletal 2 epidermal isoform Iso 1 \GName=KRT2 \NcbiTaxId=9606 \TaxName=Homo Sapiens \Length=639 \SV=2 \EV=182 \PE=1 \ModResPsi=(12|MOD:00078|omega-N-methyl-L-arginine)(20|MOD:00077|asymmetric dimethyl-L-arginine)(23|MOD:00046|O-phospho-L-serine)(26|MOD:00046|O-phospho-L-serine)(62|MOD:00046|O-phospho-L-serine) \VariantSimple=(2|T)(3|G)(4|*)(4|L)(7|*)(7|R)(9|Y)(10|*)(1…
nxp:NX_P26641-1	437	25	50069.1	49	1179	0.000328361	0.661	2221.6	\PName=Elongation factor 1-gamma isoform Iso 1 \GName=EEF1G \NcbiTaxId=9606 \TaxName=Homo Sapiens \Length=437 \SV=3 \EV=217 \PE=1 \ModResPsi=(2|MOD:00050|N-acetyl-L-alanine)(17|MOD:00134|N6-glycyl-L-lysine)(33|MOD:00046|O-phospho-L-serine)(43|MOD:00047|O-phospho-L-threonine)(46|MOD:00047|O-phospho-L-threonine)(147|MOD:00134|N6-glycyl-L-lysine)(147|MOD:00064|N6-acetyl-L-lysine)(194|MOD:00235|S-nit…
nxp:NX_O43396-1	289	18	32212.7	18	537	0.00022615	0.661	1022.88	\PName=Thioredoxin-like protein 1 isoform Iso 1 \GName=TXNL1 \NcbiTaxId=9606 \TaxName=Homo Sapiens \Length=289 \SV=3 \EV=183 \PE=1 \ModResPsi=(5|MOD:00134|N6-glycyl-L-lysine)(9|MOD:00046|O-phospho-L-serine)(18|MOD:00046|O-phospho-L-serine)(28|MOD:00134|N6-glycyl-L-lysine)(34|MOD:00798|half cystine)(37|MOD:00798|half cystine)(102|MOD:00134|N6-glycyl-L-lysine)(104|MOD:00134|N6-glycyl-L-lysine)(113|…
nxp:NX_P00568-1	194	15	21603.3	15	401	0.000251572	0.66	715.73	\PName=Adenylate kinase isoenzyme 1 isoform Iso 1 \GName=AK1 \NcbiTaxId=9606 \TaxName=Homo Sapiens \Length=194 \SV=3 \EV=204 \PE=1 \ModResPsi=(1|MOD:00058|N-acetyl-L-methionine)(31|MOD:00064|N6-acetyl-L-lysine)(31|MOD:00134|N6-glycyl-L-lysine)(38|MOD:00046|O-phospho-L-serine)(39|MOD:00047|O-phospho-L-threonine)(178|MOD:00046|O-phospho-L-serine) \VariantSimple=(4|E)(5|P)(9|E)(9|N)(17|L)(18|S)(19|A…
nxp:NX_P43304-1	727	58	80783.6	58	1361	0.000227847	0.659	2754.88	\PName=Glycerol-3-phosphate dehydrogenase, mitochondrial isoform Iso 1 \GName=GPD2 \NcbiTaxId=9606 \TaxName=Homo Sapiens \Length=727 \SV=3 \EV=188 \PE=1 \ModResPsi=(601|MOD:00048|O4'-phospho-L-tyrosine)(723|MOD:00046|O-phospho-L-serine) \VariantSimple=(2|T)(4|P)(10|A)(10|M)(13|A)(16|D)(20|A)(21|A)(22|S)(24|P)(25|F)(25|P)(26|*)(26|E)(28|S)(28|V)(29|Y)(32|K)(35|I)(35|V)(36|D)(36|H)(37|P)(38|V)(39|C…
nxp:NX_P35606-1	906	57	102404	57	929	0.000124798	0.657	1801.26	\PName=Coatomer subunit beta' isoform Iso 1 \GName=COPB2 \NcbiTaxId=9606 \TaxName=Homo Sapiens \Length=906 \SV=2 \EV=197 \PE=1 \ModResPsi=(168|MOD:00134|N6-glycyl-L-lysine)(318|MOD:00134|N6-glycyl-L-lysine)(328|MOD:00134|N6-glycyl-L-lysine)(346|MOD:00134|N6-glycyl-L-lysine)(386|MOD:00134|N6-glycyl-L-lysine)(604|MOD:00046|O-phospho-L-serine)(608|MOD:00134|N6-glycyl-L-lysine)(627|MOD:00064|N6-acety…
nxp:NX_P50453-1	376	35	42358.3	41	617	0.000199718	0.657	1134.89	\PName=Serpin B9 isoform Iso 1 \GName=SERPINB9 \NcbiTaxId=9606 \TaxName=Homo Sapiens \Length=376 \SV=1 \EV=180 \PE=1 \ModResPsi=(1|MOD:00058|N-acetyl-L-methionine)(366|MOD:00046|O-phospho-L-serine) \VariantSimple=(2|A)(3|A)(3|S)(4|P)(4|V)(5|P)(6|D)(7|P)(9|S)(9|V)(10|S)(11|S)(13|M)(13|T)(14|C)(14|H)(14|S)(16|V)(17|N)(18|V)(19|P)(21|R)(23|K)(24|R)(24|S)(25|L)(27|K)(28|M)(30|R)(30|S)(30|Y)(32|L)(33|…
nxp:NX_P62714-1	309	3	35534.3	21	358	0.000141008	0.657	728.74	\PName=Serine/threonine-protein phosphatase 2A catalytic subunit beta isoform isoform Iso 1 \GName=PPP2CB \NcbiTaxId=9606 \TaxName=Homo Sapiens \Length=309 \SV=1 \EV=160 \PE=1 \ModResPsi=(21|MOD:00134|N6-glycyl-L-lysine)(307|MOD:00048|O4'-phospho-L-tyrosine)(309|MOD:00304|L-leucine methyl ester) \VariantSimple=(2|G)(2|H)(2|N)(3|Y)(4|Q)(5|P)(5|V)(7|A)(7|I)(10|V)(11|G)(18|D)(19|D)(19|Q)(23|V)(24|K)…
nxp:NX_P49368-1	545	3	60477.3	45	1110	0.000247882	0.657	2249.26	\PName=T-complex protein 1 subunit gamma isoform Iso 1 \GName=CCT3 \NcbiTaxId=9606 \TaxName=Homo Sapiens \Length=545 \SV=4 \EV=203 \PE=1 \ModResPsi=(1|MOD:00058|N-acetyl-L-methionine)(11|MOD:00046|O-phospho-L-serine)(15|MOD:00134|N6-glycyl-L-lysine)(21|MOD:00134|N6-glycyl-L-lysine)(31|MOD:00134|N6-glycyl-L-lysine)(44|MOD:00134|N6-glycyl-L-lysine)(48|MOD:00134|N6-glycyl-L-lysine)(78|MOD:00134|N6-g…
nxp:NX_P47756-1	277	2	31312.8	39	2033	0.000893258	0.657	3798.27	\PName=F-actin-capping protein subunit beta isoform Iso 1 \GName=CAPZB \NcbiTaxId=9606 \TaxName=Homo Sapiens \Length=277 \SV=4 \EV=196 \PE=1 \ModResPsi=(2|MOD:00060|N-acetyl-L-serine)(2|MOD:00046|O-phospho-L-serine)(57|MOD:00134|N6-glycyl-L-lysine)(78|MOD:00134|N6-glycyl-L-lysine)(95|MOD:00134|N6-glycyl-L-lysine)(182|MOD:00046|O-phospho-L-serine)(184|MOD:00046|O-phospho-L-serine)(186|MOD:00047|O-…
nxp:NX_Q16181-1	437	1	50630	37	866	0.000241188	0.657	1779.98	\PName=Septin-7 isoform Iso 1 \GName=SEPTIN7 \NcbiTaxId=9606 \TaxName=Homo Sapiens \Length=437 \SV=2 \EV=188 \PE=1 \ModResPsi=(2|MOD:00060|N-acetyl-L-serine)(30|MOD:00048|O4'-phospho-L-tyrosine)(41|MOD:00048|O4'-phospho-L-tyrosine)(65|MOD:00047|O-phospho-L-threonine)(77|MOD:00046|O-phospho-L-serine)(89|MOD:00134|N6-glycyl-L-lysine)(198|MOD:00047|O-phospho-L-threonine)(208|MOD:00064|N6-acetyl-L-ly…
nxp:NX_Q14644-1	834	70	95620.2	70	1419	0.000207079	0.656	2727.56	\PName=Ras GTPase-activating protein 3 isoform Iso 1 \GName=RASA3 \NcbiTaxId=9606 \TaxName=Homo Sapiens \Length=834 \SV=3 \EV=179 \PE=1 \ModResPsi=(2|MOD:00050|N-acetyl-L-alanine)(66|MOD:00048|O4'-phospho-L-tyrosine)(77|MOD:00046|O-phospho-L-serine)(110|MOD:00047|O-phospho-L-threonine)(207|MOD:00046|O-phospho-L-serine)(530|MOD:00046|O-phospho-L-serine)(641|MOD:00134|N6-glycyl-L-lysine)(807|MOD:00…
nxp:NX_P29350-2	556	26	63067.7	54	1252	0.000274062	0.656	2497.5	\PName=Tyrosine-protein phosphatase non-receptor type 6 isoform Iso 3 \GName=PTPN6 \NcbiTaxId=9606 \TaxName=Homo Sapiens \Length=556 \SV=1 \EV=226 \PE=1 \ModResPsi=(18|MOD:00046|O-phospho-L-serine)(25|MOD:00048|O4'-phospho-L-tyrosine)(101|MOD:00046|O-phospho-L-serine)(147|MOD:00046|O-phospho-L-serine)(211|MOD:00046|O-phospho-L-serine)(237|MOD:00048|O4'-phospho-L-tyrosine)(238|MOD:00134|N6-glycyl-…
nxp:NX_O43852-9	154	6	17610.5	13	438	0.000346157	0.656	903.07	\PName=Calumenin isoform Iso 9 \GName=CALU \NcbiTaxId=9606 \TaxName=Homo Sapiens \Length=154 \SV=2 \EV=191 \PE=1 \ModResPsi=(44|MOD:00046|O-phospho-L-serine)(47|MOD:00048|O4'-phospho-L-tyrosine)(60|MOD:00047|O-phospho-L-threonine)(65|MOD:00047|O-phospho-L-threonine)(69|MOD:00046|O-phospho-L-serine)(100|MOD:00046|O-phospho-L-serine)(116|MOD:00046|O-phospho-L-serine) \ModRes=(60||O-linked (GalNAc..…
nxp:NX_Q16539-1	360	0	41249	24	519	0.000175462	0.656	1035.54	\PName=Mitogen-activated protein kinase 14 isoform CSBP2 \GName=MAPK14 \NcbiTaxId=9606 \TaxName=Homo Sapiens \Length=360 \SV=3 \EV=235 \PE=1 \ModResPsi=(2|MOD:00060|N-acetyl-L-serine)(2|MOD:00046|O-phospho-L-serine)(15|MOD:00134|N6-glycyl-L-lysine)(16|MOD:00047|O-phospho-L-threonine)(28|MOD:00046|O-phospho-L-serine)(32|MOD:00046|O-phospho-L-serine)(45|MOD:00134|N6-glycyl-L-lysine)(53|MOD:00064|N6…
nxp:NX_Q9Y613-1	1164	94	126454	94	1788	0.000186954	0.655	3435.75	\PName=FH1/FH2 domain-containing protein 1 isoform Iso 1 \GName=FHOD1 \NcbiTaxId=9606 \TaxName=Homo Sapiens \Length=1164 \SV=3 \EV=174 \PE=1 \ModResPsi=(367|MOD:00046|O-phospho-L-serine)(387|MOD:00046|O-phospho-L-serine)(486|MOD:00046|O-phospho-L-serine)(495|MOD:00047|O-phospho-L-threonine)(498|MOD:00046|O-phospho-L-serine)(510|MOD:00046|O-phospho-L-serine)(523|MOD:00046|O-phospho-L-serine)(534|M…
nxp:NX_P25789-1	261	18	29447.2	18	331	0.00015435	0.655	678.13	\PName=Proteasome subunit alpha type-4 isoform Iso 1 \GName=PSMA4 \NcbiTaxId=9606 \TaxName=Homo Sapiens \Length=261 \SV=1 \EV=212 \PE=1 \ModResPsi=(13|MOD:00046|O-phospho-L-serine)(54|MOD:00134|N6-glycyl-L-lysine)(64|MOD:00134|N6-glycyl-L-lysine)(67|MOD:00134|N6-glycyl-L-lysine)(75|MOD:00046|O-phospho-L-serine)(127|MOD:00134|N6-glycyl-L-lysine)(127|MOD:00064|N6-acetyl-L-lysine)(173|MOD:00046|O-ph…
nxp:NX_P30043-1	206	15	22087.4	15	241	0.000142387	0.655	512.63	\PName=Flavin reductase (NADPH) isoform Iso 1 \GName=BLVRB \NcbiTaxId=9606 \TaxName=Homo Sapiens \Length=206 \SV=3 \EV=188 \PE=1 \ModResPsi=(42|MOD:00046|O-phospho-L-serine)(82|MOD:00046|O-phospho-L-serine)(88|MOD:00046|O-phospho-L-serine)(178|MOD:00134|N6-glycyl-L-lysine) \VariantSimple=(4|E)(5|R)(6|V)(7|T)(7|V)(10|D)(10|S)(11|T)(11|V)(14|P)(15|I)(15|S)(16|R)(17|V)(18|S)(19|N)(20|P)(21|T)(22|K)(…
nxp:NX_Q99832-2	339	11	37456.9	30	700	0.000251315	0.655	1401.01	\PName=T-complex protein 1 subunit eta isoform Iso 2 \GName=CCT7 \NcbiTaxId=9606 \TaxName=Homo Sapiens \Length=339 \SV=2 \EV=194 \PE=1 \ModResPsi=(1|MOD:00058|N-acetyl-L-methionine)(14|MOD:00134|N6-glycyl-L-lysine)(15|MOD:00047|O-phospho-L-threonine)(17|MOD:00046|O-phospho-L-serine)(46|MOD:00064|N6-acetyl-L-lysine)(59|MOD:00048|O4'-phospho-L-tyrosine)(73|MOD:00134|N6-glycyl-L-lysine)(88|MOD:00064…
nxp:NX_P00738-1	406	4	45158.6	43	681	0.000204146	0.655	1352.29	\PName=Haptoglobin isoform Iso 1 \GName=HP \NcbiTaxId=9606 \TaxName=Homo Sapiens \Length=406 \SV=1 \EV=211 \PE=1 \ModResPsi=(21|MOD:00046|O-phospho-L-serine)(33|MOD:00798|half cystine)(33|MOD:00798|half cystine)(52|MOD:00798|half cystine)(86|MOD:00798|half cystine)(92|MOD:00798|half cystine)(92|MOD:00798|half cystine)(111|MOD:00798|half cystine)(145|MOD:00798|half cystine)(149|MOD:00798|half cyst…
nxp:NX_P67775-1	309	0	35553.4	21	362	0.000142584	0.654	743.89	\PName=Serine/threonine-protein phosphatase 2A catalytic subunit alpha isoform isoform Iso 1 \GName=PPP2CA \NcbiTaxId=9606 \TaxName=Homo Sapiens \Length=309 \SV=1 \EV=163 \PE=1 \ModResPsi=(4|MOD:00134|N6-glycyl-L-lysine)(8|MOD:00134|N6-glycyl-L-lysine)(21|MOD:00134|N6-glycyl-L-lysine)(29|MOD:00134|N6-glycyl-L-lysine)(307|MOD:00048|O4'-phospho-L-tyrosine)(309|MOD:00304|L-leucine methyl ester) \Var…
nxp:NX_P49368-2	507	24	56377.2	51	1139	0.000273423	0.653	2290.41	\PName=T-complex protein 1 subunit gamma isoform Iso 2 \GName=CCT3 \NcbiTaxId=9606 \TaxName=Homo Sapiens \Length=507 \SV=4 \EV=203 \PE=1 \ModResPsi=(1|MOD:00058|N-acetyl-L-methionine)(11|MOD:00046|O-phospho-L-serine)(15|MOD:00134|N6-glycyl-L-lysine)(21|MOD:00134|N6-glycyl-L-lysine)(132|MOD:00046|O-phospho-L-serine)(135|MOD:00235|S-nitrosyl-L-cysteine)(175|MOD:00235|S-nitrosyl-L-cysteine)(184|MOD:…
nxp:NX_P61160-1	394	40	44714.2	65	2036	0.000628928	0.652	4246.55	\PName=Actin-related protein 2 isoform Iso 1 \GName=ACTR2 \NcbiTaxId=9606 \TaxName=Homo Sapiens \Length=394 \SV=1 \EV=157 \PE=1 \ModResPsi=(1|MOD:00058|N-acetyl-L-methionine)(7|MOD:00134|N6-glycyl-L-lysine)(19|MOD:00134|N6-glycyl-L-lysine)(45|MOD:00047|O-phospho-L-threonine)(46|MOD:00134|N6-glycyl-L-lysine)(53|MOD:00134|N6-glycyl-L-lysine)(86|MOD:00134|N6-glycyl-L-lysine)(97|MOD:00134|N6-glycyl-L…
contaminant_GR78_HUMAN	653	39	72053.2	94	4888	0.00091104	0.652	10747.2	78 KD GLUCOSE REGULATED PROTEIN PRECURSOR (GRP 78) (IMMUNOGLOBULIN...
nxp:NX_Q9NQR4-1	276	14	30570.5	14	217	9.56907e-05	0.652	405.82	\PName=Omega-amidase NIT2 isoform Iso 1 \GName=NIT2 \NcbiTaxId=9606 \TaxName=Homo Sapiens \Length=276 \SV=1 \EV=142 \PE=1 \ModResPsi=(26|MOD:00046|O-phospho-L-serine)(68|MOD:00064|N6-acetyl-L-lysine)(68|MOD:01819|N6-succinyl-L-lysine)(123|MOD:01819|N6-succinyl-L-lysine)(130|MOD:01819|N6-succinyl-L-lysine)(145|MOD:00048|O4'-phospho-L-tyrosine) \VariantSimple=(2|A)(2|I)(3|F)(5|C)(5|H)(5|L)(6|F)(12|…
nxp:NX_Q15369-1	112	9	12447	9	142	0.000154308	0.652	282.26	\PName=Elongin-C isoform Iso 1 \GName=ELOC \NcbiTaxId=9606 \TaxName=Homo Sapiens \Length=112 \SV=1 \EV=197 \PE=1 \ModResPsi=(1|MOD:00058|N-acetyl-L-methionine)(6|MOD:00134|N6-glycyl-L-lysine)(32|MOD:00134|N6-glycyl-L-lysine)(32|MOD:00134|N6-glycyl-L-lysine)(43|MOD:00134|N6-glycyl-L-lysine) \VariantSimple=(4|D)(4|K)(6|N)(7|I)(10|S)(11|S)(12|G)(12|K)(13|R)(15|N)(15|V)(17|V)(22|L)(22|V)(24|C)(32|R)(…
nxp:NX_Q9NQ75-1	786	1	87072.2	51	902	0.00013967	0.651	1779.4	\PName=Cas scaffolding protein family member 4 isoform Iso 1 \GName=CASS4 \NcbiTaxId=9606 \TaxName=Homo Sapiens \Length=786 \SV=2 \EV=171 \PE=1 \ModResPsi=(93|MOD:00046|O-phospho-L-serine)(94|MOD:00046|O-phospho-L-serine)(97|MOD:00047|O-phospho-L-threonine)(98|MOD:00048|O4'-phospho-L-tyrosine)(102|MOD:00047|O-phospho-L-threonine)(108|MOD:00047|O-phospho-L-threonine)(113|MOD:00048|O4'-phospho-L-ty…
nxp:NX_Q8TC12-1	318	0	35345.4	31	606	0.000231934	0.651	1198.2	\PName=Retinol dehydrogenase 11 isoform Iso 1 \GName=RDH11 \NcbiTaxId=9606 \TaxName=Homo Sapiens \Length=318 \SV=2 \EV=166 \PE=1 \ModResPsi=(83|MOD:00134|N6-glycyl-L-lysine)(112|MOD:00064|N6-acetyl-L-lysine)(112|MOD:00134|N6-glycyl-L-lysine)(194|MOD:00134|N6-glycyl-L-lysine) \VariantSimple=(3|G)(5|I)(5|L)(5|T)(7|L)(8|P)(9|*)(10|V)(11|H)(11|P)(12|F)(14|R)(15|L)(16|V)(17|P)(19|I)(19|V)(20|T)(23|*)(…
nxp:NX_Q14766-3	1342	66	147118	131	4502	0.000408293	0.65	9258.59	\PName=Latent-transforming growth factor beta-binding protein 1 isoform Iso 3 \GName=LTBP1 \NcbiTaxId=9606 \TaxName=Homo Sapiens \Length=1342 \SV=4 \EV=191 \PE=1 \ModResPsi=(77|MOD:00798|half cystine)(87|MOD:00798|half cystine)(81|MOD:00798|half cystine)(93|MOD:00798|half cystine)(95|MOD:00798|half cystine)(104|MOD:00798|half cystine)(233|MOD:00798|half cystine)(255|MOD:00798|half cystine)(242|MO…
nxp:NX_P23219-3	537	30	61871.1	55	1244	0.000281946	0.65	2573.6	\PName=Prostaglandin G/H synthase 1 isoform Iso 3 \GName=PTGS1 \NcbiTaxId=9606 \TaxName=Homo Sapiens \Length=537 \SV=2 \EV=209 \PE=1 \ModResPsi=(10|MOD:00798|half cystine)(21|MOD:00798|half cystine)(11|MOD:00798|half cystine)(133|MOD:00798|half cystine)(15|MOD:00798|half cystine)(31|MOD:00798|half cystine)(33|MOD:00798|half cystine)(43|MOD:00798|half cystine)(506|MOD:00798|half cystine)(512|MOD:0…
nxp:NX_P41226-1	1012	4	111606	51	1078	0.000129646	0.65	2332.2	\PName=Ubiquitin-like modifier-activating enzyme 7 isoform Iso 1 \GName=UBA7 \NcbiTaxId=9606 \TaxName=Homo Sapiens \Length=1012 \SV=2 \EV=185 \PE=1 \ModResPsi=(24|MOD:00046|O-phospho-L-serine)(266|MOD:00046|O-phospho-L-serine)(771|MOD:00046|O-phospho-L-serine) \VariantSimple=(1|K)(3|V)(6|T)(6|V)(10|P)(12|K)(15|C)(18|E)(20|C)(21|L)(22|V)(24|L)(25|R)(25|T)(26|T)(27|I)(27|K)(27|R)(28|H)(29|G)(29|K)(…
nxp:NX_P60900-1	246	2	27363.8	19	445	0.000220163	0.65	869.53	\PName=Proteasome subunit alpha type-6 isoform Iso 1 \GName=PSMA6 \NcbiTaxId=9606 \TaxName=Homo Sapiens \Length=246 \SV=1 \EV=180 \PE=1 \ModResPsi=(17|MOD:00046|O-phospho-L-serine)(30|MOD:00134|N6-glycyl-L-lysine)(45|MOD:00134|N6-glycyl-L-lysine)(55|MOD:00134|N6-glycyl-L-lysine)(59|MOD:00134|N6-glycyl-L-lysine)(63|MOD:00046|O-phospho-L-serine)(64|MOD:00046|O-phospho-L-serine)(84|MOD:00047|O-phosp…
nxp:NX_P84095-1	191	15	21276.9	17	327	0.000208369	0.649	587.08	\PName=Rho-related GTP-binding protein RhoG isoform Iso 1 \GName=RHOG \NcbiTaxId=9606 \TaxName=Homo Sapiens \Length=191 \SV=1 \EV=157 \PE=1 \ModResPsi=(32|MOD:00048|O4'-phospho-L-tyrosine)(35|MOD:00047|O-phospho-L-threonine)(39|MOD:00236|N4-(ADP-ribosyl)-L-asparagine)(130|MOD:00134|N6-glycyl-L-lysine)(138|MOD:00047|O-phospho-L-threonine)(147|MOD:00134|N6-glycyl-L-lysine)(180|MOD:00047|O-phospho-L…
nxp:NX_P21291-1	193	27	20535.8	27	1070	0.000674754	0.648	2284.99	\PName=Cysteine and glycine-rich protein 1 isoform Iso 1 \GName=CSRP1 \NcbiTaxId=9606 \TaxName=Homo Sapiens \Length=193 \SV=3 \EV=178 \PE=1 \ModResPsi=(16|MOD:00047|O-phospho-L-threonine)(18|MOD:00048|O4'-phospho-L-tyrosine)(33|MOD:00046|O-phospho-L-serine)(57|MOD:00048|O4'-phospho-L-tyrosine)(71|MOD:00048|O4'-phospho-L-tyrosine)(73|MOD:00048|O4'-phospho-L-tyrosine)(79|MOD:00047|O-phospho-L-threo…
nxp:NX_P02671-1	866	5	94896.4	176	9297	0.0013066	0.648	19019.8	\PName=Fibrinogen alpha chain isoform Iso 1 \GName=FGA \NcbiTaxId=9606 \TaxName=Homo Sapiens \Length=866 \SV=2 \EV=241 \PE=1 \ModResPsi=(22|MOD:00046|O-phospho-L-serine)(45|MOD:00046|O-phospho-L-serine)(47|MOD:00798|half cystine)(47|MOD:00798|half cystine)(50|MOD:00046|O-phospho-L-serine)(55|MOD:00798|half cystine)(55|MOD:00798|half cystine)(56|MOD:00046|O-phospho-L-serine)(64|MOD:00798|half cyst…
nxp:NX_P37837-1	337	30	37498.5	30	601	0.000217052	0.647	1084.35	\PName=Transaldolase isoform Iso 1 \GName=TALDO1 \NcbiTaxId=9606 \TaxName=Homo Sapiens \Length=337 \SV=2 \EV=205 \PE=1 \ModResPsi=(115|MOD:00064|N6-acetyl-L-lysine)(115|MOD:00134|N6-glycyl-L-lysine)(130|MOD:00134|N6-glycyl-L-lysine)(205|MOD:00046|O-phospho-L-serine)(219|MOD:00064|N6-acetyl-L-lysine)(219|MOD:00134|N6-glycyl-L-lysine)(230|MOD:00134|N6-glycyl-L-lysine)(231|MOD:00047|O-phospho-L-thre…
nxp:NX_P21796-1	283	25	30735.6	28	500	0.000215032	0.647	1139.74	\PName=Voltage-dependent anion-selective channel protein 1 isoform Iso 1 \GName=VDAC1 \NcbiTaxId=9606 \TaxName=Homo Sapiens \Length=283 \SV=2 \EV=219 \PE=1 \ModResPsi=(2|MOD:00050|N-acetyl-L-alanine)(13|MOD:00046|O-phospho-L-serine)(19|MOD:00047|O-phospho-L-threonine)(20|MOD:00064|N6-acetyl-L-lysine)(20|MOD:00134|N6-glycyl-L-lysine)(20|MOD:01819|N6-succinyl-L-lysine)(53|MOD:00134|N6-glycyl-L-lysi…
nxp:NX_P36873-2	337	1	38475.4	30	858	0.000309868	0.647	1724.06	\PName=Serine/threonine-protein phosphatase PP1-gamma catalytic subunit isoform Iso 2 \GName=PPP1CC \NcbiTaxId=9606 \TaxName=Homo Sapiens \Length=337 \SV=1 \EV=227 \PE=1 \ModResPsi=(2|MOD:00050|N-acetyl-L-alanine)(6|MOD:00064|N6-acetyl-L-lysine)(6|MOD:00134|N6-glycyl-L-lysine)(26|MOD:00134|N6-glycyl-L-lysine)(307|MOD:00047|O-phospho-L-threonine)(311|MOD:00047|O-phospho-L-threonine) \VariantSimple…
nxp:NX_O75390-1	466	47	51661.5	47	807	0.000210769	0.646	1502.92	\PName=Citrate synthase, mitochondrial isoform Iso 1 \GName=CS \NcbiTaxId=9606 \TaxName=Homo Sapiens \Length=466 \SV=2 \EV=180 \PE=1 \ModResPsi=(43|MOD:00134|N6-glycyl-L-lysine)(43|MOD:00064|N6-acetyl-L-lysine)(57|MOD:01819|N6-succinyl-L-lysine)(76|MOD:01819|N6-succinyl-L-lysine)(76|MOD:00064|N6-acetyl-L-lysine)(83|MOD:00046|O-phospho-L-serine)(103|MOD:00064|N6-acetyl-L-lysine)(103|MOD:00134|N6-g…
nxp:NX_Q27J81-2	1240	37	134515	93	1872	0.00018374	0.646	4011.74	\PName=Inverted formin-2 isoform Iso 2 \GName=INF2 \NcbiTaxId=9606 \TaxName=Homo Sapiens \Length=1240 \SV=2 \EV=134 \PE=1 \ModResPsi=(2|MOD:00060|N-acetyl-L-serine)(129|MOD:00046|O-phospho-L-serine)(351|MOD:00046|O-phospho-L-serine)(359|MOD:00046|O-phospho-L-serine)(367|MOD:00046|O-phospho-L-serine)(371|MOD:00046|O-phospho-L-serine)(372|MOD:00046|O-phospho-L-serine)(376|MOD:00047|O-phospho-L-thre…
nxp:NX_P04275-1	2813	214	309040	226	5424	0.000234676	0.645	10796.2	\PName=von Willebrand factor isoform Iso 1 \GName=VWF \NcbiTaxId=9606 \TaxName=Homo Sapiens \Length=2813 \SV=4 \EV=248 \PE=1 \ModResPsi=(767|MOD:00798|half cystine)(808|MOD:00798|half cystine)(776|MOD:00798|half cystine)(804|MOD:00798|half cystine)(810|MOD:00798|half cystine)(821|MOD:00798|half cystine)(867|MOD:00798|half cystine)(996|MOD:00798|half cystine)(889|MOD:00798|half cystine)(1031|MOD:0…
nxp:NX_P62873-2	332	31	36256.5	49	1130	0.000414247	0.645	2366.65	\PName=Guanine nucleotide-binding protein G(I)/G(S)/G(T) subunit beta-1 isoform Iso 2 \GName=GNB1 \NcbiTaxId=9606 \TaxName=Homo Sapiens \Length=332 \SV=3 \EV=174 \PE=1 \ModResPsi=(2|MOD:00046|O-phospho-L-serine)(2|MOD:00060|N-acetyl-L-serine)(15|MOD:00134|N6-glycyl-L-lysine)(23|MOD:00134|N6-glycyl-L-lysine)(209|MOD:00134|N6-glycyl-L-lysine)(266|MOD:00890|phosphorylated L-histidine)(280|MOD:00134|…
nxp:NX_Q14192-1	279	13	32152.6	16	200	8.72459e-05	0.645	332.21	\PName=Four and a half LIM domains protein 2 isoform Iso 1 \GName=FHL2 \NcbiTaxId=9606 \TaxName=Homo Sapiens \Length=279 \SV=3 \EV=193 \PE=1 \ModResPsi=(13|MOD:00046|O-phospho-L-serine)(74|MOD:00046|O-phospho-L-serine)(78|MOD:00134|N6-glycyl-L-lysine)(121|MOD:00046|O-phospho-L-serine)(167|MOD:00134|N6-glycyl-L-lysine)(167|MOD:00134|N6-glycyl-L-lysine)(220|MOD:00134|N6-glycyl-L-lysine)(238|MOD:000…
nxp:NX_Q6XQN6-1	538	2	57524	28	480	0.000108587	0.645	981.87	\PName=Nicotinate phosphoribosyltransferase isoform Iso 1 \GName=NAPRT \NcbiTaxId=9606 \TaxName=Homo Sapiens \Length=538 \SV=2 \EV=130 \PE=1 \ModResPsi=(21|MOD:00048|O4'-phospho-L-tyrosine)(24|MOD:00047|O-phospho-L-threonine)(213|MOD:00890|phosphorylated L-histidine)(396|MOD:00134|N6-glycyl-L-lysine)(407|MOD:00134|N6-glycyl-L-lysine)(421|MOD:00134|N6-glycyl-L-lysine)(513|MOD:00046|O-phospho-L-ser…
nxp:NX_P30048-1	256	2	27657.2	26	792	0.000376534	0.645	1640.28	\PName=Thioredoxin-dependent peroxide reductase, mitochondrial isoform Iso 1 \GName=PRDX3 \NcbiTaxId=9606 \TaxName=Homo Sapiens \Length=256 \SV=3 \EV=224 \PE=1 \ModResPsi=(83|MOD:00064|N6-acetyl-L-lysine)(83|MOD:00134|N6-glycyl-L-lysine)(83|MOD:01819|N6-succinyl-L-lysine)(91|MOD:00064|N6-acetyl-L-lysine)(91|MOD:01819|N6-succinyl-L-lysine)(108|MOD:00798|half cystine)(108|MOD:00798|half cystine)(14…
nxp:NX_Q99798-1	780	50	85353.9	50	878	0.000137	0.644	1724.71	\PName=Aconitate hydratase, mitochondrial isoform Iso 1 \GName=ACO2 \NcbiTaxId=9606 \TaxName=Homo Sapiens \Length=780 \SV=2 \EV=196 \PE=1 \ModResPsi=(31|MOD:01819|N6-succinyl-L-lysine)(50|MOD:01819|N6-succinyl-L-lysine)(50|MOD:00064|N6-acetyl-L-lysine)(71|MOD:00048|O4'-phospho-L-tyrosine)(138|MOD:00064|N6-acetyl-L-lysine)(138|MOD:01819|N6-succinyl-L-lysine)(144|MOD:00064|N6-acetyl-L-lysine)(144|M…
nxp:NX_P35237-1	376	29	42576	31	655	0.000212018	0.644	1205.79	\PName=Serpin B6 isoform Iso 1 \GName=SERPINB6 \NcbiTaxId=9606 \TaxName=Homo Sapiens \Length=376 \SV=3 \EV=187 \PE=1 \ModResPsi=(1|MOD:00058|N-acetyl-L-methionine)(62|MOD:00046|O-phospho-L-serine)(151|MOD:00046|O-phospho-L-serine)(195|MOD:00064|N6-acetyl-L-lysine)(252|MOD:00134|N6-glycyl-L-lysine)(314|MOD:00134|N6-glycyl-L-lysine)(334|MOD:00047|O-phospho-L-threonine) \VariantSimple=(1|I)(1|V)(2|G…
nxp:NX_P08514-3	953	162	103135	239	17425	0.00222535	0.643	36131.5	\PName=Integrin alpha-IIb isoform Iso 3 \GName=ITGA2B \NcbiTaxId=9606 \TaxName=Homo Sapiens \Length=953 \SV=3 \EV=240 \PE=1 \ModResPsi=(87|MOD:00798|half cystine)(96|MOD:00798|half cystine)(138|MOD:00798|half cystine)(161|MOD:00798|half cystine)(177|MOD:00798|half cystine)(198|MOD:00798|half cystine)(504|MOD:00798|half cystine)(515|MOD:00798|half cystine)(521|MOD:00798|half cystine)(576|MOD:00798…
nxp:NX_P02787-1	698	76	76995.6	76	1016	0.000177157	0.643	1916.76	\PName=Serotransferrin isoform Iso 1 \GName=TF \NcbiTaxId=9606 \TaxName=Homo Sapiens \Length=698 \SV=3 \EV=237 \PE=1 \ModResPsi=(28|MOD:00798|half cystine)(67|MOD:00798|half cystine)(38|MOD:00798|half cystine)(58|MOD:00798|half cystine)(42|MOD:00783|dimethylated L-arginine)(137|MOD:00798|half cystine)(213|MOD:00798|half cystine)(144|MOD:00046|O-phospho-L-serine)(156|MOD:00798|half cystine)(350|MO…
nxp:NX_Q9UHQ9-1	305	21	34055.2	23	350	0.000139665	0.643	663.01	\PName=NADH-cytochrome b5 reductase 1 isoform Iso 1 \GName=CYB5R1 \NcbiTaxId=9606 \TaxName=Homo Sapiens \Length=305 \SV=1 \EV=150 \PE=1 \ModResPsi=(56|MOD:00047|O-phospho-L-threonine)(84|MOD:00048|O4'-phospho-L-tyrosine)(92|MOD:00046|O-phospho-L-serine)(150|MOD:00046|O-phospho-L-serine)(154|MOD:00047|O-phospho-L-threonine)(169|MOD:00046|O-phospho-L-serine)(178|MOD:00134|N6-glycyl-L-lysine)(248|MO…
nxp:NX_P30048-2	238	18	25804.3	29	773	0.000395295	0.643	1548.47	\PName=Thioredoxin-dependent peroxide reductase, mitochondrial isoform Iso 2 \GName=PRDX3 \NcbiTaxId=9606 \TaxName=Homo Sapiens \Length=238 \SV=3 \EV=224 \PE=1 \ModResPsi=(65|MOD:00064|N6-acetyl-L-lysine)(65|MOD:00134|N6-glycyl-L-lysine)(65|MOD:01819|N6-succinyl-L-lysine)(73|MOD:00064|N6-acetyl-L-lysine)(73|MOD:01819|N6-succinyl-L-lysine)(90|MOD:00798|half cystine)(90|MOD:00798|half cystine)(128|…
nxp:NX_P78417-1	241	15	27530	45	1750	0.000883772	0.643	3305.58	\PName=Glutathione S-transferase omega-1 isoform Iso 1 \GName=GSTO1 \NcbiTaxId=9606 \TaxName=Homo Sapiens \Length=241 \SV=2 \EV=202 \PE=1 \ModResPsi=(2|MOD:00060|N-acetyl-L-serine)(11|MOD:00134|N6-glycyl-L-lysine)(57|MOD:00064|N6-acetyl-L-lysine)(129|MOD:00046|O-phospho-L-serine)(143|MOD:00064|N6-acetyl-L-lysine)(148|MOD:00064|N6-acetyl-L-lysine)(152|MOD:00064|N6-acetyl-L-lysine)(160|MOD:00064|N6…
nxp:NX_Q9Y251-2	485	5	54681	44	1263	0.000316943	0.643	2275.41	\PName=Heparanase isoform Iso 2 \GName=HPSE \NcbiTaxId=9606 \TaxName=Homo Sapiens \Length=485 \SV=2 \EV=169 \PE=1 \ModResPsi=(379|MOD:00798|half cystine)(484|MOD:00798|half cystine) \ModRes=(162||N-linked (GlcNAc...) asparagine)(180||N-linked (GlcNAc...) asparagine)(401||N-linked (GlcNAc...) asparagine) \VariantSimple=(2|M)(4|S)(5|W)(6|N)(7|L)(7|T)(8|S)(8|T)(10|L)(12|L)(12|R)(13|V)(14|L)(15|P)(16…
nxp:NX_P68104-1	462	1	50091.1	59	1292	0.000340361	0.643	2597.24	\PName=Elongation factor 1-alpha 1 isoform Iso 1 \GName=EEF1A1 \NcbiTaxId=9606 \TaxName=Homo Sapiens \Length=462 \SV=1 \EV=184 \PE=1 \ModResPsi=(2|MOD:01982|N,N,N-trimethylglycine)(36|MOD:00085|N6-methyl-L-lysine)(36|MOD:00084|N6,N6-dimethyl-L-lysine)(36|MOD:00083|N6,N6,N6-trimethyl-L-lysine)(55|MOD:00084|N6,N6-dimethyl-L-lysine)(79|MOD:00083|N6,N6,N6-trimethyl-L-lysine)(165|MOD:00083|N6,N6,N6-tr…
nxp:NX_O14579-1	308	0	34442.3	20	278	0.000109853	0.643	652.61	\PName=Coatomer subunit epsilon isoform Iso 1 \GName=COPE \NcbiTaxId=9606 \TaxName=Homo Sapiens \Length=308 \SV=3 \EV=170 \PE=1 \ModResPsi=(10|MOD:00046|O-phospho-L-serine)(13|MOD:00046|O-phospho-L-serine)(45|MOD:00046|O-phospho-L-serine)(65|MOD:00134|N6-glycyl-L-lysine)(95|MOD:00046|O-phospho-L-serine)(99|MOD:00046|O-phospho-L-serine)(265|MOD:00134|N6-glycyl-L-lysine)(278|MOD:00134|N6-glycyl-L-l…
nxp:NX_Q13162-1	271	13	30502.8	16	406	0.000182338	0.642	806.53	\PName=Peroxiredoxin-4 isoform Iso 1 \GName=PRDX4 \NcbiTaxId=9606 \TaxName=Homo Sapiens \Length=271 \SV=1 \EV=191 \PE=1 \ModResPsi=(124|MOD:00798|half cystine)(124|MOD:00798|half cystine)(245|MOD:00798|half cystine)(245|MOD:00798|half cystine) \VariantSimple=(5|L)(9|T)(10|A)(11|A)(11|I)(12|R)(12|S)(14|R)(16|C)(17|N)(17|Q)(17|Y)(18|Q)(19|S)(20|P)(28|L)(31|L)(32|G)(36|R)(37|R)(39|K)(43|S)(44|T)(45|…
nxp:NX_Q15067-2	660	11	74602.1	37	550	0.000101423	0.642	1126.64	\PName=Peroxisomal acyl-coenzyme A oxidase 1 isoform Iso 2 \GName=ACOX1 \NcbiTaxId=9606 \TaxName=Homo Sapiens \Length=660 \SV=3 \EV=197 \PE=1 \ModResPsi=(13|MOD:00046|O-phospho-L-serine)(26|MOD:00046|O-phospho-L-serine)(89|MOD:01819|N6-succinyl-L-lysine)(216|MOD:00064|N6-acetyl-L-lysine)(241|MOD:01819|N6-succinyl-L-lysine)(255|MOD:00064|N6-acetyl-L-lysine)(267|MOD:00064|N6-acetyl-L-lysine)(272|MO…
nxp:NX_P40763-3	722	24	83055.3	58	867	0.000146151	0.641	1721.6	\PName=Signal transducer and activator of transcription 3 isoform Iso 3 \GName=STAT3 \NcbiTaxId=9606 \TaxName=Homo Sapiens \Length=722 \SV=2 \EV=219 \PE=1 \ModResPsi=(2|MOD:00050|N-acetyl-L-alanine)(87|MOD:00134|N6-glycyl-L-lysine)(97|MOD:00134|N6-glycyl-L-lysine)(177|MOD:00134|N6-glycyl-L-lysine)(180|MOD:00134|N6-glycyl-L-lysine)(181|MOD:00046|O-phospho-L-serine)(219|MOD:00046|O-phospho-L-serine…
nxp:NX_Q7L591-1	496	17	53236.9	30	555	0.000136185	0.641	1116.15	\PName=Docking protein 3 isoform Iso 1 \GName=DOK3 \NcbiTaxId=9606 \TaxName=Homo Sapiens \Length=496 \SV=2 \EV=141 \PE=1 \ModResPsi=(194|MOD:00046|O-phospho-L-serine)(208|MOD:00048|O4'-phospho-L-tyrosine)(209|MOD:00046|O-phospho-L-serine)(210|MOD:00046|O-phospho-L-serine)(329|MOD:00047|O-phospho-L-threonine)(330|MOD:00046|O-phospho-L-serine)(333|MOD:00046|O-phospho-L-serine)(364|MOD:00046|O-phosp…
nxp:NX_O75955-2	379	15	42036	30	513	0.000164739	0.641	1024.08	\PName=Flotillin-1 isoform Iso 2 \GName=FLOT1 \NcbiTaxId=9606 \TaxName=Homo Sapiens \Length=379 \SV=3 \EV=181 \PE=1 \ModResPsi=(14|MOD:00046|O-phospho-L-serine)(19|MOD:00046|O-phospho-L-serine)(112|MOD:00048|O4'-phospho-L-tyrosine)(115|MOD:00046|O-phospho-L-serine)(155|MOD:00048|O4'-phospho-L-tyrosine)(163|MOD:00134|N6-glycyl-L-lysine)(190|MOD:00048|O4'-phospho-L-tyrosine)(267|MOD:00046|O-phospho…
nxp:NX_Q6PJW8-2	616	12	67481.2	35	618	0.000122103	0.641	1200.39	\PName=Consortin isoform Iso 2 \GName=CNST \NcbiTaxId=9606 \TaxName=Homo Sapiens \Length=616 \SV=3 \EV=123 \PE=1 \ModResPsi=(293|MOD:00046|O-phospho-L-serine)(294|MOD:00047|O-phospho-L-threonine)(335|MOD:00046|O-phospho-L-serine)(336|MOD:00046|O-phospho-L-serine)(348|MOD:00046|O-phospho-L-serine)(436|MOD:00046|O-phospho-L-serine) \VariantSimple=(2|G)(3|A)(3|G)(5|N)(5|Y)(6|A)(6|S)(7|L)(7|S)(9|C)(9…
nxp:NX_P60763-1	192	1	21347	25	783	0.000496341	0.641	1441.6	\PName=Ras-related C3 botulinum toxin substrate 3 isoform Iso 1 \GName=RAC3 \NcbiTaxId=9606 \TaxName=Homo Sapiens \Length=192 \SV=1 \EV=159 \PE=1 \ModResPsi=(153|MOD:00134|N6-glycyl-L-lysine)(189|MOD:00114|L-cysteine methyl ester)(189|MOD:00113|S-geranylgeranyl-L-cysteine) \ModRes=(32||O-linked (GlcNAc) tyrosine) \VariantSimple=(14|M)(16|E)(22|C)(23|*)(26|H)(26|S)(27|T)(27|V)(30|*)(30|R)(33|F)(39…
nxp:NX_Q27J81-1	1249	1	135522	84	1880	0.000183195	0.641	3983.28	\PName=Inverted formin-2 isoform Iso 1 \GName=INF2 \NcbiTaxId=9606 \TaxName=Homo Sapiens \Length=1249 \SV=2 \EV=134 \PE=1 \ModResPsi=(2|MOD:00060|N-acetyl-L-serine)(129|MOD:00046|O-phospho-L-serine)(351|MOD:00046|O-phospho-L-serine)(359|MOD:00046|O-phospho-L-serine)(367|MOD:00046|O-phospho-L-serine)(371|MOD:00046|O-phospho-L-serine)(372|MOD:00046|O-phospho-L-serine)(376|MOD:00047|O-phospho-L-thre…
nxp:NX_P22314-1	1058	43	117756	79	1602	0.000184288	0.64	3244.24	\PName=Ubiquitin-like modifier-activating enzyme 1 isoform Iso 1 \GName=UBA1 \NcbiTaxId=9606 \TaxName=Homo Sapiens \Length=1058 \SV=3 \EV=221 \PE=1 \ModResPsi=(2|MOD:00060|N-acetyl-L-serine)(4|MOD:00046|O-phospho-L-serine)(13|MOD:00046|O-phospho-L-serine)(21|MOD:00046|O-phospho-L-serine)(24|MOD:00046|O-phospho-L-serine)(28|MOD:00046|O-phospho-L-serine)(31|MOD:00046|O-phospho-L-serine)(35|MOD:0004…
nxp:NX_Q9UMY4-1	172	0	19700.1	11	230	0.000162749	0.64	365.03	\PName=Sorting nexin-12 isoform Iso 1 \GName=SNX12 \NcbiTaxId=9606 \TaxName=Homo Sapiens \Length=172 \SV=4 \EV=173 \PE=1 \ModResPsi=(2|MOD:00060|N-acetyl-L-serine)(14|MOD:00046|O-phospho-L-serine)(20|MOD:00047|O-phospho-L-threonine)(23|MOD:00048|O4'-phospho-L-tyrosine)(27|MOD:00046|O-phospho-L-serine)(39|MOD:00047|O-phospho-L-threonine)(72|MOD:00048|O4'-phospho-L-tyrosine)(73|MOD:00046|O-phospho-…
nxp:NX_Q14847-3	205	21	23149.2	38	632	0.000375217	0.639	1220.2	\PName=LIM and SH3 domain protein 1 isoform Iso 3 \GName=LASP1 \NcbiTaxId=9606 \TaxName=Homo Sapiens \Length=205 \SV=2 \EV=191 \PE=1 \ModResPsi=(40|MOD:00134|N6-glycyl-L-lysine)(43|MOD:00046|O-phospho-L-serine)(48|MOD:00047|O-phospho-L-threonine)(56|MOD:01819|N6-succinyl-L-lysine)(57|MOD:00047|O-phospho-L-threonine)(62|MOD:00046|O-phospho-L-serine)(65|MOD:00134|N6-glycyl-L-lysine)(65|MOD:00064|N6…
nxp:NX_Q15019-3	371	20	42639.9	33	725	0.000237839	0.639	1533.86	\PName=Septin-2 isoform Iso 3 \GName=SEPTIN2 \NcbiTaxId=9606 \TaxName=Homo Sapiens \Length=371 \SV=1 \EV=212 \PE=1 \ModResPsi=(3|MOD:00134|N6-glycyl-L-lysine)(7|MOD:00047|O-phospho-L-threonine)(14|MOD:00047|O-phospho-L-threonine)(17|MOD:00048|O4'-phospho-L-tyrosine)(126|MOD:00134|N6-glycyl-L-lysine)(130|MOD:00046|O-phospho-L-serine)(200|MOD:00064|N6-acetyl-L-lysine)(221|MOD:00048|O4'-phospho-L-ty…
nxp:NX_P30085-2	147	7	16519.2	16	195	0.000161449	0.639	356.82	\PName=UMP-CMP kinase isoform Iso 2 \GName=CMPK1 \NcbiTaxId=9606 \TaxName=Homo Sapiens \Length=147 \SV=3 \EV=200 \PE=1 \ModResPsi=(39|MOD:00134|N6-glycyl-L-lysine)(57|MOD:01819|N6-succinyl-L-lysine)(57|MOD:00134|N6-glycyl-L-lysine)(131|MOD:00046|O-phospho-L-serine) \VariantSimple=(2|Q)(7|C)(7|L)(8|F)(19|*)(20|F)(21|S)(21|T)(22|H)(23|T)(26|K)(28|V)(30|A)(34|D)(34|H)(34|S)(35|V)(36|R)(37|N)(38|Y)(4…
nxp:NX_P29350-1	595	2	67501	52	1318	0.000269599	0.639	2655.49	\PName=Tyrosine-protein phosphatase non-receptor type 6 isoform Iso 1 \GName=PTPN6 \NcbiTaxId=9606 \TaxName=Homo Sapiens \Length=595 \SV=1 \EV=226 \PE=1 \ModResPsi=(10|MOD:00046|O-phospho-L-serine)(16|MOD:00047|O-phospho-L-threonine)(57|MOD:00046|O-phospho-L-serine)(64|MOD:00048|O4'-phospho-L-tyrosine)(140|MOD:00046|O-phospho-L-serine)(186|MOD:00046|O-phospho-L-serine)(250|MOD:00046|O-phospho-L-s…
nxp:NX_Q01813-1	784	3	85523.5	73	1539	0.000238914	0.638	3160.09	\PName=ATP-dependent 6-phosphofructokinase, platelet type isoform Iso 1 \GName=PFKP \NcbiTaxId=9606 \TaxName=Homo Sapiens \Length=784 \SV=2 \EV=207 \PE=1 \ModResPsi=(1|MOD:00058|N-acetyl-L-methionine)(6|MOD:00046|O-phospho-L-serine)(12|MOD:00046|O-phospho-L-serine)(15|MOD:00134|N6-glycyl-L-lysine)(21|MOD:00046|O-phospho-L-serine)(25|MOD:00134|N6-glycyl-L-lysine)(109|MOD:00134|N6-glycyl-L-lysine)(…
nxp:NX_P68104-2	441	26	47820.9	56	1254	0.000346081	0.637	2520.49	\PName=Elongation factor 1-alpha 1 isoform Iso 2 \GName=EEF1A1 \NcbiTaxId=9606 \TaxName=Homo Sapiens \Length=441 \SV=1 \EV=184 \PE=1 \ModResPsi=(2|MOD:01982|N,N,N-trimethylglycine)(36|MOD:00085|N6-methyl-L-lysine)(36|MOD:00084|N6,N6-dimethyl-L-lysine)(36|MOD:00083|N6,N6,N6-trimethyl-L-lysine)(55|MOD:00084|N6,N6-dimethyl-L-lysine)(79|MOD:00083|N6,N6,N6-trimethyl-L-lysine)(144|MOD:00083|N6,N6,N6-tr…
nxp:NX_P13645-1	584	17	58773.7	48	758	0.00015797	0.637	1472.56	\PName=Keratin, type I cytoskeletal 10 isoform Iso 1 \GName=KRT10 \NcbiTaxId=9606 \TaxName=Homo Sapiens \Length=584 \SV=6 \EV=205 \PE=1 \ModResPsi=(14|MOD:00046|O-phospho-L-serine)(16|MOD:00046|O-phospho-L-serine)(37|MOD:00046|O-phospho-L-serine)(39|MOD:00046|O-phospho-L-serine)(42|MOD:00046|O-phospho-L-serine)(48|MOD:00046|O-phospho-L-serine)(49|MOD:00046|O-phospho-L-serine)(53|MOD:00046|O-phosp…
nxp:NX_P49721-1	201	12	22803.7	12	229	0.000138662	0.637	406.25	\PName=Proteasome subunit beta type-2 isoform Iso 1 \GName=PSMB2 \NcbiTaxId=9606 \TaxName=Homo Sapiens \Length=201 \SV=1 \EV=202 \PE=1 \ModResPsi=(1|MOD:00058|N-acetyl-L-methionine)(29|MOD:00134|N6-glycyl-L-lysine)(34|MOD:00134|N6-glycyl-L-lysine)(62|MOD:00134|N6-glycyl-L-lysine)(68|MOD:00134|N6-glycyl-L-lysine)(76|MOD:00046|O-phospho-L-serine)(162|MOD:00134|N6-glycyl-L-lysine)(169|MOD:00134|N6-g…
nxp:NX_Q9BSJ8-1	1104	36	122762	73	1313	0.000144749	0.636	2627.15	\PName=Extended synaptotagmin-1 isoform Iso 1 \GName=ESYT1 \NcbiTaxId=9606 \TaxName=Homo Sapiens \Length=1104 \SV=1 \EV=162 \PE=1 \ModResPsi=(1|MOD:00058|N-acetyl-L-methionine)(4|MOD:00046|O-phospho-L-serine)(12|MOD:00046|O-phospho-L-serine)(38|MOD:00046|O-phospho-L-serine)(118|MOD:00134|N6-glycyl-L-lysine)(121|MOD:00048|O4'-phospho-L-tyrosine)(138|MOD:00134|N6-glycyl-L-lysine)(189|MOD:00134|N6-g…
contaminant_UBIQUITIN03	1011	19	111632	52	1083	0.000130376	0.636	2330.02
nxp:NX_Q8TC12-2	305	9	33963.7	30	592	0.000236233	0.636	1154.49	\PName=Retinol dehydrogenase 11 isoform Iso 2 \GName=RDH11 \NcbiTaxId=9606 \TaxName=Homo Sapiens \Length=305 \SV=2 \EV=166 \PE=1 \ModResPsi=(70|MOD:00134|N6-glycyl-L-lysine)(99|MOD:00064|N6-acetyl-L-lysine)(99|MOD:00134|N6-glycyl-L-lysine)(181|MOD:00134|N6-glycyl-L-lysine) \VariantSimple=(3|G)(5|I)(5|L)(5|T)(7|L)(8|P)(9|*)(10|V)(11|H)(11|P)(12|F)(14|R)(15|L)(16|V)(17|P)(19|I)(19|V)(20|T)(23|*)(23…
nxp:NX_Q16539-2	360	8	41448.9	22	475	0.000160587	0.636	965.94	\PName=Mitogen-activated protein kinase 14 isoform CSBP1 \GName=MAPK14 \NcbiTaxId=9606 \TaxName=Homo Sapiens \Length=360 \SV=3 \EV=235 \PE=1 \ModResPsi=(2|MOD:00060|N-acetyl-L-serine)(2|MOD:00046|O-phospho-L-serine)(15|MOD:00134|N6-glycyl-L-lysine)(16|MOD:00047|O-phospho-L-threonine)(28|MOD:00046|O-phospho-L-serine)(32|MOD:00046|O-phospho-L-serine)(45|MOD:00134|N6-glycyl-L-lysine)(53|MOD:00064|N6…
nxp:NX_Q9Y6B6-1	198	6	22377.5	19	269	0.000165351	0.636	478.26	\PName=GTP-binding protein SAR1b isoform Iso 1 \GName=SAR1B \NcbiTaxId=9606 \TaxName=Homo Sapiens \Length=198 \SV=1 \EV=178 \PE=1 \ModResPsi=(143|MOD:00046|O-phospho-L-serine)(158|MOD:00047|O-phospho-L-threonine)(162|MOD:00046|O-phospho-L-serine)(164|MOD:00046|O-phospho-L-serine) \VariantSimple=(2|C)(2|P)(4|V)(5|I)(5|L)(6|G)(6|N)(11|C)(11|D)(13|C)(13|G)(14|T)(20|R)(22|C)(25|S)(32|R)(33|F)(37|R)(3…
nxp:NX_P68036-1	154	2	17832.2	15	610	0.00048209	0.636	1333.12	\PName=Ubiquitin-conjugating enzyme E2 L3 isoform Iso 1 \GName=UBE2L3 \NcbiTaxId=9606 \TaxName=Homo Sapiens \Length=154 \SV=1 \EV=164 \PE=1 \ModResPsi=(20|MOD:00134|N6-glycyl-L-lysine)(64|MOD:00134|N6-glycyl-L-lysine)(67|MOD:00134|N6-glycyl-L-lysine)(131|MOD:00064|N6-acetyl-L-lysine)(131|MOD:00134|N6-glycyl-L-lysine) \VariantSimple=(2|T)(4|G)(4|I)(4|R)(5|M)(8|I)(8|K)(8|R)(19|T)(22|L)(23|C)(26|R)(…
nxp:NX_P35527-1	623	1	62008.8	37	481	9.39672e-05	0.636	985.51	\PName=Keratin, type I cytoskeletal 9 isoform Iso 1 \GName=KRT9 \NcbiTaxId=9606 \TaxName=Homo Sapiens \Length=623 \SV=3 \EV=196 \PE=1 \ModResPsi=(14|MOD:00046|O-phospho-L-serine)(57|MOD:00046|O-phospho-L-serine)(68|MOD:00046|O-phospho-L-serine)(71|MOD:00048|O4'-phospho-L-tyrosine)(182|MOD:00300|L-glutamyl-5-poly(ADP-ribose))(405|MOD:00048|O4'-phospho-L-tyrosine)(493|MOD:00046|O-phospho-L-serine)(…
nxp:NX_Q14697-2	966	1	109351	90	1917	0.000241526	0.636	3872.95	\PName=Neutral alpha-glucosidase AB isoform Iso 2 \GName=GANAB \NcbiTaxId=9606 \TaxName=Homo Sapiens \Length=966 \SV=3 \EV=182 \PE=1 \ModResPsi=(41|MOD:00798|half cystine)(47|MOD:00798|half cystine)(48|MOD:00134|N6-glycyl-L-lysine)(52|MOD:00046|O-phospho-L-serine)(212|MOD:00046|O-phospho-L-serine)(291|MOD:00134|N6-glycyl-L-lysine)(484|MOD:00134|N6-glycyl-L-lysine)(494|MOD:00134|N6-glycyl-L-lysine…
nxp:NX_P49588-1	968	28	106725	62	1050	0.000132018	0.635	2069.36	\PName=Alanine--tRNA ligase, cytoplasmic isoform Iso 1 \GName=AARS \NcbiTaxId=9606 \TaxName=Homo Sapiens \Length=968 \SV=2 \EV=188 \PE=1 \ModResPsi=(1|MOD:00058|N-acetyl-L-methionine)(3|MOD:00046|O-phospho-L-serine)(8|MOD:00046|O-phospho-L-serine)(19|MOD:00064|N6-acetyl-L-lysine)(19|MOD:00134|N6-glycyl-L-lysine)(249|MOD:00046|O-phospho-L-serine)(384|MOD:00134|N6-glycyl-L-lysine)(399|MOD:00046|O-p…
nxp:NX_P08514-1	1039	6	113288	228	17770	0.00208157	0.635	37193.4	\PName=Integrin alpha-IIb isoform Iso 1 \GName=ITGA2B \NcbiTaxId=9606 \TaxName=Homo Sapiens \Length=1039 \SV=3 \EV=240 \PE=1 \ModResPsi=(87|MOD:00798|half cystine)(96|MOD:00798|half cystine)(138|MOD:00798|half cystine)(161|MOD:00798|half cystine)(177|MOD:00798|half cystine)(198|MOD:00798|half cystine)(504|MOD:00798|half cystine)(515|MOD:00798|half cystine)(521|MOD:00798|half cystine)(576|MOD:0079…
nxp:NX_P14625-1	803	90	92393.3	113	3393	0.000514266	0.634	6919.02	\PName=Endoplasmin isoform Iso 1 \GName=HSP90B1 \NcbiTaxId=9606 \TaxName=Homo Sapiens \Length=803 \SV=1 \EV=230 \PE=1 \ModResPsi=(30|MOD:00047|O-phospho-L-threonine)(42|MOD:00046|O-phospho-L-serine)(64|MOD:00046|O-phospho-L-serine)(75|MOD:00134|N6-glycyl-L-lysine)(138|MOD:00798|half cystine)(138|MOD:00798|half cystine)(142|MOD:00134|N6-glycyl-L-lysine)(161|MOD:00134|N6-glycyl-L-lysine)(161|MOD:00…
nxp:NX_Q7KZF4-1	910	71	101916	71	1164	0.000155679	0.634	2222.22	\PName=Staphylococcal nuclease domain-containing protein 1 isoform Iso 1 \GName=SND1 \NcbiTaxId=9606 \TaxName=Homo Sapiens \Length=910 \SV=1 \EV=167 \PE=1 \ModResPsi=(2|MOD:00050|N-acetyl-L-alanine)(7|MOD:00046|O-phospho-L-serine)(10|MOD:00046|O-phospho-L-serine)(103|MOD:00047|O-phospho-L-threonine)(109|MOD:00048|O4'-phospho-L-tyrosine)(126|MOD:00046|O-phospho-L-serine)(150|MOD:00046|O-phospho-L-…
nxp:NX_P00738-2	347	15	38409.3	38	612	0.000214655	0.634	1177.14	\PName=Haptoglobin isoform Iso 2 \GName=HP \NcbiTaxId=9606 \TaxName=Homo Sapiens \Length=347 \SV=1 \EV=211 \PE=1 \ModResPsi=(21|MOD:00046|O-phospho-L-serine)(33|MOD:00798|half cystine)(33|MOD:00798|half cystine)(90|MOD:00798|half cystine)(207|MOD:00798|half cystine)(250|MOD:00798|half cystine)(281|MOD:00798|half cystine)(267|MOD:00046|O-phospho-L-serine)(292|MOD:00798|half cystine)(322|MOD:00798|…
nxp:NX_Q9HC38-2	298	7	33193.5	21	356	0.000145396	0.634	621.21	\PName=Glyoxalase domain-containing protein 4 isoform Iso 2 \GName=GLOD4 \NcbiTaxId=9606 \TaxName=Homo Sapiens \Length=298 \SV=1 \EV=132 \PE=1 \ModResPsi=(30|MOD:00134|N6-glycyl-L-lysine)(124|MOD:00134|N6-glycyl-L-lysine)(131|MOD:00046|O-phospho-L-serine)(224|MOD:00134|N6-glycyl-L-lysine)(273|MOD:01819|N6-succinyl-L-lysine) \VariantSimple=(1|I)(1|V)(2|V)(3|T)(3|V)(4|C)(4|L)(5|G)(6|S)(6|T)(7|P)(7|…
nxp:NX_Q9NP72-3	142	3	15479.8	7	184	0.000157706	0.634	404.03	\PName=Ras-related protein Rab-18 isoform Iso 3 \GName=RAB18 \NcbiTaxId=9606 \TaxName=Homo Sapiens \Length=142 \SV=1 \EV=194 \PE=1 \ModResPsi=(1|MOD:00058|N-acetyl-L-methionine)(80|MOD:00046|O-phospho-L-serine)(87|MOD:00046|O-phospho-L-serine)(135|MOD:00115|S-palmitoyl-L-cysteine)(139|MOD:00114|L-cysteine methyl ester)(139|MOD:00113|S-geranylgeranyl-L-cysteine) \VariantSimple=(2|N)(2|Y)(3|G)(3|K)…
nxp:NX_P04843-1	607	51	68508.8	51	1375	0.000275698	0.633	2735.6	\PName=Dolichyl-diphosphooligosaccharide--protein glycosyltransferase subunit 1 isoform Iso 1 \GName=RPN1 \NcbiTaxId=9606 \TaxName=Homo Sapiens \Length=607 \SV=1 \EV=192 \PE=1 \ModResPsi=(25|MOD:00046|O-phospho-L-serine)(26|MOD:00046|O-phospho-L-serine)(64|MOD:00046|O-phospho-L-serine)(185|MOD:00048|O4'-phospho-L-tyrosine)(187|MOD:00064|N6-acetyl-L-lysine)(187|MOD:00134|N6-glycyl-L-lysine)(281|MO…
nxp:NX_Q6IBS0-1	349	40	39505.3	40	980	0.000341759	0.633	2295.8	\PName=Twinfilin-2 isoform Iso 1 \GName=TWF2 \NcbiTaxId=9606 \TaxName=Homo Sapiens \Length=349 \SV=2 \EV=143 \PE=1 \ModResPsi=(2|MOD:00050|N-acetyl-L-alanine)(14|MOD:00064|N6-acetyl-L-lysine)(304|MOD:00047|O-phospho-L-threonine)(309|MOD:00048|O4'-phospho-L-tyrosine)(349|MOD:00046|O-phospho-L-serine) \VariantSimple=(5|M)(8|R)(9|V)(10|A)(10|M)(12|D)(12|G)(16|L)(21|L)(21|Q)(21|W)(22|T)(23|S)(24|F)(2…
nxp:NX_Q13576-3	1071	33	122712	87	1999	0.000227166	0.633	4132.62	\PName=Ras GTPase-activating-like protein IQGAP2 isoform Iso 3 \GName=IQGAP2 \NcbiTaxId=9606 \TaxName=Homo Sapiens \Length=1071 \SV=4 \EV=187 \PE=1 \ModResPsi=(148|MOD:00046|O-phospho-L-serine)(152|MOD:00046|O-phospho-L-serine)(177|MOD:00047|O-phospho-L-threonine)(212|MOD:00047|O-phospho-L-threonine)(278|MOD:00047|O-phospho-L-threonine)(377|MOD:00047|O-phospho-L-threonine)(498|MOD:00047|O-phospho…
contaminant_KERATIN02	622	16	61931.8	38	512	0.000100184	0.633	1034.12
nxp:NX_Q9UJZ1-2	311	7	33298.6	17	263	0.000102924	0.633	497.91	\PName=Stomatin-like protein 2, mitochondrial isoform Iso 2 \GName=STOML2 \NcbiTaxId=9606 \TaxName=Homo Sapiens \Length=311 \SV=1 \EV=162 \PE=1 \ModResPsi=(114|MOD:00064|N6-acetyl-L-lysine)(124|MOD:00048|O4'-phospho-L-tyrosine)(140|MOD:00134|N6-glycyl-L-lysine)(145|MOD:01819|N6-succinyl-L-lysine)(145|MOD:00134|N6-glycyl-L-lysine)(145|MOD:00064|N6-acetyl-L-lysine)(188|MOD:00064|N6-acetyl-L-lysine)…
nxp:NX_P22392-2	267	3	30099.6	27	1175	0.000535607	0.633	2139.36	\PName=Nucleoside diphosphate kinase B isoform Iso 3 \GName=NME2 \NcbiTaxId=9606 \TaxName=Homo Sapiens \Length=267 \SV=1 \EV=228 \PE=1 \ModResPsi=(154|MOD:00134|N6-glycyl-L-lysine)(159|MOD:00046|O-phospho-L-serine)(243|MOD:00134|N6-glycyl-L-lysine)(243|MOD:00064|N6-acetyl-L-lysine)(246|MOD:00046|O-phospho-L-serine) \VariantSimple=(117|G)(117|T)(117|V)(118|K)(120|G)(121|H)(121|L)(122|N)(124|F)(124…
nxp:NX_P27824-2	627	70	71439.9	70	2130	0.000413458	0.632	4453.88	\PName=Calnexin isoform Iso 2 \GName=CANX \NcbiTaxId=9606 \TaxName=Homo Sapiens \Length=627 \SV=2 \EV=220 \PE=1 \ModResPsi=(84|MOD:00047|O-phospho-L-threonine)(90|MOD:00046|O-phospho-L-serine)(116|MOD:00046|O-phospho-L-serine)(138|MOD:00134|N6-glycyl-L-lysine)(153|MOD:00134|N6-glycyl-L-lysine)(172|MOD:00064|N6-acetyl-L-lysine)(172|MOD:00134|N6-glycyl-L-lysine)(195|MOD:00798|half cystine)(229|MOD:…
nxp:NX_P50148-1	359	27	42097.3	39	1049	0.000355632	0.632	1929.79	\PName=Guanine nucleotide-binding protein G(q) subunit alpha isoform Iso 1 \GName=GNAQ \NcbiTaxId=9606 \TaxName=Homo Sapiens \Length=359 \SV=4 \EV=190 \PE=1 \ModResPsi=(9|MOD:00115|S-palmitoyl-L-cysteine)(10|MOD:00115|S-palmitoyl-L-cysteine)(16|MOD:00134|N6-glycyl-L-lysine)(102|MOD:00134|N6-glycyl-L-lysine)(183|MOD:00177|omega-N-(ADP-ribosyl)-L-arginine)(209|MOD:00685|deamidated L-glutamine) \Var…
nxp:NX_P63218-1	68	6	7295.8	6	68	0.000121708	0.632	167	\PName=Guanine nucleotide-binding protein G(I)/G(S)/G(O) subunit gamma-5 isoform Iso 1 \GName=GNG5 \NcbiTaxId=9606 \TaxName=Homo Sapiens \Length=68 \SV=3 \EV=142 \PE=1 \ModResPsi=(2|MOD:00046|O-phospho-L-serine)(2|MOD:00060|N-acetyl-L-serine)(11|MOD:00134|N6-glycyl-L-lysine)(12|MOD:00134|N6-glycyl-L-lysine)(36|MOD:00134|N6-glycyl-L-lysine)(65|MOD:00114|L-cysteine methyl ester)(65|MOD:00113|S-gera…
nxp:NX_Q16181-2	436	23	50530.9	39	912	0.000254582	0.631	1863.87	\PName=Septin-7 isoform Iso 2 \GName=SEPTIN7 \NcbiTaxId=9606 \TaxName=Homo Sapiens \Length=436 \SV=2 \EV=188 \PE=1 \ModResPsi=(2|MOD:00060|N-acetyl-L-serine)(29|MOD:00048|O4'-phospho-L-tyrosine)(40|MOD:00048|O4'-phospho-L-tyrosine)(64|MOD:00047|O-phospho-L-threonine)(76|MOD:00046|O-phospho-L-serine)(88|MOD:00134|N6-glycyl-L-lysine)(197|MOD:00047|O-phospho-L-threonine)(207|MOD:00064|N6-acetyl-L-ly…
nxp:NX_P02649-1	317	22	36113.7	22	478	0.000183522	0.631	910.75	\PName=Apolipoprotein E isoform Iso 1 \GName=APOE \NcbiTaxId=9606 \TaxName=Homo Sapiens \Length=317 \SV=1 \EV=246 \PE=1 \ModResPsi=(143|MOD:00719|L-methionine sulfoxide)(147|MOD:00046|O-phospho-L-serine)(148|MOD:00047|O-phospho-L-threonine) \ModRes=(26||O-linked (GalNAc...) threonine)(36||O-linked (GalNAc...) threonine)(93||N-linked (Glc) (glycation) lysine)(212||O-linked (GalNAc...) threonine)(2…
nxp:NX_P49593-2	350	11	38476.6	22	506	0.000175955	0.631	1061.18	\PName=Protein phosphatase 1F isoform Iso 2 \GName=PPM1F \NcbiTaxId=9606 \TaxName=Homo Sapiens \Length=350 \SV=3 \EV=179 \PE=1 \ModResPsi=(230|MOD:00134|N6-glycyl-L-lysine)(337|MOD:00046|O-phospho-L-serine)(350|MOD:00046|O-phospho-L-serine) \VariantSimple=(16|P)(21|V)(22|V)(23|*)(23|E)(24|N)(25|L)(27|H)(28|C)(28|G)(28|H)(29|H)(31|*)(31|D)(31|K)(31|L)(33|D)(33|T)(34|S)(36|*)(39|L)(40|L)(41|R)(44|G…
nxp:NX_Q08495-3	358	11	40636.8	36	662	0.000225058	0.631	1355.41	\PName=Dematin isoform Iso 3 \GName=DMTN \NcbiTaxId=9606 \TaxName=Homo Sapiens \Length=358 \SV=3 \EV=195 \PE=1 \ModResPsi=(39|MOD:00048|O4'-phospho-L-tyrosine)(44|MOD:00047|O-phospho-L-threonine)(65|MOD:00046|O-phospho-L-serine)(66|MOD:00047|O-phospho-L-threonine)(67|MOD:00046|O-phospho-L-serine)(71|MOD:00046|O-phospho-L-serine)(80|MOD:00046|O-phospho-L-serine)(85|MOD:00046|O-phospho-L-serine)(88…
nxp:NX_P67936-2	284	6	32684.6	43	8453	0.00362253	0.63	15470.8	\PName=Tropomyosin alpha-4 chain isoform Iso 2 \GName=TPM4 \NcbiTaxId=9606 \TaxName=Homo Sapiens \Length=284 \SV=3 \EV=158 \PE=1 \ModResPsi=(60|MOD:00048|O4'-phospho-L-tyrosine)(61|MOD:00046|O-phospho-L-serine)(79|MOD:00046|O-phospho-L-serine)(205|MOD:00134|N6-glycyl-L-lysine)(206|MOD:00046|O-phospho-L-serine)(213|MOD:00064|N6-acetyl-L-lysine)(215|MOD:00046|O-phospho-L-serine)(226|MOD:00134|N6-gl…
nxp:NX_P02647-1	267	28	30740.9	28	499	0.000227462	0.629	969.29	\PName=Apolipoprotein A-I isoform Iso 1 \GName=APOA1 \NcbiTaxId=9606 \TaxName=Homo Sapiens \Length=267 \SV=1 \EV=246 \PE=1 \ModResPsi=(49|MOD:00046|O-phospho-L-serine)(55|MOD:00046|O-phospho-L-serine)(82|MOD:00046|O-phospho-L-serine)(110|MOD:00719|L-methionine sulfoxide)(136|MOD:00719|L-methionine sulfoxide)(190|MOD:00048|O4'-phospho-L-tyrosine)(226|MOD:00047|O-phospho-L-threonine)(248|MOD:00046|…
nxp:NX_P99999-1	105	16	11723.1	16	390	0.000452058	0.629	696.1	\PName=Cytochrome c isoform Iso 1 \GName=CYCS \NcbiTaxId=9606 \TaxName=Homo Sapiens \Length=105 \SV=2 \EV=177 \PE=1 \ModResPsi=(2|MOD:00055|N-acetylglycine)(29|MOD:00047|O-phospho-L-threonine)(40|MOD:00134|N6-glycyl-L-lysine)(47|MOD:00048|O4'-phospho-L-tyrosine)(48|MOD:00046|O-phospho-L-serine)(49|MOD:00048|O4'-phospho-L-tyrosine)(56|MOD:01819|N6-succinyl-L-lysine)(73|MOD:01819|N6-succinyl-L-lysi…
nxp:NX_P07948-2	491	14	55979.5	41	631	0.000156411	0.629	1156.2	\PName=Tyrosine-protein kinase Lyn isoform Iso 2 \GName=LYN \NcbiTaxId=9606 \TaxName=Homo Sapiens \Length=491 \SV=3 \EV=236 \PE=1 \ModResPsi=(2|MOD:00068|N-myristoylglycine)(3|MOD:00115|S-palmitoyl-L-cysteine)(11|MOD:00046|O-phospho-L-serine)(13|MOD:00046|O-phospho-L-serine)(166|MOD:00046|O-phospho-L-serine)(172|MOD:00048|O4'-phospho-L-tyrosine)(173|MOD:00048|O4'-phospho-L-tyrosine)(207|MOD:00046…
nxp:NX_Q96AX2-4	186	8	20862.4	14	208	0.000136104	0.629	379.61	\PName=Ras-related protein Rab-37 isoform Iso 4 \GName=RAB37 \NcbiTaxId=9606 \TaxName=Homo Sapiens \Length=186 \SV=3 \EV=167 \PE=1 \ModResPsi=(2|MOD:00061|N-acetyl-L-threonine)(78|MOD:00134|N6-glycyl-L-lysine)(152|MOD:00134|N6-glycyl-L-lysine)(182|MOD:00113|S-geranylgeranyl-L-cysteine)(183|MOD:00113|S-geranylgeranyl-L-cysteine)(183|MOD:00114|L-cysteine methyl ester) \VariantSimple=(2|M)(2|S)(3|S)…
nxp:NX_P50991-1	539	2	57869.8	47	1088	0.000245674	0.629	2190.73	\PName=T-complex protein 1 subunit delta isoform Iso 1 \GName=CCT4 \NcbiTaxId=9606 \TaxName=Homo Sapiens \Length=539 \SV=4 \EV=190 \PE=1 \ModResPsi=(19|MOD:00078|omega-N-methyl-L-arginine)(19|MOD:00077|asymmetric dimethyl-L-arginine)(21|MOD:00064|N6-acetyl-L-lysine)(36|MOD:00046|O-phospho-L-serine)(42|MOD:00134|N6-glycyl-L-lysine)(55|MOD:00134|N6-glycyl-L-lysine)(65|MOD:00134|N6-glycyl-L-lysine)(…
nxp:NX_Q9UNM6-1	376	9	42900.1	25	306	9.90496e-05	0.628	545.8	\PName=26S proteasome non-ATPase regulatory subunit 13 isoform Iso 1 \GName=PSMD13 \NcbiTaxId=9606 \TaxName=Homo Sapiens \Length=376 \SV=2 \EV=176 \PE=1 \ModResPsi=(2|MOD:00134|N6-glycyl-L-lysine)(99|MOD:00134|N6-glycyl-L-lysine)(115|MOD:00134|N6-glycyl-L-lysine)(122|MOD:00134|N6-glycyl-L-lysine)(161|MOD:00134|N6-glycyl-L-lysine)(174|MOD:00134|N6-glycyl-L-lysine)(186|MOD:00134|N6-glycyl-L-lysine)…
nxp:NX_P51659-1	736	5	79618.3	53	1182	0.00019546	0.628	2463.32	\PName=Peroxisomal multifunctional enzyme type 2 isoform Iso 1 \GName=HSD17B4 \NcbiTaxId=9606 \TaxName=Homo Sapiens \Length=736 \SV=3 \EV=205 \PE=1 \ModResPsi=(46|MOD:01819|N6-succinyl-L-lysine)(46|MOD:00064|N6-acetyl-L-lysine)(52|MOD:00046|O-phospho-L-serine)(57|MOD:01819|N6-succinyl-L-lysine)(57|MOD:00064|N6-acetyl-L-lysine)(68|MOD:01819|N6-succinyl-L-lysine)(81|MOD:00064|N6-acetyl-L-lysine)(84…
nxp:NX_P04844-1	631	1	69223	35	831	0.000160284	0.628	1841.81	\PName=Dolichyl-diphosphooligosaccharide--protein glycosyltransferase subunit 2 isoform Iso 1 \GName=RPN2 \NcbiTaxId=9606 \TaxName=Homo Sapiens \Length=631 \SV=3 \EV=194 \PE=1 \ModResPsi=(154|MOD:00134|N6-glycyl-L-lysine)(280|MOD:00046|O-phospho-L-serine)(627|MOD:00134|N6-glycyl-L-lysine) \ModRes=(106||N-linked (GlcNAc...) asparagine) \VariantSimple=(1|I)(2|V)(4|A)(4|L)(4|Q)(4|S)(8|I)(9|A)(13|T)(…
contaminant_GR78_RAT	654	1	72284.4	80	4365	0.000812317	0.628	9663.38	78 KD GLUCOSE REGULATED PROTEIN PRECURSOR (GRP 78) (IMMUNOGLOBULIN...
nxp:NX_P31930-1	480	28	52594.4	28	636	0.000161263	0.627	1340.88	\PName=Cytochrome b-c1 complex subunit 1, mitochondrial isoform Iso 1 \GName=UQCRC1 \NcbiTaxId=9606 \TaxName=Homo Sapiens \Length=480 \SV=3 \EV=196 \PE=1 \ModResPsi=(107|MOD:00046|O-phospho-L-serine)(111|MOD:00064|N6-acetyl-L-lysine)(138|MOD:00064|N6-acetyl-L-lysine)(142|MOD:00064|N6-acetyl-L-lysine)(159|MOD:00046|O-phospho-L-serine)(163|MOD:01819|N6-succinyl-L-lysine)(163|MOD:00064|N6-acetyl-L-l…
nxp:NX_Q15084-3	437	27	47790.1	47	2605	0.000725514	0.627	6030.57	\PName=Protein disulfide-isomerase A6 isoform Iso 3 \GName=PDIA6 \NcbiTaxId=9606 \TaxName=Homo Sapiens \Length=437 \SV=1 \EV=214 \PE=1 \ModResPsi=(52|MOD:00798|half cystine)(55|MOD:00798|half cystine)(85|MOD:00046|O-phospho-L-serine)(105|MOD:00134|N6-glycyl-L-lysine)(126|MOD:00046|O-phospho-L-serine)(153|MOD:00046|O-phospho-L-serine)(155|MOD:00046|O-phospho-L-serine)(183|MOD:00048|O4'-phospho-L-t…
nxp:NX_P43034-1	410	18	46590.1	24	530	0.00015733	0.627	1019.77	\PName=Platelet-activating factor acetylhydrolase IB subunit alpha isoform Iso 1 \GName=PAFAH1B1 \NcbiTaxId=9606 \TaxName=Homo Sapiens \Length=410 \SV=2 \EV=203 \PE=1 \ModResPsi=(53|MOD:00064|N6-acetyl-L-lysine)(80|MOD:00047|O-phospho-L-threonine)(109|MOD:00046|O-phospho-L-serine) \VariantSimple=(2|L)(6|G)(8|*)(8|Q)(9|N)(13|*)(13|G)(13|Q)(14|G)(14|T)(15|V)(16|T)(17|N)(19|R)(19|V)(20|C)(20|G)(20|H…
nxp:NX_P61604-1	102	16	10906.9	16	474	0.000565584	0.627	844.98	\PName=10 kDa heat shock protein, mitochondrial isoform Iso 1 \GName=HSPE1 \NcbiTaxId=9606 \TaxName=Homo Sapiens \Length=102 \SV=2 \EV=149 \PE=1 \ModResPsi=(2|MOD:00050|N-acetyl-L-alanine)(8|MOD:00064|N6-acetyl-L-lysine)(8|MOD:00134|N6-glycyl-L-lysine)(28|MOD:01819|N6-succinyl-L-lysine)(28|MOD:00134|N6-glycyl-L-lysine)(37|MOD:00046|O-phospho-L-serine)(40|MOD:01819|N6-succinyl-L-lysine)(40|MOD:018…
nxp:NX_P13716-1	330	14	36253.4	34	518	0.000191045	0.627	1100.63	\PName=Delta-aminolevulinic acid dehydratase isoform Iso 1 \GName=ALAD \NcbiTaxId=9606 \TaxName=Homo Sapiens \Length=330 \SV=1 \EV=208 \PE=1 \ModResPsi=(199|MOD:01819|N6-succinyl-L-lysine)(214|MOD:00046|O-phospho-L-serine)(215|MOD:00046|O-phospho-L-serine)(252|MOD:01819|N6-succinyl-L-lysine) \VariantSimple=(1|V)(4|*)(6|I)(10|A)(10|R)(10|S)(12|L)(13|Y)(14|L)(16|V)(17|Q)(17|W)(18|V)(21|A)(24|I)(24|…
nxp:NX_Q9NVA2-1	429	13	49349.2	33	798	0.000226394	0.627	1583.63	\PName=Septin-11 isoform Iso 1 \GName=SEPTIN11 \NcbiTaxId=9606 \TaxName=Homo Sapiens \Length=429 \SV=3 \EV=164 \PE=1 \ModResPsi=(2|MOD:00050|N-acetyl-L-alanine)(9|MOD:00046|O-phospho-L-serine)(17|MOD:00046|O-phospho-L-serine)(84|MOD:00046|O-phospho-L-serine)(412|MOD:00046|O-phospho-L-serine) \VariantSimple=(2|P)(3|E)(3|M)(6|R)(6|W)(8|A)(8|S)(14|*)(14|Q)(15|H)(16|W)(17|C)(18|F)(20|V)(21|D)(21|L)(2…
nxp:NX_Q9NQC3-2	373	12	40274.9	42	1533	0.00050021	0.627	3536.5	\PName=Reticulon-4 isoform B \GName=RTN4 \NcbiTaxId=9606 \TaxName=Homo Sapiens \Length=373 \SV=2 \EV=201 \PE=1 \ModResPsi=(1|MOD:00058|N-acetyl-L-methionine)(7|MOD:00046|O-phospho-L-serine)(11|MOD:00046|O-phospho-L-serine)(12|MOD:00046|O-phospho-L-serine)(13|MOD:00046|O-phospho-L-serine)(15|MOD:00046|O-phospho-L-serine)(25|MOD:00048|O4'-phospho-L-tyrosine)(107|MOD:00046|O-phospho-L-serine)(111|MO…
nxp:NX_P09493-3	284	1	32837.7	32	4978	0.00213332	0.627	9045.84	\PName=Tropomyosin alpha-1 chain isoform Iso 3 \GName=TPM1 \NcbiTaxId=9606 \TaxName=Homo Sapiens \Length=284 \SV=2 \EV=213 \PE=1 \ModResPsi=(1|MOD:00058|N-acetyl-L-methionine)(45|MOD:00046|O-phospho-L-serine)(162|MOD:00048|O4'-phospho-L-tyrosine)(174|MOD:00046|O-phospho-L-serine)(186|MOD:00046|O-phospho-L-serine)(215|MOD:00046|O-phospho-L-serine)(221|MOD:00048|O4'-phospho-L-tyrosine)(245|MOD:0004…
nxp:NX_P38606-1	617	43	68242.5	43	947	0.000186803	0.626	1911.77	\PName=V-type proton ATPase catalytic subunit A isoform Iso 1 \GName=ATP6V1A \NcbiTaxId=9606 \TaxName=Homo Sapiens \Length=617 \SV=2 \EV=194 \PE=1 \ModResPsi=(107|MOD:00046|O-phospho-L-serine)(110|MOD:00046|O-phospho-L-serine)(111|MOD:00046|O-phospho-L-serine)(115|MOD:00046|O-phospho-L-serine)(117|MOD:00048|O4'-phospho-L-tyrosine)(136|MOD:00047|O-phospho-L-threonine)(160|MOD:00046|O-phospho-L-ser…
nxp:NX_P17858-1	780	25	84946.1	53	813	0.000126857	0.626	1666.27	\PName=ATP-dependent 6-phosphofructokinase, liver type isoform Iso 1 \GName=PFKL \NcbiTaxId=9606 \TaxName=Homo Sapiens \Length=780 \SV=6 \EV=227 \PE=1 \ModResPsi=(2|MOD:00050|N-acetyl-L-alanine)(8|MOD:00134|N6-glycyl-L-lysine)(16|MOD:00134|N6-glycyl-L-lysine)(111|MOD:00047|O-phospho-L-threonine)(377|MOD:00046|O-phospho-L-serine)(633|MOD:00048|O4'-phospho-L-tyrosine)(640|MOD:00048|O4'-phospho-L-ty…
nxp:NX_Q9NR12-2	423	15	46462	40	814	0.000234209	0.626	1595.41	\PName=PDZ and LIM domain protein 7 isoform Iso 2 \GName=PDLIM7 \NcbiTaxId=9606 \TaxName=Homo Sapiens \Length=423 \SV=1 \EV=170 \PE=1 \ModResPsi=(34|MOD:00047|O-phospho-L-threonine)(78|MOD:00046|O-phospho-L-serine)(96|MOD:00047|O-phospho-L-threonine)(110|MOD:00046|O-phospho-L-serine)(127|MOD:00047|O-phospho-L-threonine)(130|MOD:00046|O-phospho-L-serine)(140|MOD:00047|O-phospho-L-threonine)(169|MO…
nxp:NX_Q9Y6E0-2	431	10	47865.5	31	748	0.000211224	0.626	1520.27	\PName=Serine/threonine-protein kinase 24 isoform A \GName=STK24 \NcbiTaxId=9606 \TaxName=Homo Sapiens \Length=431 \SV=1 \EV=188 \PE=1 \ModResPsi=(4|MOD:00046|O-phospho-L-serine)(8|MOD:00046|O-phospho-L-serine)(178|MOD:00047|O-phospho-L-threonine)(182|MOD:00047|O-phospho-L-threonine)(226|MOD:00134|N6-glycyl-L-lysine)(299|MOD:00046|O-phospho-L-serine)(305|MOD:00046|O-phospho-L-serine)(308|MOD:0004…
nxp:NX_Q9NQ75-3	349	14	38303.7	23	455	0.000158674	0.625	932.5	\PName=Cas scaffolding protein family member 4 isoform Iso 3 \GName=CASS4 \NcbiTaxId=9606 \TaxName=Homo Sapiens \Length=349 \SV=2 \EV=171 \PE=1 \ModResPsi=(93|MOD:00046|O-phospho-L-serine)(94|MOD:00046|O-phospho-L-serine)(97|MOD:00047|O-phospho-L-threonine)(98|MOD:00048|O4'-phospho-L-tyrosine)(102|MOD:00047|O-phospho-L-threonine)(108|MOD:00047|O-phospho-L-threonine)(113|MOD:00048|O4'-phospho-L-ty…
nxp:NX_Q13885-1	445	3	49856.9	130	7567	0.00206958	0.625	15092.2	\PName=Tubulin beta-2A chain isoform Iso 1 \GName=TUBB2A \NcbiTaxId=9606 \TaxName=Homo Sapiens \Length=445 \SV=1 \EV=184 \PE=1 \ModResPsi=(40|MOD:00046|O-phospho-L-serine)(58|MOD:01819|N6-succinyl-L-lysine)(58|MOD:00064|N6-acetyl-L-lysine)(58|MOD:00134|N6-glycyl-L-lysine)(172|MOD:00046|O-phospho-L-serine)(285|MOD:00047|O-phospho-L-threonine)(290|MOD:00047|O-phospho-L-threonine)(318|MOD:00078|omeg…
nxp:NX_Q9ULV4-3	527	72	58891.8	79	2477	0.000572051	0.624	4751.11	\PName=Coronin-1C isoform Iso 3 \GName=CORO1C \NcbiTaxId=9606 \TaxName=Homo Sapiens \Length=527 \SV=1 \EV=182 \PE=1 \ModResPsi=(240|MOD:00046|O-phospho-L-serine)(354|MOD:00048|O4'-phospho-L-tyrosine)(364|MOD:00134|N6-glycyl-L-lysine)(444|MOD:00134|N6-glycyl-L-lysine)(468|MOD:00047|O-phospho-L-threonine)(483|MOD:00047|O-phospho-L-threonine)(499|MOD:00064|N6-acetyl-L-lysine) \ModRes=(238||N-linked …
nxp:NX_P30084-1	290	16	31349.1	16	390	0.000163676	0.624	802.45	\PName=Enoyl-CoA hydratase, mitochondrial isoform Iso 1 \GName=ECHS1 \NcbiTaxId=9606 \TaxName=Homo Sapiens \Length=290 \SV=4 \EV=205 \PE=1 \ModResPsi=(29|MOD:00046|O-phospho-L-serine)(46|MOD:00047|O-phospho-L-threonine)(101|MOD:01819|N6-succinyl-L-lysine)(101|MOD:00064|N6-acetyl-L-lysine)(114|MOD:00046|O-phospho-L-serine)(115|MOD:01819|N6-succinyl-L-lysine)(115|MOD:00064|N6-acetyl-L-lysine)(118|M…
nxp:NX_P0DMM9-2	197	13	22037.4	20	383	0.00023662	0.624	773.32	\PName=Sulfotransferase 1A3 isoform Iso 2 \GName=SULT1A3 \NcbiTaxId=9606 \TaxName=Homo Sapiens \Length=197 \SV=1 \EV=49 \PE=1 \VariantSimple=(2|K)(2|Q)(4|T)(7|P)(8|P)(9|C)(9|H)(10|L)(12|P)(13|D)(15|M)(18|F)(19|L)(21|N)(23|*)(26|D)(27|V)(28|Q)(29|W)(30|T)(31|V)(36|P)(37|*)(37|Q)(39|N)(40|G)(44|S)(46|C)(48|T)(50|A)(60|V)(65|S)(66|N)(69|Q)(71|H)(72|Q)(72|W)(75|T)(77|I)(78|Q)(78|W)(84|D)(85|S)(86|N)(…
nxp:NX_Q86TP1-2	386	4	42410.6	20	473	0.00014914	0.624	951.7	\PName=Exopolyphosphatase PRUNE1 isoform Iso 2 \GName=PRUNE1 \NcbiTaxId=9606 \TaxName=Homo Sapiens \Length=386 \SV=2 \EV=133 \PE=1 \ModResPsi=(1|MOD:00058|N-acetyl-L-methionine)(254|MOD:00046|O-phospho-L-serine)(329|MOD:00046|O-phospho-L-serine)(332|MOD:00046|O-phospho-L-serine)(343|MOD:00047|O-phospho-L-threonine)(347|MOD:00046|O-phospho-L-serine) \VariantSimple=(4|F)(5|V)(6|H)(9|G)(9|Q)(11|V)(1…
nxp:NX_Q9ULC4-1	181	1	20523.8	10	137	9.21216e-05	0.624	247.07	\PName=Malignant T-cell-amplified sequence 1 isoform Iso 1 \GName=MCTS1 \NcbiTaxId=9606 \TaxName=Homo Sapiens \Length=181 \SV=1 \EV=158 \PE=1 \ModResPsi=(81|MOD:00047|O-phospho-L-threonine)(87|MOD:00134|N6-glycyl-L-lysine)(107|MOD:00046|O-phospho-L-serine)(118|MOD:00046|O-phospho-L-serine) \VariantSimple=(4|R)(6|G)(7|K)(8|N)(24|C)(26|N)(30|M)(31|K)(35|D)(37|D)(37|K)(38|L)(38|R)(39|R)(43|V)(45|R)(…
nxp:NX_Q8N392-1	663	54	74911.9	54	1083	0.000198808	0.623	1953.85	\PName=Rho GTPase-activating protein 18 isoform Iso 1 \GName=ARHGAP18 \NcbiTaxId=9606 \TaxName=Homo Sapiens \Length=663 \SV=3 \EV=146 \PE=1 \ModResPsi=(2|MOD:00046|O-phospho-L-serine)(64|MOD:00046|O-phospho-L-serine)(66|MOD:00046|O-phospho-L-serine)(69|MOD:00046|O-phospho-L-serine)(74|MOD:00046|O-phospho-L-serine)(92|MOD:00046|O-phospho-L-serine)(139|MOD:00047|O-phospho-L-threonine)(156|MOD:00046…
nxp:NX_P54577-1	528	37	59088.1	37	856	0.000197315	0.623	1545.19	\PName=Tyrosine--tRNA ligase, cytoplasmic isoform Iso 1 \GName=YARS \NcbiTaxId=9606 \TaxName=Homo Sapiens \Length=528 \SV=4 \EV=205 \PE=1 \ModResPsi=(1|MOD:00058|N-acetyl-L-methionine)(2|MOD:00055|N-acetylglycine)(119|MOD:00134|N6-glycyl-L-lysine)(147|MOD:00134|N6-glycyl-L-lysine)(197|MOD:00134|N6-glycyl-L-lysine)(197|MOD:00064|N6-acetyl-L-lysine)(205|MOD:00046|O-phospho-L-serine)(206|MOD:00064|N…
nxp:NX_Q13561-1	401	12	44185.8	26	730	0.000221563	0.623	1462.47	\PName=Dynactin subunit 2 isoform Iso 1 \GName=DCTN2 \NcbiTaxId=9606 \TaxName=Homo Sapiens \Length=401 \SV=4 \EV=195 \PE=1 \ModResPsi=(2|MOD:00050|N-acetyl-L-alanine)(6|MOD:00048|O4'-phospho-L-tyrosine)(22|MOD:00047|O-phospho-L-threonine)(23|MOD:00046|O-phospho-L-serine)(79|MOD:00047|O-phospho-L-threonine)(81|MOD:00048|O4'-phospho-L-tyrosine)(83|MOD:00046|O-phospho-L-serine)(86|MOD:00048|O4'-phos…
nxp:NX_O15511-1	151	9	16292.3	19	605	0.000487638	0.623	1381.46	\PName=Actin-related protein 2/3 complex subunit 5 isoform Iso 1 \GName=ARPC5 \NcbiTaxId=9606 \TaxName=Homo Sapiens \Length=151 \SV=3 \EV=170 \PE=1 \ModResPsi=(2|MOD:00060|N-acetyl-L-serine)(3|MOD:00134|N6-glycyl-L-lysine)(60|MOD:00134|N6-glycyl-L-lysine)(67|MOD:00134|N6-glycyl-L-lysine)(77|MOD:00046|O-phospho-L-serine)(100|MOD:00134|N6-glycyl-L-lysine)(112|MOD:00134|N6-glycyl-L-lysine)(116|MOD:0…
nxp:NX_Q9Y678-1	874	42	97637.5	48	911	0.00012686	0.622	1670.5	\PName=Coatomer subunit gamma-1 isoform Iso 1 \GName=COPG1 \NcbiTaxId=9606 \TaxName=Homo Sapiens \Length=874 \SV=1 \EV=167 \PE=1 \ModResPsi=(12|MOD:00046|O-phospho-L-serine)(16|MOD:00046|O-phospho-L-serine)(37|MOD:00047|O-phospho-L-threonine)(320|MOD:00046|O-phospho-L-serine)(514|MOD:00134|N6-glycyl-L-lysine)(540|MOD:00134|N6-glycyl-L-lysine)(554|MOD:00046|O-phospho-L-serine)(572|MOD:00134|N6-gly…
nxp:NX_P28838-1	519	36	56112.8	36	807	0.000189245	0.622	1548.67	\PName=Cytosol aminopeptidase isoform Iso 1 \GName=LAP3 \NcbiTaxId=9606 \TaxName=Homo Sapiens \Length=519 \SV=3 \EV=190 \PE=1 \ModResPsi=(26|MOD:00046|O-phospho-L-serine)(28|MOD:00046|O-phospho-L-serine)(42|MOD:00046|O-phospho-L-serine)(45|MOD:01819|N6-succinyl-L-lysine)(45|MOD:00064|N6-acetyl-L-lysine)(54|MOD:00046|O-phospho-L-serine)(61|MOD:00064|N6-acetyl-L-lysine)(61|MOD:01819|N6-succinyl-L-l…
nxp:NX_P08238-1	724	27	83194.1	90	3101	0.000521294	0.622	6139.77	\PName=Heat shock protein HSP 90-beta isoform Iso 1 \GName=HSP90AB1 \NcbiTaxId=9606 \TaxName=Homo Sapiens \Length=724 \SV=4 \EV=246 \PE=1 \ModResPsi=(219|MOD:01819|N6-succinyl-L-lysine)(226|MOD:00046|O-phospho-L-serine)(255|MOD:00046|O-phospho-L-serine)(261|MOD:00046|O-phospho-L-serine)(297|MOD:00047|O-phospho-L-threonine)(301|MOD:00048|O4'-phospho-L-tyrosine)(305|MOD:00048|O4'-phospho-L-tyrosine…
nxp:NX_Q14012-1	370	19	41292.7	23	465	0.000152957	0.622	897.42	\PName=Calcium/calmodulin-dependent protein kinase type 1 isoform Iso 1 \GName=CAMK1 \NcbiTaxId=9606 \TaxName=Homo Sapiens \Length=370 \SV=1 \EV=195 \PE=1 \ModResPsi=(59|MOD:00134|N6-glycyl-L-lysine)(173|MOD:00046|O-phospho-L-serine)(176|MOD:00046|O-phospho-L-serine)(177|MOD:00047|O-phospho-L-threonine)(363|MOD:00046|O-phospho-L-serine) \VariantSimple=(3|E)(3|R)(3|V)(4|P)(5|L)(6|Q)(7|V)(9|G)(10|R…
nxp:NX_P51148-2	249	13	27000.5	19	534	0.000261012	0.622	1039.83	\PName=Ras-related protein Rab-5C isoform Iso 2 \GName=RAB5C \NcbiTaxId=9606 \TaxName=Homo Sapiens \Length=249 \SV=2 \EV=194 \PE=1 \ModResPsi=(118|MOD:00046|O-phospho-L-serine)(157|MOD:00046|O-phospho-L-serine)(168|MOD:00134|N6-glycyl-L-lysine)(246|MOD:00113|S-geranylgeranyl-L-cysteine)(247|MOD:00113|S-geranylgeranyl-L-cysteine) \VariantSimple=(2|D)(3|R)(6|M)(7|F)(7|P)(8|S)(9|T)(10|Q)(10|R)(10|S)…
nxp:NX_P52306-6	516	12	56481.7	30	559	0.00013185	0.622	1077.92	\PName=Rap1 GTPase-GDP dissociation stimulator 1 isoform Iso 6 \GName=RAP1GDS1 \NcbiTaxId=9606 \TaxName=Homo Sapiens \Length=516 \SV=3 \EV=160 \PE=1 \ModResPsi=(78|MOD:00134|N6-glycyl-L-lysine)(102|MOD:00134|N6-glycyl-L-lysine)(139|MOD:00064|N6-acetyl-L-lysine)(330|MOD:00134|N6-glycyl-L-lysine)(354|MOD:00134|N6-glycyl-L-lysine)(366|MOD:00134|N6-glycyl-L-lysine)(506|MOD:00046|O-phospho-L-serine) \…
nxp:NX_Q01469-1	135	10	15136.5	11	259	0.000233499	0.622	462.55	\PName=Fatty acid-binding protein 5 isoform Iso 1 \GName=FABP5 \NcbiTaxId=9606 \TaxName=Homo Sapiens \Length=135 \SV=3 \EV=215 \PE=1 \ModResPsi=(2|MOD:00050|N-acetyl-L-alanine)(17|MOD:00134|N6-glycyl-L-lysine)(17|MOD:00064|N6-acetyl-L-lysine)(24|MOD:00134|N6-glycyl-L-lysine)(34|MOD:00134|N6-glycyl-L-lysine)(50|MOD:00064|N6-acetyl-L-lysine)(61|MOD:00134|N6-glycyl-L-lysine)(63|MOD:00047|O-phospho-L…
nxp:NX_Q9NTJ5-1	587	8	66906	45	961	0.000199253	0.622	1768.32	\PName=Phosphatidylinositide phosphatase SAC1 isoform Iso 1 \GName=SACM1L \NcbiTaxId=9606 \TaxName=Homo Sapiens \Length=587 \SV=2 \EV=137 \PE=1 \ModResPsi=(250|MOD:00134|N6-glycyl-L-lysine)(456|MOD:00064|N6-acetyl-L-lysine)(483|MOD:00134|N6-glycyl-L-lysine) \VariantSimple=(2|T)(3|M)(6|F)(6|H)(6|S)(10|E)(15|L)(15|R)(15|S)(16|Q)(18|C)(20|A)(23|G)(24|G)(25|E)(27|T)(27|V)(30|I)(31|F)(32|I)(32|N)(32|S…
nxp:NX_Q13576-2	1071	1	122711	82	1913	0.000217393	0.622	3987.81	\PName=Ras GTPase-activating-like protein IQGAP2 isoform Iso 2 \GName=IQGAP2 \NcbiTaxId=9606 \TaxName=Homo Sapiens \Length=1071 \SV=4 \EV=187 \PE=1 \ModResPsi=(148|MOD:00046|O-phospho-L-serine)(152|MOD:00046|O-phospho-L-serine)(177|MOD:00047|O-phospho-L-threonine)(212|MOD:00047|O-phospho-L-threonine)(278|MOD:00047|O-phospho-L-threonine)(377|MOD:00047|O-phospho-L-threonine)(498|MOD:00047|O-phospho…
nxp:NX_P52306-5	608	0	66327.6	33	668	0.000133719	0.622	1332.39	\PName=Rap1 GTPase-GDP dissociation stimulator 1 isoform Iso 5 \GName=RAP1GDS1 \NcbiTaxId=9606 \TaxName=Homo Sapiens \Length=608 \SV=3 \EV=160 \PE=1 \ModResPsi=(78|MOD:00134|N6-glycyl-L-lysine)(102|MOD:00134|N6-glycyl-L-lysine)(231|MOD:00064|N6-acetyl-L-lysine)(422|MOD:00134|N6-glycyl-L-lysine)(446|MOD:00134|N6-glycyl-L-lysine)(458|MOD:00134|N6-glycyl-L-lysine)(598|MOD:00046|O-phospho-L-serine) \…
nxp:NX_Q14847-1	261	7	29680.2	45	839	0.000391238	0.621	1583.21	\PName=LIM and SH3 domain protein 1 isoform Iso 1 \GName=LASP1 \NcbiTaxId=9606 \TaxName=Homo Sapiens \Length=261 \SV=2 \EV=191 \PE=1 \ModResPsi=(1|MOD:00058|N-acetyl-L-methionine)(23|MOD:00134|N6-glycyl-L-lysine)(42|MOD:00064|N6-acetyl-L-lysine)(61|MOD:00046|O-phospho-L-serine)(63|MOD:00047|O-phospho-L-threonine)(68|MOD:00047|O-phospho-L-threonine)(75|MOD:00134|N6-glycyl-L-lysine)(75|MOD:00134|N6…
nxp:NX_P16152-1	277	6	30337.9	18	509	0.000223644	0.621	1068.97	\PName=Carbonyl reductase [NADPH] 1 isoform Iso 1 \GName=CBR1 \NcbiTaxId=9606 \TaxName=Homo Sapiens \Length=277 \SV=3 \EV=211 \PE=1 \ModResPsi=(2|MOD:00046|O-phospho-L-serine)(2|MOD:00060|N-acetyl-L-serine)(30|MOD:00046|O-phospho-L-serine)(149|MOD:00046|O-phospho-L-serine)(151|MOD:00046|O-phospho-L-serine)(162|MOD:00047|O-phospho-L-threonine)(174|MOD:00134|N6-glycyl-L-lysine)(186|MOD:00134|N6-gly…
nxp:NX_Q16539-5	256	6	29351.2	17	401	0.000190644	0.621	788.84	\PName=Mitogen-activated protein kinase 14 isoform Iso 5 \GName=MAPK14 \NcbiTaxId=9606 \TaxName=Homo Sapiens \Length=256 \SV=3 \EV=235 \PE=1 \ModResPsi=(2|MOD:00060|N-acetyl-L-serine)(2|MOD:00046|O-phospho-L-serine)(15|MOD:00134|N6-glycyl-L-lysine)(16|MOD:00047|O-phospho-L-threonine)(28|MOD:00046|O-phospho-L-serine)(32|MOD:00046|O-phospho-L-serine)(45|MOD:00134|N6-glycyl-L-lysine)(53|MOD:00064|N6…
nxp:NX_P40227-1	531	3	57969.6	34	854	0.000195741	0.621	1712.78	\PName=T-complex protein 1 subunit zeta isoform Iso 1 \GName=CCT6A \NcbiTaxId=9606 \TaxName=Homo Sapiens \Length=531 \SV=3 \EV=193 \PE=1 \ModResPsi=(2|MOD:00050|N-acetyl-L-alanine)(5|MOD:00134|N6-glycyl-L-lysine)(5|MOD:00064|N6-acetyl-L-lysine)(10|MOD:00064|N6-acetyl-L-lysine)(10|MOD:00134|N6-glycyl-L-lysine)(58|MOD:00134|N6-glycyl-L-lysine)(127|MOD:00064|N6-acetyl-L-lysine)(127|MOD:00134|N6-glyc…
nxp:NX_Q9UHA4-1	124	3	13596.2	10	185	0.000181581	0.621	337.35	\PName=Ragulator complex protein LAMTOR3 isoform Iso 1 \GName=LAMTOR3 \NcbiTaxId=9606 \TaxName=Homo Sapiens \Length=124 \SV=1 \EV=156 \PE=1 \ModResPsi=(62|MOD:00134|N6-glycyl-L-lysine) \VariantSimple=(2|P)(3|Y)(7|L)(7|Q)(8|S)(9|F)(9|S)(14|R)(14|S)(17|A)(18|E)(20|R)(21|D)(21|G)(22|S)(22|V)(23|F)(23|I)(25|L)(26|E)(26|N)(26|V)(31|A)(31|L)(31|S)(32|D)(32|F)(33|M)(33|T)(33|V)(39|S)(40|P)(40|S)(41|A)(4…
nxp:NX_P48047-1	213	20	23244.6	20	488	0.000278843	0.62	977.02	\PName=ATP synthase subunit O, mitochondrial isoform Iso 1 \GName=ATP5PO \NcbiTaxId=9606 \TaxName=Homo Sapiens \Length=213 \SV=1 \EV=195 \PE=1 \ModResPsi=(43|MOD:00047|O-phospho-L-threonine)(51|MOD:00134|N6-glycyl-L-lysine)(54|MOD:00134|N6-glycyl-L-lysine)(54|MOD:00064|N6-acetyl-L-lysine)(60|MOD:00134|N6-glycyl-L-lysine)(60|MOD:00064|N6-acetyl-L-lysine)(70|MOD:00064|N6-acetyl-L-lysine)(73|MOD:000…
nxp:NX_Q9BWD1-1	397	13	41306.4	22	412	0.000126307	0.62	762.31	\PName=Acetyl-CoA acetyltransferase, cytosolic isoform Iso 1 \GName=ACAT2 \NcbiTaxId=9606 \TaxName=Homo Sapiens \Length=397 \SV=2 \EV=174 \PE=1 \ModResPsi=(1|MOD:00058|N-acetyl-L-methionine)(124|MOD:00134|N6-glycyl-L-lysine)(200|MOD:00064|N6-acetyl-L-lysine)(233|MOD:00064|N6-acetyl-L-lysine)(235|MOD:00134|N6-glycyl-L-lysine)(235|MOD:00064|N6-acetyl-L-lysine) \VariantSimple=(2|S)(3|P)(3|S)(3|T)(3|…
nxp:NX_Q9H0P0-1	297	9	33875.4	20	301	0.000123347	0.62	517.89	\PName=Cytosolic 5'-nucleotidase 3A isoform Iso 1 \GName=NT5C3A \NcbiTaxId=9606 \TaxName=Homo Sapiens \Length=297 \SV=3 \EV=173 \PE=1 \ModResPsi=(204|MOD:00134|N6-glycyl-L-lysine)(239|MOD:00046|O-phospho-L-serine) \VariantSimple=(3|Y)(4|*)(5|K)(5|Q)(7|V)(8|I)(9|L)(9|R)(9|Y)(11|E)(13|V)(14|A)(14|T)(15|Q)(16|S)(18|R)(19|I)(20|P)(21|I)(22|*)(22|G)(23|V)(26|L)(26|S)(26|T)(27|A)(29|E)(32|V)(33|V)(35|S…
nxp:NX_P38117-1	255	8	27808.1	19	370	0.000176596	0.62	692.26	\PName=Electron transfer flavoprotein subunit beta isoform Iso 1 \GName=ETFB \NcbiTaxId=9606 \TaxName=Homo Sapiens \Length=255 \SV=3 \EV=202 \PE=1 \ModResPsi=(2|MOD:00050|N-acetyl-L-alanine)(35|MOD:00134|N6-glycyl-L-lysine)(116|MOD:00064|N6-acetyl-L-lysine)(200|MOD:00085|N6-methyl-L-lysine)(200|MOD:00083|N6,N6,N6-trimethyl-L-lysine)(200|MOD:00064|N6-acetyl-L-lysine)(203|MOD:00083|N6,N6,N6-trimeth…
nxp:NX_P53621-1	1224	43	138240	81	1495	0.000148655	0.619	2889.91	\PName=Coatomer subunit alpha isoform Iso 1 \GName=COPA \NcbiTaxId=9606 \TaxName=Homo Sapiens \Length=1224 \SV=2 \EV=207 \PE=1 \ModResPsi=(61|MOD:00134|N6-glycyl-L-lysine)(81|MOD:00134|N6-glycyl-L-lysine)(170|MOD:00134|N6-glycyl-L-lysine)(173|MOD:00046|O-phospho-L-serine)(179|MOD:00046|O-phospho-L-serine)(185|MOD:00047|O-phospho-L-threonine)(238|MOD:00134|N6-glycyl-L-lysine)(249|MOD:00048|O4'-pho…
nxp:NX_P50991-2	509	28	54667.1	52	1057	0.000252741	0.619	2115.2	\PName=T-complex protein 1 subunit delta isoform Iso 2 \GName=CCT4 \NcbiTaxId=9606 \TaxName=Homo Sapiens \Length=509 \SV=4 \EV=190 \PE=1 \ModResPsi=(19|MOD:00078|omega-N-methyl-L-arginine)(19|MOD:00077|asymmetric dimethyl-L-arginine)(21|MOD:00064|N6-acetyl-L-lysine)(36|MOD:00046|O-phospho-L-serine)(42|MOD:00134|N6-glycyl-L-lysine)(55|MOD:00134|N6-glycyl-L-lysine)(96|MOD:00134|N6-glycyl-L-lysine)(…
nxp:NX_P69892-1	147	7	16098.3	17	4084	0.00338133	0.619	6573.66	\PName=Hemoglobin subunit gamma-2 isoform Iso 1 \GName=HBG2 \NcbiTaxId=9606 \TaxName=Homo Sapiens \Length=147 \SV=2 \EV=159 \PE=1 \ModResPsi=(2|MOD:00055|N-acetylglycine)(13|MOD:00047|O-phospho-L-threonine)(45|MOD:00046|O-phospho-L-serine)(51|MOD:00046|O-phospho-L-serine)(53|MOD:00046|O-phospho-L-serine)(60|MOD:00064|N6-acetyl-L-lysine)(83|MOD:00064|N6-acetyl-L-lysine)(94|MOD:00235|S-nitrosyl-L-c…
nxp:NX_P01111-1	189	3	21197.5	16	822	0.000529333	0.619	1365.65	\PName=GTPase NRas isoform Iso 1 \GName=NRAS \NcbiTaxId=9606 \TaxName=Homo Sapiens \Length=189 \SV=1 \EV=225 \PE=1 \ModResPsi=(89|MOD:00046|O-phospho-L-serine)(128|MOD:00134|N6-glycyl-L-lysine)(170|MOD:00134|N6-glycyl-L-lysine)(181|MOD:00115|S-palmitoyl-L-cysteine)(186|MOD:00111|S-farnesyl-L-cysteine) \VariantSimple=(2|S)(9|I)(11|T)(12|A)(12|C)(12|D)(12|R)(12|S)(12|V)(13|A)(13|C)(13|D)(13|R)(13|S…
nxp:NX_O00139-2	660	22	74978.1	46	990	0.000182562	0.618	1833.28	\PName=Kinesin-like protein KIF2A isoform Iso 2 \GName=KIF2A \NcbiTaxId=9606 \TaxName=Homo Sapiens \Length=660 \SV=3 \EV=179 \PE=1 \ModResPsi=(48|MOD:00046|O-phospho-L-serine)(51|MOD:00047|O-phospho-L-threonine)(70|MOD:00047|O-phospho-L-threonine)(73|MOD:00046|O-phospho-L-serine)(75|MOD:00064|N6-acetyl-L-lysine)(101|MOD:00046|O-phospho-L-serine)(161|MOD:00046|O-phospho-L-serine)(386|MOD:00046|O-p…
nxp:NX_P14550-1	325	20	36531.8	20	467	0.000174885	0.618	925.93	\PName=Aldo-keto reductase family 1 member A1 isoform Iso 1 \GName=AKR1A1 \NcbiTaxId=9606 \TaxName=Homo Sapiens \Length=325 \SV=3 \EV=199 \PE=1 \ModResPsi=(2|MOD:00050|N-acetyl-L-alanine)(4|MOD:00046|O-phospho-L-serine)(38|MOD:00046|O-phospho-L-serine)(127|MOD:01819|N6-succinyl-L-lysine)(127|MOD:00064|N6-acetyl-L-lysine)(137|MOD:00046|O-phospho-L-serine)(145|MOD:01819|N6-succinyl-L-lysine)(153|MO…
nxp:NX_O60496-1	412	24	45332.7	24	439	0.000129684	0.617	866.25	\PName=Docking protein 2 isoform Iso 1 \GName=DOK2 \NcbiTaxId=9606 \TaxName=Homo Sapiens \Length=412 \SV=2 \EV=164 \PE=1 \ModResPsi=(7|MOD:00134|N6-glycyl-L-lysine)(34|MOD:00046|O-phospho-L-serine)(139|MOD:00048|O4'-phospho-L-tyrosine)(263|MOD:00046|O-phospho-L-serine)(269|MOD:00046|O-phospho-L-serine)(271|MOD:00048|O4'-phospho-L-tyrosine)(299|MOD:00048|O4'-phospho-L-tyrosine)(345|MOD:00048|O4'-p…
nxp:NX_P15121-1	316	18	35812.5	18	259	9.97544e-05	0.617	466.63	\PName=Aldo-keto reductase family 1 member B1 isoform Iso 1 \GName=AKR1B1 \NcbiTaxId=9606 \TaxName=Homo Sapiens \Length=316 \SV=3 \EV=222 \PE=1 \ModResPsi=(2|MOD:00050|N-acetyl-L-alanine)(3|MOD:00046|O-phospho-L-serine)(12|MOD:00134|N6-glycyl-L-lysine)(23|MOD:00046|O-phospho-L-serine)(29|MOD:00047|O-phospho-L-threonine)(86|MOD:00134|N6-glycyl-L-lysine)(95|MOD:00064|N6-acetyl-L-lysine)(178|MOD:000…
nxp:NX_O95866-4	193	18	20138.2	30	683	0.000430708	0.617	1368.76	\PName=Megakaryocyte and platelet inhibitory receptor G6b isoform D \GName=MPIG6B \NcbiTaxId=9606 \TaxName=Homo Sapiens \Length=193 \SV=1 \EV=143 \PE=1 \ModResPsi=(179|MOD:00046|O-phospho-L-serine)(180|MOD:00046|O-phospho-L-serine) \ModRes=(32||N-linked (GlcNAc...) asparagine) \VariantSimple=(2|D)(2|T)(4|S)(4|V)(6|H)(9|L)(9|T)(10|P)(13|L)(15|V)(18|I)(21|G)(21|T)(21|V)(22|F)(24|N)(25|R)(26|P)(26|S…
nxp:NX_Q9BXS5-1	423	12	48538	26	492	0.000141561	0.617	940.65	\PName=AP-1 complex subunit mu-1 isoform Iso 1 \GName=AP1M1 \NcbiTaxId=9606 \TaxName=Homo Sapiens \Length=423 \SV=3 \EV=165 \PE=1 \ModResPsi=(2|MOD:00060|N-acetyl-L-serine)(152|MOD:00047|O-phospho-L-threonine)(154|MOD:00047|O-phospho-L-threonine)(158|MOD:00046|O-phospho-L-serine)(217|MOD:00134|N6-glycyl-L-lysine)(223|MOD:00047|O-phospho-L-threonine)(229|MOD:00134|N6-glycyl-L-lysine)(322|MOD:00046…
nxp:NX_P43686-1	418	4	47318.5	20	230	6.69685e-05	0.617	420.22	\PName=26S proteasome regulatory subunit 6B isoform Iso 1 \GName=PSMC4 \NcbiTaxId=9606 \TaxName=Homo Sapiens \Length=418 \SV=2 \EV=204 \PE=1 \ModResPsi=(1|MOD:00058|N-acetyl-L-methionine)(19|MOD:00046|O-phospho-L-serine)(21|MOD:00046|O-phospho-L-serine)(25|MOD:00047|O-phospho-L-threonine)(28|MOD:00046|O-phospho-L-serine)(41|MOD:00048|O4'-phospho-L-tyrosine)(42|MOD:00046|O-phospho-L-serine)(70|MOD…
nxp:NX_P30044-1	214	2	22054.5	16	830	0.000472045	0.617	1731.94	\PName=Peroxiredoxin-5, mitochondrial isoform Mitochondrial \GName=PRDX5 \NcbiTaxId=9606 \TaxName=Homo Sapiens \Length=214 \SV=4 \EV=206 \PE=1 \ModResPsi=(75|MOD:00064|N6-acetyl-L-lysine)(83|MOD:00134|N6-glycyl-L-lysine)(83|MOD:00064|N6-acetyl-L-lysine)(83|MOD:01819|N6-succinyl-L-lysine)(97|MOD:00047|O-phospho-L-threonine)(100|MOD:00235|S-nitrosyl-L-cysteine)(100|MOD:00798|half cystine)(204|MOD:0…
nxp:NX_Q16851-1	508	34	56886.7	34	725	0.000173698	0.616	1488.04	\PName=UTP--glucose-1-phosphate uridylyltransferase isoform Iso 1 \GName=UGP2 \NcbiTaxId=9606 \TaxName=Homo Sapiens \Length=508 \SV=5 \EV=170 \PE=1 \ModResPsi=(13|MOD:00046|O-phospho-L-serine)(18|MOD:00046|O-phospho-L-serine)(69|MOD:00064|N6-acetyl-L-lysine)(91|MOD:00064|N6-acetyl-L-lysine)(102|MOD:00046|O-phospho-L-serine)(103|MOD:00046|O-phospho-L-serine)(119|MOD:00047|O-phospho-L-threonine)(12…
nxp:NX_P49748-2	633	16	67997.1	37	1009	0.000194002	0.616	2020.29	\PName=Very long-chain specific acyl-CoA dehydrogenase, mitochondrial isoform Iso 2 \GName=ACADVL \NcbiTaxId=9606 \TaxName=Homo Sapiens \Length=633 \SV=1 \EV=201 \PE=1 \ModResPsi=(49|MOD:01819|N6-succinyl-L-lysine)(49|MOD:00064|N6-acetyl-L-lysine)(173|MOD:01819|N6-succinyl-L-lysine)(215|MOD:00235|S-nitrosyl-L-cysteine)(217|MOD:01819|N6-succinyl-L-lysine)(217|MOD:00064|N6-acetyl-L-lysine)(254|MOD:…
nxp:NX_Q96KP4-2	391	13	43787.3	24	534	0.00016622	0.616	1127.2	\PName=Cytosolic non-specific dipeptidase isoform Iso 2 \GName=CNDP2 \NcbiTaxId=9606 \TaxName=Homo Sapiens \Length=391 \SV=2 \EV=159 \PE=1 \ModResPsi=(2|MOD:00050|N-acetyl-L-alanine)(9|MOD:00064|N6-acetyl-L-lysine)(24|MOD:00134|N6-glycyl-L-lysine)(58|MOD:00046|O-phospho-L-serine)(106|MOD:00048|O4'-phospho-L-tyrosine)(215|MOD:00046|O-phospho-L-serine)(299|MOD:00134|N6-glycyl-L-lysine)(318|MOD:0013…
nxp:NX_P00505-1	430	4	47469.3	28	513	0.000145201	0.616	1060.4	\PName=Aspartate aminotransferase, mitochondrial isoform Iso 1 \GName=GOT2 \NcbiTaxId=9606 \TaxName=Homo Sapiens \Length=430 \SV=3 \EV=210 \PE=1 \ModResPsi=(48|MOD:00047|O-phospho-L-threonine)(59|MOD:00064|N6-acetyl-L-lysine)(73|MOD:00064|N6-acetyl-L-lysine)(73|MOD:01819|N6-succinyl-L-lysine)(82|MOD:00064|N6-acetyl-L-lysine)(90|MOD:01819|N6-succinyl-L-lysine)(90|MOD:00064|N6-acetyl-L-lysine)(96|M…
nxp:NX_P40939-1	763	55	82928.9	56	999	0.000159353	0.615	2026.08	\PName=Trifunctional enzyme subunit alpha, mitochondrial isoform Iso 1 \GName=HADHA \NcbiTaxId=9606 \TaxName=Homo Sapiens \Length=763 \SV=2 \EV=221 \PE=1 \ModResPsi=(46|MOD:00064|N6-acetyl-L-lysine)(46|MOD:01819|N6-succinyl-L-lysine)(60|MOD:00064|N6-acetyl-L-lysine)(60|MOD:01819|N6-succinyl-L-lysine)(66|MOD:00064|N6-acetyl-L-lysine)(129|MOD:00064|N6-acetyl-L-lysine)(166|MOD:00064|N6-acetyl-L-lysi…
nxp:NX_P05771-1	671	22	76801.1	52	1145	0.000207684	0.615	2142.81	\PName=Protein kinase C beta type isoform Beta-I \GName=PRKCB \NcbiTaxId=9606 \TaxName=Homo Sapiens \Length=671 \SV=4 \EV=238 \PE=1 \ModResPsi=(2|MOD:00050|N-acetyl-L-alanine)(11|MOD:00046|O-phospho-L-serine)(16|MOD:00046|O-phospho-L-serine)(17|MOD:00047|O-phospho-L-threonine)(134|MOD:00047|O-phospho-L-threonine)(141|MOD:00134|N6-glycyl-L-lysine)(149|MOD:00046|O-phospho-L-serine)(206|MOD:00046|O-…
nxp:NX_Q9Y608-2	400	19	45368.1	31	567	0.000172521	0.615	1136.25	\PName=Leucine-rich repeat flightless-interacting protein 2 isoform Iso 2 \GName=LRRFIP2 \NcbiTaxId=9606 \TaxName=Homo Sapiens \Length=400 \SV=1 \EV=144 \PE=1 \ModResPsi=(18|MOD:00046|O-phospho-L-serine)(25|MOD:00046|O-phospho-L-serine)(76|MOD:00046|O-phospho-L-serine)(77|MOD:00046|O-phospho-L-serine)(80|MOD:00046|O-phospho-L-serine)(82|MOD:00046|O-phospho-L-serine)(84|MOD:00047|O-phospho-L-threo…
nxp:NX_Q15126-1	192	15	21963.2	15	308	0.00019524	0.615	556.22	\PName=Phosphomevalonate kinase isoform Iso 1 \GName=PMVK \NcbiTaxId=9606 \TaxName=Homo Sapiens \Length=192 \SV=3 \EV=172 \PE=1 \ModResPsi=(48|MOD:00064|N6-acetyl-L-lysine)(48|MOD:00134|N6-glycyl-L-lysine)(113|MOD:00046|O-phospho-L-serine) \VariantSimple=(2|T)(3|L)(3|Q)(5|E)(6|S)(8|A)(8|S)(9|W)(10|M)(11|G)(11|I)(11|L)(14|L)(14|S)(15|G)(15|N)(16|R)(17|*)(20|Y)(21|V)(22|M)(22|N)(25|A)(26|I)(27|*)(2…
nxp:NX_Q9NQ75-2	672	15	74522.5	43	680	0.000123157	0.615	1284.03	\PName=Cas scaffolding protein family member 4 isoform Iso 2 \GName=CASS4 \NcbiTaxId=9606 \TaxName=Homo Sapiens \Length=672 \SV=2 \EV=171 \PE=1 \ModResPsi=(93|MOD:00046|O-phospho-L-serine)(94|MOD:00046|O-phospho-L-serine)(97|MOD:00047|O-phospho-L-threonine)(98|MOD:00048|O4'-phospho-L-tyrosine)(102|MOD:00047|O-phospho-L-threonine)(108|MOD:00047|O-phospho-L-threonine)(113|MOD:00048|O4'-phospho-L-ty…
nxp:NX_P17174-1	413	3	46200.5	19	309	9.106e-05	0.615	543.86	\PName=Aspartate aminotransferase, cytoplasmic isoform Iso 1 \GName=GOT1 \NcbiTaxId=9606 \TaxName=Homo Sapiens \Length=413 \SV=3 \EV=197 \PE=1 \ModResPsi=(66|MOD:00046|O-phospho-L-serine)(135|MOD:00048|O4'-phospho-L-tyrosine)(137|MOD:00046|O-phospho-L-serine)(138|MOD:00046|O-phospho-L-serine)(149|MOD:00046|O-phospho-L-serine)(259|MOD:00128|N6-pyridoxal phosphate-L-lysine)(373|MOD:00048|O4'-phosph…
nxp:NX_Q15366-1	365	0	38537.6	24	463	0.000154386	0.614	894.09	\PName=Poly(rC)-binding protein 2 isoform Iso 1 \GName=PCBP2 \NcbiTaxId=9606 \TaxName=Homo Sapiens \Length=365 \SV=1 \EV=193 \PE=1 \ModResPsi=(78|MOD:00134|N6-glycyl-L-lysine)(90|MOD:00046|O-phospho-L-serine)(115|MOD:00134|N6-glycyl-L-lysine)(115|MOD:00134|N6-glycyl-L-lysine)(169|MOD:00047|O-phospho-L-threonine)(171|MOD:00046|O-phospho-L-serine)(173|MOD:00046|O-phospho-L-serine)(179|MOD:00047|O-p…
nxp:NX_Q16643-1	649	25	71367.4	50	975	0.000182843	0.613	1994.07	\PName=Drebrin isoform Iso 1 \GName=DBN1 \NcbiTaxId=9606 \TaxName=Homo Sapiens \Length=649 \SV=4 \EV=192 \PE=1 \ModResPsi=(2|MOD:00050|N-acetyl-L-alanine)(73|MOD:00046|O-phospho-L-serine)(134|MOD:00046|O-phospho-L-serine)(141|MOD:00046|O-phospho-L-serine)(142|MOD:00046|O-phospho-L-serine)(163|MOD:00048|O4'-phospho-L-tyrosine)(272|MOD:00046|O-phospho-L-serine)(274|MOD:00046|O-phospho-L-serine)(304…
nxp:NX_Q16762-1	297	20	33389.8	21	508	0.000208174	0.613	994.29	\PName=Thiosulfate sulfurtransferase isoform Iso 1 \GName=TST \NcbiTaxId=9606 \TaxName=Homo Sapiens \Length=297 \SV=4 \EV=170 \PE=1 \ModResPsi=(14|MOD:01819|N6-succinyl-L-lysine)(14|MOD:00134|N6-glycyl-L-lysine)(14|MOD:00064|N6-acetyl-L-lysine)(38|MOD:00046|O-phospho-L-serine)(136|MOD:00064|N6-acetyl-L-lysine)(136|MOD:01819|N6-succinyl-L-lysine)(163|MOD:00064|N6-acetyl-L-lysine)(175|MOD:01819|N6-…
nxp:NX_Q9Y385-1	318	11	35158.7	11	266	0.000101806	0.613	569.6	\PName=Ubiquitin-conjugating enzyme E2 J1 isoform Iso 1 \GName=UBE2J1 \NcbiTaxId=9606 \TaxName=Homo Sapiens \Length=318 \SV=2 \EV=169 \PE=1 \ModResPsi=(167|MOD:00046|O-phospho-L-serine)(184|MOD:00046|O-phospho-L-serine)(186|MOD:00134|N6-glycyl-L-lysine)(208|MOD:00047|O-phospho-L-threonine)(251|MOD:00046|O-phospho-L-serine)(266|MOD:00046|O-phospho-L-serine)(267|MOD:00047|O-phospho-L-threonine)(268…
nxp:NX_P54619-1	331	9	37537.8	19	237	8.71444e-05	0.613	394.38	\PName=5'-AMP-activated protein kinase subunit gamma-1 isoform Iso 1 \GName=PRKAG1 \NcbiTaxId=9606 \TaxName=Homo Sapiens \Length=331 \SV=1 \EV=183 \PE=1 \ModResPsi=(3|MOD:00047|O-phospho-L-threonine)(7|MOD:00046|O-phospho-L-serine)(9|MOD:00046|O-phospho-L-serine)(10|MOD:00046|O-phospho-L-serine)(24|MOD:00046|O-phospho-L-serine)(170|MOD:00134|N6-glycyl-L-lysine)(261|MOD:00046|O-phospho-L-serine)(2…
nxp:NX_P12081-1	509	0	57356.2	25	347	8.29719e-05	0.613	690.31	\PName=Histidine--tRNA ligase, cytoplasmic isoform Iso 1 \GName=HARS \NcbiTaxId=9606 \TaxName=Homo Sapiens \Length=509 \SV=2 \EV=207 \PE=1 \ModResPsi=(2|MOD:00050|N-acetyl-L-alanine)(27|MOD:00046|O-phospho-L-serine)(66|MOD:00046|O-phospho-L-serine)(75|MOD:00134|N6-glycyl-L-lysine)(230|MOD:00134|N6-glycyl-L-lysine)(356|MOD:00046|O-phospho-L-serine)(415|MOD:00046|O-phospho-L-serine) \VariantSimple=…
nxp:NX_P50454-1	418	36	46393.2	36	664	0.000193335	0.612	1299.65	\PName=Serpin H1 isoform Iso 1 \GName=SERPINH1 \NcbiTaxId=9606 \TaxName=Homo Sapiens \Length=418 \SV=2 \EV=200 \PE=1 \ModResPsi=(32|MOD:00047|O-phospho-L-threonine)(37|MOD:00046|O-phospho-L-serine)(39|MOD:00134|N6-glycyl-L-lysine)(82|MOD:00046|O-phospho-L-serine)(94|MOD:01819|N6-succinyl-L-lysine)(94|MOD:00134|N6-glycyl-L-lysine)(98|MOD:00046|O-phospho-L-serine)(132|MOD:00046|O-phospho-L-serine)(…
nxp:NX_P25325-2	317	22	35209.6	23	473	0.000181602	0.612	942.31	\PName=3-mercaptopyruvate sulfurtransferase isoform Iso 2 \GName=MPST \NcbiTaxId=9606 \TaxName=Homo Sapiens \Length=317 \SV=3 \EV=180 \PE=1 \ModResPsi=(15|MOD:00046|O-phospho-L-serine)(17|MOD:00046|O-phospho-L-serine)(23|MOD:00046|O-phospho-L-serine)(55|MOD:00046|O-phospho-L-serine)(60|MOD:01819|N6-succinyl-L-lysine)(60|MOD:00064|N6-acetyl-L-lysine)(166|MOD:01819|N6-succinyl-L-lysine)(184|MOD:018…
nxp:NX_P30044-3	170	3	17425.1	15	644	0.000461059	0.612	1332.59	\PName=Peroxiredoxin-5, mitochondrial isoform Iso 3 \GName=PRDX5 \NcbiTaxId=9606 \TaxName=Homo Sapiens \Length=170 \SV=4 \EV=206 \PE=1 \ModResPsi=(75|MOD:00064|N6-acetyl-L-lysine)(83|MOD:00134|N6-glycyl-L-lysine)(83|MOD:00064|N6-acetyl-L-lysine)(83|MOD:01819|N6-succinyl-L-lysine)(97|MOD:00047|O-phospho-L-threonine)(100|MOD:00235|S-nitrosyl-L-cysteine)(115|MOD:00064|N6-acetyl-L-lysine)(127|MOD:000…
nxp:NX_Q92928-1	201	2	21985	24	501	0.000303362	0.612	1159.51	\PName=Putative Ras-related protein Rab-1C isoform Iso 1 \GName=RAB1C \NcbiTaxId=9606 \TaxName=Homo Sapiens \Length=201 \SV=2 \EV=115 \PE=5 \ModResPsi=(76|MOD:01588|O-cholinephosphoryl-L-serine)(200|MOD:00113|S-geranylgeranyl-L-cysteine)(201|MOD:00113|S-geranylgeranyl-L-cysteine) \Processed=(1|201|PEFF:0001020|mature protein)
nxp:NX_Q9UJZ1-1	356	1	38492.2	16	253	8.64948e-05	0.612	488.86	\PName=Stomatin-like protein 2, mitochondrial isoform Iso 1 \GName=STOML2 \NcbiTaxId=9606 \TaxName=Homo Sapiens \Length=356 \SV=1 \EV=162 \PE=1 \ModResPsi=(114|MOD:00064|N6-acetyl-L-lysine)(124|MOD:00048|O4'-phospho-L-tyrosine)(140|MOD:00134|N6-glycyl-L-lysine)(145|MOD:01819|N6-succinyl-L-lysine)(145|MOD:00134|N6-glycyl-L-lysine)(145|MOD:00064|N6-acetyl-L-lysine)(187|MOD:00064|N6-acetyl-L-lysine)…
nxp:NX_P16615-5	997	28	109645	94	2484	0.000303232	0.611	5069.15	\PName=Sarcoplasmic/endoplasmic reticulum calcium ATPase 2 isoform Iso 5 \GName=ATP2A2 \NcbiTaxId=9606 \TaxName=Homo Sapiens \Length=997 \SV=1 \EV=229 \PE=1 \ModResPsi=(38|MOD:00046|O-phospho-L-serine)(178|MOD:00046|O-phospho-L-serine)(294|MOD:01352|nitrated L-tyrosine)(295|MOD:01352|nitrated L-tyrosine)(441|MOD:00047|O-phospho-L-threonine)(460|MOD:00134|N6-glycyl-L-lysine)(473|MOD:00046|O-phosph…
nxp:NX_Q96C24-1	671	27	75957.8	49	1153	0.000209135	0.611	2182.93	\PName=Synaptotagmin-like protein 4 isoform Iso 1 \GName=SYTL4 \NcbiTaxId=9606 \TaxName=Homo Sapiens \Length=671 \SV=2 \EV=174 \PE=1 \ModResPsi=(69|MOD:00046|O-phospho-L-serine)(74|MOD:00046|O-phospho-L-serine)(199|MOD:00046|O-phospho-L-serine)(201|MOD:00046|O-phospho-L-serine)(204|MOD:00046|O-phospho-L-serine)(206|MOD:00047|O-phospho-L-threonine)(209|MOD:00046|O-phospho-L-serine)(211|MOD:00046|O…
nxp:NX_P21281-1	511	24	56446.9	31	542	0.000129092	0.611	994.6	\PName=V-type proton ATPase subunit B, brain isoform isoform Iso 1 \GName=ATP6V1B2 \NcbiTaxId=9606 \TaxName=Homo Sapiens \Length=511 \SV=3 \EV=201 \PE=1 \ModResPsi=(7|MOD:00658|methylated arginine)(64|MOD:00134|N6-glycyl-L-lysine)(109|MOD:00134|N6-glycyl-L-lysine) \VariantSimple=(2|E)(2|S)(2|V)(3|M)(3|R)(4|L)(4|Q)(4|W)(5|E)(5|G)(5|V)(6|I)(6|L)(6|R)(6|V)(7|L)(7|Q)(7|W)(8|A)(8|R)(8|V)(9|F)(9|V)(10|…
nxp:NX_Q9BVA1-1	445	1	49902.9	139	7892	0.00215847	0.611	15849.8	\PName=Tubulin beta-2B chain isoform Iso 1 \GName=TUBB2B \NcbiTaxId=9606 \TaxName=Homo Sapiens \Length=445 \SV=1 \EV=175 \PE=1 \ModResPsi=(40|MOD:00046|O-phospho-L-serine)(55|MOD:00047|O-phospho-L-threonine)(58|MOD:01819|N6-succinyl-L-lysine)(58|MOD:00064|N6-acetyl-L-lysine)(58|MOD:00134|N6-glycyl-L-lysine)(172|MOD:00046|O-phospho-L-serine)(285|MOD:00047|O-phospho-L-threonine)(290|MOD:00047|O-pho…
nxp:NX_Q01813-2	776	45	85243.4	80	1517	0.000237927	0.61	3096.65	\PName=ATP-dependent 6-phosphofructokinase, platelet type isoform Iso 2 \GName=PFKP \NcbiTaxId=9606 \TaxName=Homo Sapiens \Length=776 \SV=2 \EV=207 \PE=1 \ModResPsi=(101|MOD:00134|N6-glycyl-L-lysine)(104|MOD:00235|S-nitrosyl-L-cysteine)(131|MOD:00134|N6-glycyl-L-lysine)(134|MOD:00046|O-phospho-L-serine)(281|MOD:00134|N6-glycyl-L-lysine)(378|MOD:00046|O-phospho-L-serine)(385|MOD:00047|O-phospho-L-…
nxp:NX_Q14165-1	292	25	32195.6	25	604	0.000251752	0.61	1215.16	\PName=Malectin isoform Iso 1 \GName=MLEC \NcbiTaxId=9606 \TaxName=Homo Sapiens \Length=292 \SV=1 \EV=157 \PE=1 \ModRes=(268||N-linked (GlcNAc...) asparagine) \VariantSimple=(3|E)(6|V)(11|P)(11|T)(11|V)(13|V)(16|*)(16|P)(22|P)(23|L)(24|S)(25|T)(25|V)(26|T)(27|W)(28|E)(28|R)(32|S)(33|A)(33|L)(34|D)(35|S)(36|A)(36|M)(38|S)(39|T)(39|V)(40|S)(40|V)(41|V)(42|G)(42|S)(45|S)(47|N)(48|I)(53|S)(59|Y)(61|G…
nxp:NX_Q14766-5	1396	1	152885	122	4236	0.000369309	0.61	8729.77	\PName=Latent-transforming growth factor beta-binding protein 1 isoform Iso 5 \GName=LTBP1 \NcbiTaxId=9606 \TaxName=Homo Sapiens \Length=1396 \SV=4 \EV=191 \PE=1 \ModResPsi=(77|MOD:00798|half cystine)(87|MOD:00798|half cystine)(81|MOD:00798|half cystine)(93|MOD:00798|half cystine)(95|MOD:00798|half cystine)(104|MOD:00798|half cystine)(233|MOD:00798|half cystine)(255|MOD:00798|half cystine)(242|MO…
nxp:NX_Q96AX2-1	223	0	24781.5	16	194	0.000105881	0.61	361.77	\PName=Ras-related protein Rab-37 isoform Iso 1 \GName=RAB37 \NcbiTaxId=9606 \TaxName=Homo Sapiens \Length=223 \SV=3 \EV=167 \PE=1 \ModResPsi=(2|MOD:00061|N-acetyl-L-threonine)(115|MOD:00134|N6-glycyl-L-lysine)(189|MOD:00134|N6-glycyl-L-lysine)(219|MOD:00113|S-geranylgeranyl-L-cysteine)(220|MOD:00113|S-geranylgeranyl-L-cysteine)(220|MOD:00114|L-cysteine methyl ester) \VariantSimple=(2|M)(2|S)(3|S…
nxp:NX_P40197-1	560	74	60902.7	74	2164	0.000470315	0.609	4590.42	\PName=Platelet glycoprotein V isoform Iso 1 \GName=GP5 \NcbiTaxId=9606 \TaxName=Homo Sapiens \Length=560 \SV=1 \EV=169 \PE=1 \ModRes=(51||N-linked (GlcNAc...) asparagine)(181||N-linked (GlcNAc...) (complex) asparagine)(243||N-linked (GlcNAc...) (complex) asparagine)(243||N-linked (GlcNAc...) asparagine)(267||N-linked (GlcNAc...) asparagine)(298||N-linked (GlcNAc...) asparagine)(312||N-linked (Gl…
nxp:NX_P06737-2	813	30	93057.1	77	1331	0.000199254	0.609	2417.53	\PName=Glycogen phosphorylase, liver form isoform Iso 2 \GName=PYGL \NcbiTaxId=9606 \TaxName=Homo Sapiens \Length=813 \SV=4 \EV=225 \PE=1 \ModResPsi=(2|MOD:00050|N-acetyl-L-alanine)(15|MOD:00046|O-phospho-L-serine)(29|MOD:00064|N6-acetyl-L-lysine)(76|MOD:00048|O4'-phospho-L-tyrosine)(136|MOD:00134|N6-glycyl-L-lysine)(158|MOD:00134|N6-glycyl-L-lysine)(330|MOD:01819|N6-succinyl-L-lysine)(330|MOD:00…
nxp:NX_Q9H3U1-2	929	25	101593	51	931	0.00012197	0.609	1701.99	\PName=Protein unc-45 homolog A isoform Iso 2 \GName=UNC45A \NcbiTaxId=9606 \TaxName=Homo Sapiens \Length=929 \SV=1 \EV=172 \PE=1 \ModResPsi=(38|MOD:00047|O-phospho-L-threonine)(55|MOD:00064|N6-acetyl-L-lysine)(127|MOD:00134|N6-glycyl-L-lysine)(175|MOD:00134|N6-glycyl-L-lysine)(306|MOD:00064|N6-acetyl-L-lysine)(312|MOD:00046|O-phospho-L-serine)(314|MOD:00134|N6-glycyl-L-lysine)(396|MOD:00134|N6-g…
nxp:NX_P05771-2	673	3	76944.2	49	1123	0.000203088	0.609	2125.34	\PName=Protein kinase C beta type isoform Beta-II \GName=PRKCB \NcbiTaxId=9606 \TaxName=Homo Sapiens \Length=673 \SV=4 \EV=238 \PE=1 \ModResPsi=(2|MOD:00050|N-acetyl-L-alanine)(11|MOD:00046|O-phospho-L-serine)(16|MOD:00046|O-phospho-L-serine)(17|MOD:00047|O-phospho-L-threonine)(134|MOD:00047|O-phospho-L-threonine)(141|MOD:00134|N6-glycyl-L-lysine)(149|MOD:00046|O-phospho-L-serine)(206|MOD:00046|O…
nxp:NX_Q14766-2	1395	3	152814	126	4365	0.000380828	0.609	9027.66	\PName=Latent-transforming growth factor beta-binding protein 1 isoform Short \GName=LTBP1 \NcbiTaxId=9606 \TaxName=Homo Sapiens \Length=1395 \SV=4 \EV=191 \PE=1 \ModResPsi=(77|MOD:00798|half cystine)(87|MOD:00798|half cystine)(81|MOD:00798|half cystine)(93|MOD:00798|half cystine)(95|MOD:00798|half cystine)(104|MOD:00798|half cystine)(233|MOD:00798|half cystine)(255|MOD:00798|half cystine)(242|MO…
nxp:NX_O76074-1	875	1	99903.1	73	1641	0.000228255	0.609	3363.53	\PName=cGMP-specific 3',5'-cyclic phosphodiesterase isoform PDE5A1 \GName=PDE5A \NcbiTaxId=9606 \TaxName=Homo Sapiens \Length=875 \SV=2 \EV=188 \PE=1 \ModResPsi=(78|MOD:00046|O-phospho-L-serine)(86|MOD:00046|O-phospho-L-serine)(102|MOD:00046|O-phospho-L-serine)(137|MOD:00047|O-phospho-L-threonine) \VariantSimple=(2|G)(3|L)(3|P)(3|Q)(3|W)(4|T)(5|S)(7|G)(7|N)(9|R)(10|R)(12|*)(12|G)(12|Q)(14|R)(15|H…
nxp:NX_P40926-2	296	8	30837.2	26	1112	0.000457228	0.608	2370.78	\PName=Malate dehydrogenase, mitochondrial isoform Iso 2 \GName=MDH2 \NcbiTaxId=9606 \TaxName=Homo Sapiens \Length=296 \SV=3 \EV=202 \PE=1 \ModResPsi=(54|MOD:00047|O-phospho-L-threonine)(56|MOD:00048|O4'-phospho-L-tyrosine)(69|MOD:00046|O-phospho-L-serine)(74|MOD:00064|N6-acetyl-L-lysine)(78|MOD:00064|N6-acetyl-L-lysine)(78|MOD:00134|N6-glycyl-L-lysine)(78|MOD:01819|N6-succinyl-L-lysine)(89|MOD:0…
nxp:NX_P0DMM9-3	301	0	34739.3	23	438	0.000177103	0.608	858.16	\PName=Sulfotransferase 1A3 isoform Iso 3 \GName=SULT1A3 \NcbiTaxId=9606 \TaxName=Homo Sapiens \Length=301 \SV=1 \EV=49 \PE=1 \VariantSimple=(2|K)(2|Q)(4|T)(7|P)(8|P)(9|C)(9|H)(10|L)(12|P)(13|D)(15|M)(18|F)(19|L)(21|N)(23|*)(26|D)(27|V)(28|Q)(29|W)(30|T)(31|V)(36|P)(37|*)(37|Q)(39|N)(40|G)(44|S)(46|C)(48|T)(50|A)(60|V)(65|S)(66|N)(69|Q)(71|H)(72|Q)(72|W)(75|T)(77|I)(78|Q)(78|W)(84|D)(85|S)(86|N)(…
nxp:NX_O60610-2	1248	47	138801	117	2420	0.000236004	0.607	4721.86	\PName=Protein diaphanous homolog 1 isoform Iso 2 \GName=DIAPH1 \NcbiTaxId=9606 \TaxName=Homo Sapiens \Length=1248 \SV=2 \EV=197 \PE=1 \ModResPsi=(1|MOD:00058|N-acetyl-L-methionine)(7|MOD:00046|O-phospho-L-serine)(22|MOD:00046|O-phospho-L-serine)(28|MOD:00046|O-phospho-L-serine)(36|MOD:00046|O-phospho-L-serine)(121|MOD:00048|O4'-phospho-L-tyrosine)(302|MOD:00134|N6-glycyl-L-lysine)(364|MOD:00046|…
nxp:NX_P04264-1	644	10	65981	53	1002	0.000189366	0.607	1982.59	\PName=Keratin, type II cytoskeletal 1 isoform Iso 1 \GName=KRT1 \NcbiTaxId=9606 \TaxName=Homo Sapiens \Length=644 \SV=6 \EV=230 \PE=1 \ModResPsi=(11|MOD:00048|O4'-phospho-L-tyrosine)(12|MOD:00078|omega-N-methyl-L-arginine)(13|MOD:00046|O-phospho-L-serine)(18|MOD:00046|O-phospho-L-serine)(19|MOD:00046|O-phospho-L-serine)(21|MOD:00046|O-phospho-L-serine)(45|MOD:00078|omega-N-methyl-L-arginine)(66|…
nxp:NX_P05121-1	402	4	45013	25	394	0.000119286	0.607	744.9	\PName=Plasminogen activator inhibitor 1 isoform Iso 1 \GName=SERPINE1 \NcbiTaxId=9606 \TaxName=Homo Sapiens \Length=402 \SV=1 \EV=229 \PE=1 \ModRes=(232||N-linked (GlcNAc...) asparagine)(288||N-linked (GlcNAc...) asparagine)(288||N-linked (GlcNAc...) (complex) asparagine)(288||N-linked (GlcNAc...) (hybrid) asparagine)(352||N-linked (GlcNAc...) asparagine) \VariantSimple=(3|I)(4|C)(5|T)(8|S)(9|F)…
nxp:NX_P33176-1	963	45	109599	58	959	0.000121203	0.606	1865.11	\PName=Kinesin-1 heavy chain isoform Iso 1 \GName=KIF5B \NcbiTaxId=9606 \TaxName=Homo Sapiens \Length=963 \SV=1 \EV=198 \PE=1 \ModResPsi=(2|MOD:00050|N-acetyl-L-alanine)(10|MOD:00134|N6-glycyl-L-lysine)(175|MOD:00046|O-phospho-L-serine)(213|MOD:00134|N6-glycyl-L-lysine)(382|MOD:00064|N6-acetyl-L-lysine)(819|MOD:00046|O-phospho-L-serine)(917|MOD:00046|O-phospho-L-serine)(933|MOD:00046|O-phospho-L-…
nxp:NX_P51659-3	718	21	77803.3	51	1057	0.000179172	0.606	2197.71	\PName=Peroxisomal multifunctional enzyme type 2 isoform Iso 3 \GName=HSD17B4 \NcbiTaxId=9606 \TaxName=Homo Sapiens \Length=718 \SV=3 \EV=205 \PE=1 \ModResPsi=(28|MOD:01819|N6-succinyl-L-lysine)(28|MOD:00064|N6-acetyl-L-lysine)(34|MOD:00046|O-phospho-L-serine)(39|MOD:01819|N6-succinyl-L-lysine)(39|MOD:00064|N6-acetyl-L-lysine)(50|MOD:01819|N6-succinyl-L-lysine)(63|MOD:00064|N6-acetyl-L-lysine)(66…
nxp:NX_Q9Y4L1-2	559	16	62699.2	41	944	0.000205532	0.606	1899.43	\PName=Hypoxia up-regulated protein 1 isoform Iso 2 \GName=HYOU1 \NcbiTaxId=9606 \TaxName=Homo Sapiens \Length=559 \SV=1 \EV=189 \PE=1 \ModResPsi=(311|MOD:00134|N6-glycyl-L-lysine)(471|MOD:00046|O-phospho-L-serine)(480|MOD:00046|O-phospho-L-serine)(485|MOD:00046|O-phospho-L-serine)(503|MOD:00047|O-phospho-L-threonine) \ModRes=(68||N-linked (GlcNAc...) asparagine)(135||N-linked (GlcNAc...) asparag…
nxp:NX_P25398-1	132	9	14487.5	9	188	0.000173342	0.606	377.76	\PName=40S ribosomal protein S12 isoform Iso 1 \GName=RPS12 \NcbiTaxId=9606 \TaxName=Homo Sapiens \Length=132 \SV=3 \EV=187 \PE=1 \ModResPsi=(2|MOD:00050|N-acetyl-L-alanine)(92|MOD:00235|S-nitrosyl-L-cysteine)(93|MOD:00134|N6-glycyl-L-lysine)(107|MOD:00046|O-phospho-L-serine)(112|MOD:00134|N6-glycyl-L-lysine)(129|MOD:00134|N6-glycyl-L-lysine)(129|MOD:01819|N6-succinyl-L-lysine) \VariantSimple=(2|…
nxp:NX_P55209-2	368	9	42717	56	1492	0.000493447	0.606	3102.34	\PName=Nucleosome assembly protein 1-like 1 isoform Iso 2 \GName=NAP1L1 \NcbiTaxId=9606 \TaxName=Homo Sapiens \Length=368 \SV=1 \EV=186 \PE=1 \ModResPsi=(2|MOD:00050|N-acetyl-L-alanine)(10|MOD:00046|O-phospho-L-serine)(27|MOD:00047|O-phospho-L-threonine)(31|MOD:00047|O-phospho-L-threonine)(32|MOD:00134|N6-glycyl-L-lysine)(39|MOD:00047|O-phospho-L-threonine)(62|MOD:00047|O-phospho-L-threonine)(64|…
nxp:NX_Q8WUD1-1	216	0	24181.1	14	327	0.000184252	0.606	681.67	\PName=Ras-related protein Rab-2B isoform Iso 1 \GName=RAB2B \NcbiTaxId=9606 \TaxName=Homo Sapiens \Length=216 \SV=1 \EV=163 \PE=1 \ModResPsi=(192|MOD:00046|O-phospho-L-serine)(194|MOD:00046|O-phospho-L-serine)(202|MOD:00046|O-phospho-L-serine)(215|MOD:00113|S-geranylgeranyl-L-cysteine)(216|MOD:00113|S-geranylgeranyl-L-cysteine) \VariantSimple=(2|I)(2|P)(4|P)(6|F)(7|V)(8|E)(10|T)(10|V)(13|R)(15|A…
nxp:NX_P04844-2	615	26	67663.4	41	888	0.000175735	0.605	1926.1	\PName=Dolichyl-diphosphooligosaccharide--protein glycosyltransferase subunit 2 isoform Iso 2 \GName=RPN2 \NcbiTaxId=9606 \TaxName=Homo Sapiens \Length=615 \SV=3 \EV=194 \PE=1 \ModResPsi=(122|MOD:00134|N6-glycyl-L-lysine)(248|MOD:00046|O-phospho-L-serine)(595|MOD:00134|N6-glycyl-L-lysine) \ModRes=(74||N-linked (GlcNAc...) asparagine) \VariantSimple=(1|I)(2|V)(4|A)(4|L)(4|Q)(4|S)(8|I)(9|A)(13|T)(1…
nxp:NX_Q96C24-2	349	21	39770.2	26	385	0.000134262	0.605	703.41	\PName=Synaptotagmin-like protein 4 isoform Iso 2 \GName=SYTL4 \NcbiTaxId=9606 \TaxName=Homo Sapiens \Length=349 \SV=2 \EV=174 \PE=1 \ModResPsi=(69|MOD:00046|O-phospho-L-serine)(74|MOD:00046|O-phospho-L-serine)(199|MOD:00046|O-phospho-L-serine)(201|MOD:00046|O-phospho-L-serine)(204|MOD:00046|O-phospho-L-serine)(206|MOD:00047|O-phospho-L-threonine)(209|MOD:00046|O-phospho-L-serine)(211|MOD:00046|O…
nxp:NX_Q13011-1	328	26	35775.4	26	429	0.000159185	0.604	925.32	\PName=Delta(3,5)-Delta(2,4)-dienoyl-CoA isomerase, mitochondrial isoform Iso 1 \GName=ECH1 \NcbiTaxId=9606 \TaxName=Homo Sapiens \Length=328 \SV=2 \EV=190 \PE=1 \ModResPsi=(36|MOD:00046|O-phospho-L-serine)(37|MOD:00046|O-phospho-L-serine)(43|MOD:00046|O-phospho-L-serine)(196|MOD:00064|N6-acetyl-L-lysine)(214|MOD:00134|N6-glycyl-L-lysine)(231|MOD:01819|N6-succinyl-L-lysine)(231|MOD:00134|N6-glycy…
nxp:NX_Q9UBC2-4	601	11	66419.9	34	696	0.000140946	0.604	1328.5	\PName=Epidermal growth factor receptor substrate 15-like 1 isoform Iso 4 \GName=EPS15L1 \NcbiTaxId=9606 \TaxName=Homo Sapiens \Length=601 \SV=1 \EV=173 \PE=1 \ModResPsi=(2|MOD:00050|N-acetyl-L-alanine)(49|MOD:00046|O-phospho-L-serine)(74|MOD:00048|O4'-phospho-L-tyrosine)(97|MOD:00046|O-phospho-L-serine)(106|MOD:00047|O-phospho-L-threonine)(107|MOD:00046|O-phospho-L-serine)(108|MOD:00046|O-phosph…
nxp:NX_Q9UJU6-3	439	1	48993.9	34	789	0.000218742	0.604	1732.95	\PName=Drebrin-like protein isoform Iso 3 \GName=DBNL \NcbiTaxId=9606 \TaxName=Homo Sapiens \Length=439 \SV=1 \EV=179 \PE=1 \ModResPsi=(6|MOD:00046|O-phospho-L-serine)(23|MOD:00064|N6-acetyl-L-lysine)(24|MOD:00046|O-phospho-L-serine)(26|MOD:00047|O-phospho-L-threonine)(59|MOD:00046|O-phospho-L-serine)(106|MOD:00046|O-phospho-L-serine)(140|MOD:00048|O4'-phospho-L-tyrosine)(141|MOD:00046|O-phospho-…
nxp:NX_P13667-1	645	57	72869	57	1305	0.000246247	0.603	2496.52	\PName=Protein disulfide-isomerase A4 isoform Iso 1 \GName=PDIA4 \NcbiTaxId=9606 \TaxName=Homo Sapiens \Length=645 \SV=2 \EV=213 \PE=1 \ModResPsi=(32|MOD:00046|O-phospho-L-serine)(91|MOD:00798|half cystine)(94|MOD:00798|half cystine)(103|MOD:00134|N6-glycyl-L-lysine)(141|MOD:00134|N6-glycyl-L-lysine)(156|MOD:00047|O-phospho-L-threonine)(206|MOD:00798|half cystine)(209|MOD:00798|half cystine)(227|…
[truncated: 4,361 more rows]

## Sheet: (d)
Supplemental Table 1d: List off all proteins confidently identified in CONTROL platelet samples with maximum parsimony criterion.
[truncated: 3,779 more rows]

[truncated: 2 more sheets: (e), (f)]
