# Supplementary material for: Platelet proteome reveals features of cell death, antiviral response and viral replication in covid-19
Source: Cell Death Discov. 2022 Jul 16;8:324. doi: 10.1038/s41420-022-01122-1 (PMC9287722; doi:10.1038/s41420-022-01122-1)
Supplement: Supplementary file 2 — Supplemental Table 2** [file 41420_2022_1122_MOESM2_ESM.xlsx]

## Sheet: (a)
Supplemental Table 2a: List of differentially expressed proteins among CONTROL and COVID biological conditions with statistical significance (FDR < 0.05).
Entry	Fold Change	pValue	Signal in CONTROL	Signal in COVID	Description	Gname	Length
nxp:NX_P02768-2	-5.55984	0.0015434	0.0103005	0.00185267	Serum albumin isoform Iso 2	ALB	417
nxp:NX_P02768-1	-5.4685	0.00179766	0.0105057	0.00192113	Serum albumin isoform Iso 1	ALB	609
nxp:NX_P02768-3	-5.39486	0.00165535	0.0110758	0.00205302	Serum albumin isoform Iso 3	ALB	396
nxp:NX_Q5I7T1-1	-4.54132	0.0240981	2.1637e-05	4.76448e-06	Putative Dol-P-Glc:Glc(2)Man(9)GlcNAc(2)-PP-Dol alpha-1,2-glucosyltransferase isoform Iso 1	ALG10B	473
nxp:NX_Q86WI1-1	-4.38899	0.0103437	1.50325e-05	3.42506e-06	Fibrocystin-L isoform Iso 1	PKHD1L1	4243
nxp:NX_P01871-2	-4.03696	0.0377313	0.000100525	2.49011e-05	Immunoglobulin heavy constant mu isoform Iso 2	IGHM	474
nxp:NX_P04196-1	-4.00653	0.00685847	5.43497e-05	1.35653e-05	Histidine-rich glycoprotein isoform Iso 1	HRG	525
nxp:NX_P02790-1	-3.90747	0.00174826	0.000203935	5.2191e-05	Hemopexin isoform Iso 1	HPX	462
nxp:NX_P02787-1	-3.8015	0.000382116	0.000375993	9.89065e-05	Serotransferrin isoform Iso 1	TF	698
nxp:NX_P02765-1	-3.68942	0.0330136	8.93274e-05	2.42118e-05	Alpha-2-HS-glycoprotein isoform Iso 1	AHSG	367
nxp:NX_O15230-1	-3.2582	0.00697141	4.23079e-06	1.29851e-06	Laminin subunit alpha-5 isoform Iso 1	LAMA5	3695
nxp:NX_Q5BKT4-1	-3.06869	0.0325705	1.95447e-05	6.36908e-06	Dol-P-Glc:Glc(2)Man(9)GlcNAc(2)-PP-Dol alpha-1,2-glucosyltransferase isoform Iso 1	ALG10	473
nxp:NX_Q9H7J1-1	-2.95667	0.0115134	8.72214e-05	2.94999e-05	Protein phosphatase 1 regulatory subunit 3E isoform Iso 1	PPP1R3E	279
nxp:NX_Q8IW45-1	-2.93976	0.00903071	3.24933e-05	1.1053e-05	ATP-dependent (S)-NAD(P)H-hydrate dehydratase isoform Iso 1	NAXD	347
nxp:NX_P02652-1	-2.93534	0.00112114	0.000381752	0.000130054	Apolipoprotein A-II isoform Iso 1	APOA2	100
nxp:NX_Q68D51-1	-2.89048	0.0153851	1.89069e-05	6.54111e-06	DENN domain-containing protein 2C isoform Iso 1	DENND2C	928
nxp:NX_P02760-1	-2.88127	0.0202934	5.2863e-05	1.83472e-05	Protein AMBP isoform Iso 1	AMBP	352
nxp:NX_P02766-1	-2.87307	0.000288818	0.000110257	3.8376e-05	Transthyretin isoform Iso 1	TTR	147
nxp:NX_P00739-1	-2.82552	0.0088765	0.000207175	7.33231e-05	Haptoglobin-related protein isoform Iso 1	HPR	348
nxp:NX_P30038-1	-2.79526	0.0107226	3.02261e-05	1.08133e-05	Delta-1-pyrroline-5-carboxylate dehydrogenase, mitochondrial isoform Iso 1	ALDH4A1	563
nxp:NX_O15031-1	-2.70677	0.0004473	1.67978e-05	6.20585e-06	Plexin-B2 isoform Iso 1	PLXNB2	1838
nxp:NX_P02533-1	-2.69073	0.0119815	9.49206e-05	3.52769e-05	Keratin, type I cytoskeletal 14 isoform Iso 1	KRT14	472
nxp:NX_Q9ULL4-2	-2.68027	0.00428745	1.24606e-05	4.649e-06	Plexin-B3 isoform Iso 2	PLXNB3	1932
nxp:NX_Q8TDZ2-2	-2.65348	0.00117434	3.11663e-05	1.17455e-05	[F-actin]-monooxygenase MICAL1 isoform Iso 2	MICAL1	981
nxp:NX_P01008-1	-2.5973	0.0309661	8.01332e-05	3.08525e-05	Antithrombin-III isoform Iso 1	SERPINC1	464
nxp:NX_P02647-1	-2.57277	0.000566264	0.00041828	0.00016258	Apolipoprotein A-I isoform Iso 1	APOA1	267
nxp:NX_Q8TDZ2-4	-2.47656	0.0015781	3.07789e-05	1.24281e-05	[F-actin]-monooxygenase MICAL1 isoform Iso 4	MICAL1	1086
nxp:NX_Q04695-1	-2.35485	0.0315329	8.48262e-05	3.60219e-05	Keratin, type I cytoskeletal 17 isoform Iso 1	KRT17	432
nxp:NX_P00738-1	-2.32733	0.0183068	0.000355518	0.000152758	Haptoglobin isoform Iso 1	HP	406
nxp:NX_P00738-2	-2.30706	0.0168276	0.000377812	0.000163763	Haptoglobin isoform Iso 2	HP	347
nxp:NX_P63279-1	-2.28527	0.0164162	0.00010958	4.79506e-05	SUMO-conjugating enzyme UBC9 isoform Iso 1	UBE2I	158
nxp:NX_P69905-1	-2.27675	0.00171913	0.0281193	0.0123506	Hemoglobin subunit alpha isoform Iso 1	HBA1	142
nxp:NX_P01859-1	-2.27286	0.00303692	0.000341033	0.000150046	Immunoglobulin heavy constant gamma 2 isoform Iso 1	IGHG2	326
nxp:NX_P02549-2	-2.26099	0.00647658	3.089e-05	1.36622e-05	Spectrin alpha chain, erythrocytic 1 isoform Iso 2	SPTA1	2416
nxp:NX_P02008-1	-2.25856	0.00884805	0.00364716	0.00161482	Hemoglobin subunit zeta isoform Iso 1	HBZ	142
nxp:NX_P98172-1	-2.24598	0.0017253	5.52243e-05	2.45881e-05	Ephrin-B1 isoform Iso 1	EFNB1	346
nxp:NX_Q9BW04-1	-2.23754	0.0390943	2.84372e-05	1.27092e-05	Specifically androgen-regulated gene protein isoform Iso 1	SARG	601
nxp:NX_P82909-1	-2.2359	0.0287931	0.000109812	4.9113e-05	28S ribosomal protein S36, mitochondrial isoform Iso 1	MRPS36	103
nxp:NX_P08779-1	-2.21663	0.03541	6.42135e-05	2.8969e-05	Keratin, type I cytoskeletal 16 isoform Iso 1	KRT16	473
nxp:NX_O60674-1	-2.19128	0.0161249	1.35091e-05	6.16492e-06	Tyrosine-protein kinase JAK2 isoform Iso 1	JAK2	1132
nxp:NX_O95425-1	-2.19116	0.00931594	3.5134e-06	1.60344e-06	Supervillin isoform Iso 1	SVIL	2214
nxp:NX_Q9H4B6-1	-2.15182	0.0251776	2.55227e-05	1.1861e-05	Protein salvador homolog 1 isoform Iso 1	SAV1	383
nxp:NX_P36406-1	-2.12637	0.0109143	1.01616e-05	4.77885e-06	E3 ubiquitin-protein ligase TRIM23 isoform Alpha	TRIM23	574
nxp:NX_Q14112-2	-2.11738	0.0122198	4.75505e-05	2.24572e-05	Nidogen-2 isoform Iso 2	NID2	1274
nxp:NX_Q14112-1	-2.10383	0.0212091	4.08127e-05	1.93993e-05	Nidogen-2 isoform Iso 1	NID2	1375
nxp:NX_P68871-1	-2.06272	0.00629588	0.0474582	0.0230076	Hemoglobin subunit beta isoform Iso 1	HBB	147
nxp:NX_P04217-1	-2.06004	0.0276816	6.36256e-05	3.08856e-05	Alpha-1B-glycoprotein isoform Iso 1	A1BG	495
nxp:NX_Q96MX0-2	-2.01762	0.0296506	0.000154131	7.63926e-05	CKLF-like MARVEL transmembrane domain-containing protein 3 isoform Iso 2	CMTM3	59
nxp:NX_P04156-1	-1.99457	0.00686061	7.80719e-05	3.91421e-05	Major prion protein isoform Iso 1	PRNP	253
nxp:NX_Q9UHJ6-1	-1.98855	0.0271765	1.98383e-05	9.97631e-06	Sedoheptulokinase isoform Iso 1	SHPK	478
nxp:NX_Q16204-1	-1.98305	0.0268262	5.39245e-05	2.71928e-05	Coiled-coil domain-containing protein 6 isoform Iso 1	CCDC6	474
nxp:NX_P00734-1	-1.97225	0.0151144	4.75163e-05	2.40924e-05	Prothrombin isoform Iso 1	F2	622
nxp:NX_Q5XKE5-1	-1.96734	0.0214227	3.25981e-05	1.65696e-05	Keratin, type II cytoskeletal 79 isoform Iso 1	KRT79	535
nxp:NX_P30622-2	-1.92575	0.0003278	4.30521e-05	2.23561e-05	CAP-Gly domain-containing linker protein 1 isoform Iso 3	CLIP1	1392
nxp:NX_Q17RC7-1	-1.91188	0.000836694	3.97073e-05	2.07687e-05	Exocyst complex component 3-like protein 4 isoform Iso 1	EXOC3L4	722
nxp:NX_Q9NZL9-4	-1.88716	0.00938661	3.6448e-05	1.93137e-05	Methionine adenosyltransferase 2 subunit beta isoform Iso 4	MAT2B	306
nxp:NX_P69892-1	-1.8772	0.0365639	0.00559829	0.00298226	Hemoglobin subunit gamma-2 isoform Iso 1	HBG2	147
nxp:NX_P02100-1	-1.87447	0.0379954	0.00547186	0.00291915	Hemoglobin subunit epsilon isoform Iso 1	HBE1	147
nxp:NX_P69891-1	-1.87356	0.0373798	0.00559639	0.00298704	Hemoglobin subunit gamma-1 isoform Iso 1	HBG1	147
nxp:NX_Q14118-1	-1.8697	0.00183393	3.04226e-05	1.62714e-05	Dystroglycan isoform Iso 1	DAG1	895
nxp:NX_P02042-1	-1.86046	0.0204394	0.0234965	0.0126294	Hemoglobin subunit delta isoform Iso 1	HBD	147
nxp:NX_P46939-1	-1.8537	2.83579e-05	2.80847e-05	1.51507e-05	Utrophin isoform Iso 1	UTRN	3433
nxp:NX_O00501-1	-1.8505	0.0046924	0.000139897	7.55995e-05	Claudin-5 isoform Iso 1	CLDN5	218
nxp:NX_P01876-1	-1.81802	0.0157765	0.000189112	0.000104021	Immunoglobulin heavy constant alpha 1 isoform Iso 1	IGHA1	353
nxp:NX_P02730-1	-1.81713	0.00188694	8.57026e-05	4.71638e-05	Band 3 anion transport protein isoform Iso 1	SLC4A1	911
nxp:NX_Q9H6Q3-1	-1.81282	0.0121432	7.41436e-05	4.08995e-05	Src-like-adapter 2 isoform Iso 1	SLA2	261
nxp:NX_Q9BTE1-1	-1.79951	0.0258055	4.9659e-05	2.75958e-05	Dynactin subunit 5 isoform Iso 1	DCTN5	182
nxp:NX_Q9UKG1-1	-1.79546	0.00523605	4.23718e-05	2.35994e-05	DCC-interacting protein 13-alpha isoform Iso 1	APPL1	709
nxp:NX_P02774-3	-1.78531	0.014903	0.000143345	8.02913e-05	Vitamin D-binding protein isoform Iso 3	GC	493
nxp:NX_P27987-1	-1.74455	0.00187697	1.50376e-05	8.61972e-06	Inositol-trisphosphate 3-kinase B isoform Iso 1	ITPKB	946
nxp:NX_Q8IVT5-1	-1.73564	0.00653938	1.43862e-05	8.28866e-06	Kinase suppressor of Ras 1 isoform Iso 1	KSR1	923
nxp:NX_Q6FI81-3	-1.72806	0.000220895	6.63325e-05	3.83854e-05	Anamorsin isoform Iso 3	CIAPIN1	299
nxp:NX_Q86YL5-1	-1.72563	0.000560673	0.000154194	8.93551e-05	Testis development-related protein isoform Iso 1	TDRP	185
nxp:NX_Q5GLZ8-3	-1.71893	0.0264865	1.05576e-05	6.14192e-06	Probable E3 ubiquitin-protein ligase HERC4 isoform Iso 3	HERC4	979
nxp:NX_Q9UGP4-1	-1.70106	0.0071327	2.31485e-05	1.36083e-05	LIM domain-containing protein 1 isoform Iso 1	LIMD1	676
nxp:NX_P49137-1	-1.68165	0.0103214	7.93155e-05	4.71653e-05	MAP kinase-activated protein kinase 2 isoform Iso 1	MAPKAPK2	400
nxp:NX_P0C7P3-2	-1.68106	0.0226812	4.65503e-05	2.76911e-05	Protein SLFN14 isoform Iso 2	SLFN14	896
nxp:NX_P49758-3	-1.68093	0.000466726	4.65745e-05	2.77076e-05	Regulator of G-protein signaling 6 isoform Iso 3	RGS6	490
nxp:NX_Q01082-1	-1.65892	0.00863022	0.000119304	7.19166e-05	Spectrin beta chain, non-erythrocytic 1 isoform Long	SPTBN1	2364
nxp:NX_P63151-2	-1.65784	0.0406271	4.21797e-05	2.54425e-05	Serine/threonine-protein phosphatase 2A 55 kDa regulatory subunit B alpha isoform isoform Iso 2	PPP2R2A	457
nxp:NX_Q9UKF7-2	-1.65249	0.00853553	6.4183e-05	3.88401e-05	Cytoplasmic phosphatidylinositol transfer protein 1 isoform Iso 2	PITPNC1	268
nxp:NX_Q16363-2	-1.65152	0.0259197	5.09324e-06	3.08398e-06	Laminin subunit alpha-4 isoform Iso 2	LAMA4	1816
nxp:NX_Q14166-1	-1.64223	0.0159002	2.90072e-05	1.76633e-05	Tubulin--tyrosine ligase-like protein 12 isoform Iso 1	TTLL12	644
nxp:NX_O95260-2	-1.64072	0.00273855	6.55343e-05	3.99423e-05	Arginyl-tRNA--protein transferase 1 isoform ATE1-2	ATE1	518
nxp:NX_Q01082-3	-1.63027	0.00806814	0.000123674	7.58608e-05	Spectrin beta chain, non-erythrocytic 1 isoform Iso 2	SPTBN1	2155
nxp:NX_Q9H6Q3-2	-1.62705	0.0117092	7.9122e-05	4.86291e-05	Src-like-adapter 2 isoform Iso 2	SLA2	210
nxp:NX_O15020-2	-1.62422	0.00212905	1.10808e-05	6.82226e-06	Spectrin beta chain, non-erythrocytic 2 isoform Iso 2	SPTBN2	2365
nxp:NX_Q9BZF9-2	-1.61725	0.0117533	1.53377e-05	9.48385e-06	Uveal autoantigen with coiled-coil domains and ankyrin repeats isoform Iso 2	UACA	1403
nxp:NX_Q5TCZ1-1	-1.61175	0.0266521	1.15263e-05	7.15144e-06	SH3 and PX domain-containing protein 2A isoform Iso 1	SH3PXD2A	1133
nxp:NX_Q96PM5-1	-1.58318	0.0393074	4.25336e-05	2.6866e-05	RING finger and CHY zinc finger domain-containing protein 1 isoform Iso 1	RCHY1	261
nxp:NX_P13987-2	-1.58272	0.017601	0.000106216	6.711e-05	CD59 glycoprotein isoform Iso 2	CD59	130
nxp:NX_P00747-1	-1.56823	0.00452432	0.00010893	6.94609e-05	Plasminogen isoform Iso 1	PLG	810
nxp:NX_O75746-2	-1.56595	0.0177947	2.11616e-05	1.35136e-05	Calcium-binding mitochondrial carrier protein Aralar1 isoform Iso 2	SLC25A12	571
nxp:NX_P29218-2	-1.55669	0.0258089	9.53416e-05	6.12464e-05	Inositol monophosphatase 1 isoform Iso 2	IMPA1	198
nxp:NX_P04275-2	-1.54557	0.00691447	0.000120523	7.79801e-05	von Willebrand factor isoform Iso 2	VWF	351
nxp:NX_Q5JWF2-1	-1.54245	0.0168484	2.79633e-05	1.81291e-05	Guanine nucleotide-binding protein G(s) subunit alpha isoforms XLas isoform XLas-1	GNAS	1037
nxp:NX_O00186-1	-1.53923	0.00198592	8.44004e-05	5.4833e-05	Syntaxin-binding protein 3 isoform Iso 1	STXBP3	592
nxp:NX_Q9UQ16-1	-1.5333	0.0225352	7.02249e-05	4.57999e-05	Dynamin-3 isoform Iso 1	DNM3	869
nxp:NX_Q9Y2L6-1	-1.53108	0.0251498	2.42572e-05	1.58432e-05	FERM domain-containing protein 4B isoform Iso 1	FRMD4B	1034
nxp:NX_P13716-1	-1.52921	0.000595434	0.000251578	0.000164515	Delta-aminolevulinic acid dehydratase isoform Iso 1	ALAD	330
nxp:NX_O95260-1	-1.51312	0.00907417	5.43347e-05	3.5909e-05	Arginyl-tRNA--protein transferase 1 isoform ATE1-1	ATE1	518
nxp:NX_Q9HCC0-2	-1.50994	0.0081664	2.28384e-05	1.51254e-05	Methylcrotonoyl-CoA carboxylase beta chain, mitochondrial isoform Iso 2	MCCC2	525
nxp:NX_O14618-1	-1.5065	0.00396418	0.000165203	0.000109661	Copper chaperone for superoxide dismutase isoform Iso 1	CCS	274
nxp:NX_P98171-1	-1.50287	0.0091985	2.47556e-05	1.64722e-05	Rho GTPase-activating protein 4 isoform Iso 1	ARHGAP4	946
nxp:NX_Q05193-1	-1.49238	0.018437	7.75567e-05	5.19683e-05	Dynamin-1 isoform Iso 1	DNM1	864
nxp:NX_Q9UJC5-1	-1.48896	0.00146346	0.000977203	0.0006563	SH3 domain-binding glutamic acid-rich-like protein 2 isoform Iso 1	SH3BGRL2	107
nxp:NX_Q15149-3	-1.48314	0.0375401	0.000144722	9.75781e-05	Plectin isoform Iso 3	PLEC	4570
nxp:NX_Q9Y210-1	-1.48132	0.00613473	2.74797e-05	1.85508e-05	Short transient receptor potential channel 6 isoform Iso 1	TRPC6	931
nxp:NX_Q15149-4	-1.47674	0.0388508	0.000146509	9.92114e-05	Plectin isoform Iso 4	PLEC	4547
nxp:NX_O15327-1	-1.47483	0.0324226	5.23029e-05	3.54636e-05	Inositol polyphosphate 4-phosphatase type II isoform Iso 1	INPP4B	924
nxp:NX_O43150-1	-1.46909	0.00293283	0.000100917	6.86938e-05	Arf-GAP with SH3 domain, ANK repeat and PH domain-containing protein 2 isoform Iso 1	ASAP2	1006
nxp:NX_P02751-1	-1.4596	0.0112841	9.06453e-05	6.21026e-05	Fibronectin isoform Iso 1	FN1	2386
nxp:NX_Q05193-5	-1.45537	0.0355686	8.15325e-05	5.60219e-05	Dynamin-1 isoform Iso 4	DNM1	851
nxp:NX_P02751-4	-1.44736	0.0198391	9.15563e-05	6.32576e-05	Fibronectin isoform Iso 4	FN1	2031
nxp:NX_Q99704-1	-1.44661	0.0289703	9.19783e-05	6.35819e-05	Docking protein 1 isoform Iso 1	DOK1	481
nxp:NX_P55273-1	-1.44434	0.0162721	0.000111864	7.74501e-05	Cyclin-dependent kinase 4 inhibitor D isoform Iso 1	CDKN2D	166
nxp:NX_Q15208-1	-1.44348	0.00373834	6.68385e-05	4.63037e-05	Serine/threonine-protein kinase 38 isoform Iso 1	STK38	465
nxp:NX_P00352-1	-1.43663	0.0231793	4.30051e-05	2.99347e-05	Retinal dehydrogenase 1 isoform Iso 1	ALDH1A1	501
nxp:NX_P16885-1	-1.42869	0.0320952	4.79711e-05	3.3577e-05	1-phosphatidylinositol 4,5-bisphosphate phosphodiesterase gamma-2 isoform Iso 1	PLCG2	1265
nxp:NX_Q9Y210-2	-1.42501	0.0168956	2.99525e-05	2.10191e-05	Short transient receptor potential channel 6 isoform Iso 2	TRPC6	815
nxp:NX_Q04759-3	-1.42306	0.0273731	5.07764e-05	3.56812e-05	Protein kinase C theta type isoform Iso 3	PRKCQ	581
nxp:NX_Q14642-1	-1.40703	0.0157703	5.50275e-05	3.9109e-05	Inositol polyphosphate-5-phosphatase A isoform Iso 1	INPP5A	412
nxp:NX_Q14232-1	-1.40616	0.0328187	6.2458e-05	4.44173e-05	Translation initiation factor eIF-2B subunit alpha isoform Iso 1	EIF2B1	305
nxp:NX_P02751-12	-1.40459	0.0159346	9.61728e-05	6.84701e-05	Fibronectin isoform Iso 12	FN1	2008
nxp:NX_O43312-2	-1.40377	0.0327062	7.88747e-05	5.61877e-05	Protein MTSS 1 isoform Iso 2	MTSS1	473
nxp:NX_Q9Y2Q0-1	-1.40358	0.0314447	6.22381e-05	4.43425e-05	Phospholipid-transporting ATPase IA isoform Iso 1	ATP8A1	1164
nxp:NX_Q96G03-2	-1.40259	0.0113975	0.000153051	0.000109121	Phosphoglucomutase-2 isoform Iso 2	PGM2	291
nxp:NX_Q99685-1	-1.40112	0.0159215	0.000347898	0.000248299	Monoglyceride lipase isoform Iso 1	MGLL	303
nxp:NX_P16671-4	-1.39806	0.0205361	0.000382234	0.000273404	Platelet glycoprotein 4 isoform Iso 4	CD36	412
nxp:NX_O15194-1	-1.39725	0.0145625	7.62906e-05	5.46004e-05	CTD small phosphatase-like protein isoform Iso 1	CTDSPL	276
nxp:NX_P04424-1	-1.3929	0.00858888	9.093e-05	6.52813e-05	Argininosuccinate lyase isoform Iso 1	ASL	464
nxp:NX_Q9UNS2-1	-1.38742	0.00299173	8.47733e-05	6.11013e-05	COP9 signalosome complex subunit 3 isoform Iso 1	COPS3	423
nxp:NX_O75298-1	-1.38737	0.0268429	3.4309e-05	2.47295e-05	Reticulon-2 isoform RTN2-A	RTN2	545
nxp:NX_P15498-1	-1.38397	0.0309236	4.72977e-05	3.41755e-05	Proto-oncogene vav isoform Iso 1	VAV1	845
nxp:NX_Q9UN19-1	-1.3762	0.011073	0.000161709	0.000117504	Dual adapter for phosphotyrosine and 3-phosphotyrosine and 3-phosphoinositide isoform Iso 1	DAPP1	280
nxp:NX_P29218-3	-1.37515	0.0111563	0.000111198	8.08624e-05	Inositol monophosphatase 1 isoform Iso 3	IMPA1	336
nxp:NX_O43150-2	-1.37325	0.0099699	0.000104982	7.64482e-05	Arf-GAP with SH3 domain, ANK repeat and PH domain-containing protein 2 isoform Iso 2	ASAP2	961
nxp:NX_P42025-1	-1.36616	0.0270941	0.000134665	9.85719e-05	Beta-centractin isoform Iso 1	ACTR1B	376
nxp:NX_O43516-2	-1.36311	0.00757282	7.11045e-05	5.21633e-05	WAS/WASL-interacting protein family member 1 isoform Iso 2	WIPF1	493
nxp:NX_P01024-1	-1.36135	0.0204268	0.000139867	0.000102741	Complement C3 isoform Iso 1	C3	1663
nxp:NX_O43516-3	-1.361	0.0144555	7.70466e-05	5.66102e-05	WAS/WASL-interacting protein family member 1 isoform Iso 3	WIPF1	510
nxp:NX_Q5M775-1	-1.35808	0.0390382	3.19069e-05	2.34941e-05	Cytospin-B isoform Iso 1	SPECC1	1068
nxp:NX_Q9UNF1-2	-1.35128	0.026877	5.68348e-05	4.20598e-05	Melanoma-associated antigen D2 isoform Iso 2	MAGED2	588
nxp:NX_Q99719-1	-1.3403	0.0219393	0.000149687	0.000111681	Septin-5 isoform Iso 1	SEPTIN5	369
nxp:NX_P04275-1	-1.33204	0.00390522	0.000287827	0.000216079	von Willebrand factor isoform Iso 1	VWF	2813
nxp:NX_Q9H8W4-1	-1.33091	0.0221517	9.0067e-05	6.7673e-05	Pleckstrin homology domain-containing family F member 2 isoform Iso 1	PLEKHF2	249
nxp:NX_P16671-1	-1.32858	0.0351182	0.000312417	0.000235151	Platelet glycoprotein 4 isoform Iso 1	CD36	472
nxp:NX_O75368-1	-1.32	0.00710507	0.000713167	0.000540277	SH3 domain-binding glutamic acid-rich-like protein isoform Iso 1	SH3BGRL	114
nxp:NX_P49840-1	-1.31921	0.038504	3.21454e-05	2.43672e-05	Glycogen synthase kinase-3 alpha isoform Iso 1	GSK3A	483
nxp:NX_Q99685-2	-1.31591	0.023023	0.000318907	0.000242348	Monoglyceride lipase isoform Iso 2	MGLL	283
nxp:NX_Q96P48-6	-1.31427	0.0104138	7.30526e-05	5.55839e-05	Arf-GAP with Rho-GAP domain, ANK repeat and PH domain-containing protein 1 isoform Iso 6	ARAP1	1450
nxp:NX_Q05655-2	-1.31252	0.0132707	0.000104194	7.93848e-05	Protein kinase C delta type isoform Iso 2	PRKCD	707
nxp:NX_Q86UT6-1	-1.30982	0.0192439	4.71586e-05	3.60038e-05	NLR family member X1 isoform Iso 1	NLRX1	975
nxp:NX_P11277-2	-1.30837	0.00370152	0.000121574	9.29202e-05	Spectrin beta chain, erythrocytic isoform Iso 2	SPTB	2328
nxp:NX_Q9UJU6-4	-1.29117	0.0214243	0.000186654	0.000144562	Drebrin-like protein isoform Iso 4	DBNL	336
nxp:NX_Q96P48-3	-1.28614	0.0160683	7.3124e-05	5.68556e-05	Arf-GAP with Rho-GAP domain, ANK repeat and PH domain-containing protein 1 isoform Iso 3	ARAP1	1439
nxp:NX_P45954-1	-1.28464	0.0188196	5.5167e-05	4.29436e-05	Short/branched chain specific acyl-CoA dehydrogenase, mitochondrial isoform Iso 1	ACADSB	432
nxp:NX_Q05655-1	-1.28168	0.00944688	0.000128378	0.000100164	Protein kinase C delta type isoform Iso 1	PRKCD	676
nxp:NX_P53801-1	-1.27481	0.0334046	0.00022083	0.000173225	Pituitary tumor-transforming gene 1 protein-interacting protein isoform Iso 1	PTTG1IP	180
nxp:NX_P42768-1	-1.27411	0.0197181	0.00010891	8.54793e-05	Wiskott-Aldrich syndrome protein isoform Iso 1	WAS	502
nxp:NX_P11277-3	-1.25172	0.00768556	0.000128811	0.000102907	Spectrin beta chain, erythrocytic isoform Iso 3	SPTB	2106
nxp:NX_Q99439-1	-1.24896	0.0321549	0.000487317	0.000390177	Calponin-2 isoform Iso 1	CNN2	309
nxp:NX_O43182-1	-1.2439	0.0259076	0.00010281	8.26512e-05	Rho GTPase-activating protein 6 isoform Iso 3	ARHGAP6	974
nxp:NX_Q9P1F3-1	-1.2427	0.0338509	0.000778442	0.000626414	Costars family protein ABRACL isoform Iso 1	ABRACL	81
nxp:NX_Q8NEU8-1	-1.24172	0.00677355	0.000159938	0.000128803	DCC-interacting protein 13-beta isoform Iso 1	APPL2	664
nxp:NX_Q01433-1	-1.21942	0.0291071	0.000136694	0.000112097	AMP deaminase 2 isoform Ex1B-2-3	AMPD2	879
nxp:NX_P98082-3	-1.21416	0.0330346	4.88949e-05	4.02704e-05	Disabled homolog 2 isoform Iso 3	DAB2	749
nxp:NX_O75558-1	-1.21182	0.00909119	0.000272327	0.000224726	Syntaxin-11 isoform Iso 1	STX11	287
nxp:NX_P35813-3	-1.19937	0.0207927	0.000134595	0.000112222	Protein phosphatase 1A isoform Iso 3	PPM1A	455
nxp:NX_P11216-1	-1.17742	0.0263526	0.00028226	0.000239727	Glycogen phosphorylase, brain form isoform Iso 1	PYGB	843
nxp:NX_Q9H4M9-1	1.14755	0.00580343	0.000580292	0.000665913	EH domain-containing protein 1 isoform Iso 1	EHD1	534
nxp:NX_Q9NTJ5-1	1.15936	0.0151574	0.000183312	0.000212524	Phosphatidylinositide phosphatase SAC1 isoform Iso 1	SACM1L	587
nxp:NX_Q562R1-1	1.15945	0.00238877	0.00923972	0.0107129	Beta-actin-like protein 2 isoform Iso 1	ACTBL2	376
nxp:NX_P26038-1	1.16442	0.010216	0.00078574	0.000914932	Moesin isoform Iso 1	MSN	577
nxp:NX_Q9Y696-1	1.17174	0.0115159	0.000578828	0.000678235	Chloride intracellular channel protein 4 isoform Iso 1	CLIC4	253
nxp:NX_Q13576-3	1.17478	0.0128256	0.000208311	0.00024472	Ras GTPase-activating-like protein IQGAP2 isoform Iso 3	IQGAP2	1071
nxp:NX_O43399-7	1.1749	0.0201919	0.000209571	0.000246225	Tumor protein D54 isoform Iso 7	TPD52L2	229
nxp:NX_Q13576-2	1.18301	0.0197725	0.000196666	0.000232658	Ras GTPase-activating-like protein IQGAP2 isoform Iso 2	IQGAP2	1071
nxp:NX_P00491-1	1.1856	0.0193639	0.00101462	0.00120294	Purine nucleoside phosphorylase isoform Iso 1	PNP	289
nxp:NX_Q0ZGT2-4	1.18625	0.01931	0.000234829	0.000278567	Nexilin isoform Iso 4	NEXN	611
nxp:NX_Q13576-1	1.19229	0.00576896	0.000235201	0.000280427	Ras GTPase-activating-like protein IQGAP2 isoform Iso 1	IQGAP2	1575
nxp:NX_P50395-2	1.19384	0.0191885	0.000469311	0.000560282	Rab GDP dissociation inhibitor beta isoform Iso 2	GDI2	400
nxp:NX_P30041-1	1.19581	0.00991421	0.00131096	0.00156766	Peroxiredoxin-6 isoform Iso 1	PRDX6	224
nxp:NX_Q9NTJ5-2	1.20309	0.0042342	0.000178929	0.000215268	Phosphatidylinositide phosphatase SAC1 isoform Iso 2	SACM1L	526
nxp:NX_P47756-1	1.20404	0.00111303	0.000828735	0.000997829	F-actin-capping protein subunit beta isoform Iso 1	CAPZB	277
nxp:NX_Q9HC38-2	1.2044	0.0247473	0.000136159	0.00016399	Glyoxalase domain-containing protein 4 isoform Iso 2	GLOD4	298
nxp:NX_P16615-5	1.20457	0.0037593	0.0002794	0.000336557	Sarcoplasmic/endoplasmic reticulum calcium ATPase 2 isoform Iso 5	ATP2A2	997
nxp:NX_P0CG39-1	1.2064	0.0193137	0.00386952	0.00466821	POTE ankyrin domain family member J isoform Iso 1	POTEJ	1038
nxp:NX_P52306-5	1.20726	0.0390178	0.000123287	0.000148839	Rap1 GTPase-GDP dissociation stimulator 1 isoform Iso 5	RAP1GDS1	608
nxp:NX_P62491-2	1.20763	0.028388	0.000604181	0.000729625	Ras-related protein Rab-11A isoform Iso 2	RAB11A	155
nxp:NX_P98194-2	1.20848	0.0351107	6.1144e-05	7.38913e-05	Calcium-transporting ATPase type 2C member 1 isoform Iso 2	ATP2C1	888
nxp:NX_P47756-2	1.20883	0.0035039	0.000939782	0.00113604	F-actin-capping protein subunit beta isoform Iso 2	CAPZB	272
nxp:NX_O43396-1	1.2101	0.0368003	0.000206618	0.000250028	Thioredoxin-like protein 1 isoform Iso 1	TXNL1	289
nxp:NX_Q9Y2B0-1	1.21053	0.0251692	0.000138484	0.000167639	Protein canopy homolog 2 isoform Iso 1	CNPY2	182
nxp:NX_Q86VP6-1	1.21076	0.0189323	9.90872e-05	0.000119971	Cullin-associated NEDD8-dissociated protein 1 isoform Iso 1	CAND1	1230
nxp:NX_P08631-4	1.21135	0.0183122	3.18407e-05	3.85701e-05	Tyrosine-protein kinase HCK isoform Iso 4	HCK	525
nxp:NX_P00492-1	1.21477	0.0265996	0.000249896	0.000303566	Hypoxanthine-guanine phosphoribosyltransferase isoform Iso 1	HPRT1	218
nxp:NX_P04632-1	1.21495	0.0299553	0.000509554	0.000619084	Calpain small subunit 1 isoform Iso 1	CAPNS1	268
nxp:NX_P16615-1	1.21542	0.00181212	0.000259177	0.000315008	Sarcoplasmic/endoplasmic reticulum calcium ATPase 2 isoform Iso 1	ATP2A2	1042
nxp:NX_P43304-1	1.21961	0.029983	0.000207633	0.000253231	Glycerol-3-phosphate dehydrogenase, mitochondrial isoform Iso 1	GPD2	727
nxp:NX_Q9Y624-1	1.21975	0.0323594	0.000262994	0.000320787	Junctional adhesion molecule A isoform Iso 1	F11R	299
nxp:NX_Q13011-1	1.22099	0.0183655	0.000142852	0.000174422	Delta(3,5)-Delta(2,4)-dienoyl-CoA isomerase, mitochondrial isoform Iso 1	ECH1	328
nxp:NX_P25786-1	1.22445	0.0147564	0.000259342	0.000317553	Proteasome subunit alpha type-1 isoform Short	PSMA1	263
nxp:NX_Q0ZGT2-2	1.22464	0.0163863	0.000188263	0.000230554	Nexilin isoform Iso 2	NEXN	662
nxp:NX_Q15907-1	1.22543	0.0061039	0.000488291	0.000598364	Ras-related protein Rab-11B isoform Iso 1	RAB11B	218
nxp:NX_P01137-1	1.22974	0.0166829	0.000274603	0.00033769	Transforming growth factor beta-1 proprotein isoform Iso 1	TGFB1	390
nxp:NX_P52907-1	1.23213	0.000549328	0.000709929	0.000874723	F-actin-capping protein subunit alpha-1 isoform Iso 1	CAPZA1	286
nxp:NX_O95831-1	1.23369	0.00295682	7.03748e-05	8.68206e-05	Apoptosis-inducing factor 1, mitochondrial isoform Iso 1	AIFM1	613
nxp:NX_O43852-3	1.23501	0.0289871	0.000230385	0.000284526	Calumenin isoform Iso 3	CALU	323
nxp:NX_Q13201-2	1.23535	0.0212633	0.000445509	0.000550362	Multimerin-1 isoform Iso 2	MMRN1	531
nxp:NX_Q96QK1-1	1.23649	0.025219	8.10368e-05	0.000100201	Vacuolar protein sorting-associated protein 35 isoform Iso 1	VPS35	796
nxp:NX_P52209-1	1.23813	0.0115377	0.00031525	0.000390319	6-phosphogluconate dehydrogenase, decarboxylating isoform Iso 1	PGD	483
nxp:NX_Q15404-1	1.24	0.00615568	0.00117323	0.0014548	Ras suppressor protein 1 isoform Iso 1	RSU1	277
nxp:NX_Q96T51-3	1.24033	0.021681	9.72017e-05	0.000120562	RUN and FYVE domain-containing protein 1 isoform Iso 3	RUFY1	412
nxp:NX_O60496-1	1.24033	0.0167449	0.000117975	0.000146328	Docking protein 2 isoform Iso 1	DOK2	412
nxp:NX_Q12913-1	1.24058	0.0156291	9.99248e-05	0.000123964	Receptor-type tyrosine-protein phosphatase eta isoform Iso 1	PTPRJ	1337
nxp:NX_P60842-1	1.24089	0.0271315	0.000212358	0.000263513	Eukaryotic initiation factor 4A-I isoform Iso 1	EIF4A1	406
nxp:NX_P61160-1	1.2416	0.0139797	0.000577774	0.000717365	Actin-related protein 2 isoform Iso 1	ACTR2	394
nxp:NX_Q14974-1	1.24185	0.00929562	0.000144787	0.000179804	Importin subunit beta-1 isoform Iso 1	KPNB1	876
nxp:NX_P25787-1	1.24499	0.0392096	0.000190681	0.000237397	Proteasome subunit alpha type-2 isoform Iso 1	PSMA2	234
nxp:NX_P55084-2	1.24596	0.00765516	0.000145393	0.000181153	Trifunctional enzyme subunit beta, mitochondrial isoform Iso 2	HADHB	452
nxp:NX_Q06124-3	1.24618	0.0327487	8.97144e-05	0.0001118	Tyrosine-protein phosphatase non-receptor type 11 isoform Iso 3	PTPN11	460
nxp:NX_Q4KMQ2-4	1.24684	0.0287839	8.1196e-05	0.000101238	Anoctamin-6 isoform Iso 4	ANO6	929
nxp:NX_P62834-1	1.24761	0.0186299	0.00391706	0.00488696	Ras-related protein Rap-1A isoform Iso 1	RAP1A	184
nxp:NX_P50990-2	1.24863	0.0142802	0.000274075	0.000342218	T-complex protein 1 subunit theta isoform Iso 2	CCT8	529
nxp:NX_P52565-2	1.24929	0.00805415	0.000297349	0.000371476	Rho GDP-dissociation inhibitor 1 isoform Iso 2	ARHGDIA	160
nxp:NX_O75083-1	1.24941	0.00091792	0.0010556	0.00131888	WD repeat-containing protein 1 isoform Iso 1	WDR1	606
nxp:NX_P15531-2	1.25058	0.0114842	0.000559082	0.000699178	Nucleoside diphosphate kinase A isoform Iso 2	NME1	177
nxp:NX_O94804-1	1.25087	0.0208781	3.26258e-05	4.08106e-05	Serine/threonine-protein kinase 10 isoform Iso 1	STK10	968
nxp:NX_Q04637-8	1.25122	0.00745817	4.80309e-05	6.00971e-05	Eukaryotic translation initiation factor 4 gamma 1 isoform Iso 8	EIF4G1	1600
nxp:NX_P01116-2	1.25151	0.0317452	0.000534399	0.000668805	GTPase KRas isoform 2B	KRAS	188
nxp:NX_P53621-1	1.25341	0.0125755	0.000130347	0.000163378	Coatomer subunit alpha isoform Iso 1	COPA	1224
nxp:NX_O75083-3	1.25342	0.000262812	0.00095915	0.00120222	WD repeat-containing protein 1 isoform Iso 2	WDR1	466
nxp:NX_P15170-2	1.25457	0.0352219	9.05316e-05	0.000113578	Eukaryotic peptide chain release factor GTP-binding subunit ERF3A isoform Iso 2	GSPT1	636
nxp:NX_P62491-1	1.25523	0.00982629	0.000426611	0.000535494	Ras-related protein Rab-11A isoform Iso 1	RAB11A	216
nxp:NX_P14868-1	1.25605	0.0141338	0.000220568	0.000277045	Aspartate--tRNA ligase, cytoplasmic isoform Iso 1	DARS	501
nxp:NX_P61224-2	1.2585	0.0122649	0.00482556	0.00607297	Ras-related protein Rap-1b isoform Iso 2	RAP1B	137
nxp:NX_Q04637-1	1.25855	0.00965924	5.21686e-05	6.56566e-05	Eukaryotic translation initiation factor 4 gamma 1 isoform A	EIF4G1	1599
nxp:NX_P50990-1	1.25961	0.00608263	0.000260049	0.000327561	T-complex protein 1 subunit theta isoform Iso 1	CCT8	548
nxp:NX_P01112-2	1.26233	0.040372	0.00048958	0.000618014	GTPase HRas isoform Iso 2	HRAS	170
nxp:NX_Q7L5N1-1	1.26263	0.0365575	7.44307e-05	9.39784e-05	COP9 signalosome complex subunit 6 isoform Iso 1	COPS6	327
nxp:NX_Q99961-1	1.26415	0.0133884	0.000102269	0.000129283	Endophilin-A2 isoform Iso 1	SH3GL1	368
nxp:NX_Q9NXH8-1	1.26609	0.0137918	0.0001599	0.000202447	Torsin-4A isoform Iso 1	TOR4A	423
nxp:NX_Q96KP1-1	1.26651	0.0285027	1.87571e-05	2.37561e-05	Exocyst complex component 2 isoform Iso 1	EXOC2	924
nxp:NX_P25705-3	1.26688	0.00456127	0.000396507	0.000502326	ATP synthase subunit alpha, mitochondrial isoform Iso 3	ATP5F1A	531
nxp:NX_Q70J99-1	1.26688	0.00798945	0.000259413	0.000328645	Protein unc-13 homolog D isoform Iso 1	UNC13D	1090
nxp:NX_P55072-1	1.26723	0.000425087	0.000468488	0.000593682	Transitional endoplasmic reticulum ATPase isoform Iso 1	VCP	806
nxp:NX_Q9UIA9-1	1.2677	0.0173381	5.06878e-05	6.4257e-05	Exportin-7 isoform Iso 1	XPO7	1087
nxp:NX_Q684P5-2	1.26914	0.0166126	7.55365e-05	9.58661e-05	Rap1 GTPase-activating protein 2 isoform Iso 2	RAP1GAP2	715
nxp:NX_Q70J99-2	1.26929	0.0242357	0.000227705	0.000289023	Protein unc-13 homolog D isoform Iso 2	UNC13D	363
nxp:NX_P62136-3	1.2695	0.0391143	0.000323948	0.000411253	Serine/threonine-protein phosphatase PP1-alpha catalytic subunit isoform Iso 3	PPP1CA	286
nxp:NX_Q16543-1	1.26969	0.00646589	0.000109243	0.000138704	Hsp90 co-chaperone Cdc37 isoform Iso 1	CDC37	378
nxp:NX_P53618-1	1.26977	0.0150906	9.22583e-05	0.000117147	Coatomer subunit beta isoform Iso 1	COPB1	953
nxp:NX_P45880-3	1.27129	0.0187032	0.000187491	0.000238356	Voltage-dependent anion-selective channel protein 2 isoform Iso 3	VDAC2	294
nxp:NX_P05771-1	1.27248	0.0350873	0.000173051	0.000220203	Protein kinase C beta type isoform Beta-I	PRKCB	671
nxp:NX_P55786-2	1.27337	0.0261407	9.58228e-05	0.000122018	Puromycin-sensitive aminopeptidase isoform Iso 2	NPEPPS	839
nxp:NX_Q99733-2	1.27432	0.00859198	0.000161054	0.000205235	Nucleosome assembly protein 1-like 4 isoform Iso 2	NAP1L4	386
nxp:NX_Q9BXS5-1	1.2759	0.01683	0.000124402	0.000158725	AP-1 complex subunit mu-1 isoform Iso 1	AP1M1	423
nxp:NX_P25789-1	1.27793	0.0209544	0.000132075	0.000168782	Proteasome subunit alpha type-4 isoform Iso 1	PSMA4	261
nxp:NX_P40939-1	1.27809	0.0401914	0.000133738	0.000170929	Trifunctional enzyme subunit alpha, mitochondrial isoform Iso 1	HADHA	763
nxp:NX_O75390-1	1.27896	0.013498	0.000185182	0.00023684	Citrate synthase, mitochondrial isoform Iso 1	CS	466
nxp:NX_P51659-3	1.27952	0.00263149	0.000156765	0.000200583	Peroxisomal multifunctional enzyme type 2 isoform Iso 3	HSD17B4	718
nxp:NX_Q15365-1	1.28055	0.00591812	0.000242581	0.000310637	Poly(rC)-binding protein 1 isoform Iso 1	PCBP1	356
nxp:NX_Q4KMQ2-3	1.28081	0.0290149	9.46855e-05	0.000121274	Anoctamin-6 isoform Iso 3	ANO6	892
nxp:NX_P14618-2	1.28088	0.0200146	0.0015168	0.00194283	Pyruvate kinase PKM isoform M1	PKM	531
nxp:NX_Q92930-1	1.28091	0.0343027	0.000168464	0.000215788	Ras-related protein Rab-8B isoform Iso 1	RAB8B	207
nxp:NX_O15143-1	1.28095	0.0120808	0.00035119	0.000449859	Actin-related protein 2/3 complex subunit 1B isoform Iso 1	ARPC1B	372
nxp:NX_P08134-1	1.28099	0.0201929	0.000588792	0.000754234	Rho-related GTP-binding protein RhoC isoform Iso 1	RHOC	193
nxp:NX_P48643-2	1.281	0.0298638	0.000224319	0.000287352	T-complex protein 1 subunit epsilon isoform Iso 2	CCT5	448
nxp:NX_Q13201-1	1.28246	0.00342927	0.000496544	0.000636795	Multimerin-1 isoform Iso 1	MMRN1	1228
nxp:NX_Q86VP6-2	1.28335	0.00612079	9.68641e-05	0.00012431	Cullin-associated NEDD8-dissociated protein 1 isoform Iso 2	CAND1	1062
nxp:NX_O00429-4	1.28358	0.00499896	0.000375128	0.000481507	Dynamin-1-like protein isoform Iso 3	DNM1L	699
nxp:NX_O00429-5	1.28496	0.00557338	0.000362329	0.000465579	Dynamin-1-like protein isoform Iso 5	DNM1L	710
nxp:NX_Q16891-3	1.28529	0.0384836	7.7376e-05	9.94505e-05	MICOS complex subunit MIC60 isoform Iso 3	IMMT	726
nxp:NX_P48643-1	1.28673	0.0176553	0.000196931	0.000253398	T-complex protein 1 subunit epsilon isoform Iso 1	CCT5	541
nxp:NX_Q14344-1	1.2871	0.0125041	0.000181483	0.000233586	Guanine nucleotide-binding protein subunit alpha-13 isoform Iso 1	GNA13	377
nxp:NX_P51659-1	1.29043	0.00392663	0.000169753	0.000219055	Peroxisomal multifunctional enzyme type 2 isoform Iso 1	HSD17B4	736
nxp:NX_Q9BSJ8-2	1.29204	0.0200287	0.000112819	0.000145768	Extended synaptotagmin-1 isoform Iso 2	ESYT1	1114
nxp:NX_P61006-1	1.29259	0.00311673	0.000287663	0.000371831	Ras-related protein Rab-8A isoform Iso 1	RAB8A	207
nxp:NX_P06576-1	1.29431	0.000389902	0.000560757	0.00072579	ATP synthase subunit beta, mitochondrial isoform Iso 1	ATP5F1B	529
nxp:NX_P50990-3	1.29534	0.0256794	0.000262612	0.000340173	T-complex protein 1 subunit theta isoform Iso 3	CCT8	475
nxp:NX_O43852-9	1.29549	0.00497804	0.000307147	0.000397907	Calumenin isoform Iso 9	CALU	154
nxp:NX_P22392-2	1.29724	0.00509281	0.000457728	0.000593783	Nucleoside diphosphate kinase B isoform Iso 3	NME2	267
nxp:NX_P31948-1	1.29775	0.0208275	0.000160679	0.000208521	Stress-induced-phosphoprotein 1 isoform Iso 1	STIP1	543
nxp:NX_O00232-1	1.2995	0.036915	6.35196e-05	8.25434e-05	26S proteasome non-ATPase regulatory subunit 12 isoform Iso 1	PSMD12	456
nxp:NX_Q99832-1	1.29953	0.00449792	0.000211647	0.000275042	T-complex protein 1 subunit eta isoform Iso 1	CCT7	543
nxp:NX_O60361-1	1.30139	0.0313596	0.000523698	0.000681535	Putative nucleoside diphosphate kinase isoform Iso 1	NME2P1	137
nxp:NX_Q684P5-1	1.30201	0.0120681	6.9177e-05	9.00693e-05	Rap1 GTPase-activating protein 2 isoform Iso 1	RAP1GAP2	730
nxp:NX_P25705-1	1.30207	0.00170961	0.000400122	0.000520988	ATP synthase subunit alpha, mitochondrial isoform Iso 1	ATP5F1A	553
nxp:NX_P36959-1	1.30338	0.0386601	0.00013915	0.000181364	GMP reductase 1 isoform Iso 1	GMPR	345
nxp:NX_Q06323-3	1.30391	0.0269278	0.000319059	0.000416025	Proteasome activator complex subunit 1 isoform Iso 3	PSME1	233
nxp:NX_P06733-1	1.30505	0.0128924	0.00126245	0.00164757	Alpha-enolase isoform alpha-enolase	ENO1	434
nxp:NX_O75340-1	1.30701	0.0322546	9.06537e-05	0.000118485	Programmed cell death protein 6 isoform Iso 1	PDCD6	191
nxp:NX_Q06323-1	1.30799	0.0156989	0.000303977	0.000397597	Proteasome activator complex subunit 1 isoform Iso 1	PSME1	249
nxp:NX_O14818-4	1.30805	0.0377587	0.000134357	0.000175745	Proteasome subunit alpha type-7 isoform Iso 3	PSMA7	149
nxp:NX_Q9UHB6-1	1.30925	0.0108042	4.07309e-05	5.33268e-05	LIM domain and actin-binding protein 1 isoform Beta	LIMA1	759
nxp:NX_Q10567-1	1.30946	0.00150854	0.000138894	0.000181876	AP-1 complex subunit beta-1 isoform A	AP1B1	949
nxp:NX_Q99832-4	1.31052	0.00966338	0.000191974	0.000251585	T-complex protein 1 subunit eta isoform Iso 4	CCT7	456
nxp:NX_Q14165-1	1.31242	0.0244505	0.000216233	0.000283789	Malectin isoform Iso 1	MLEC	292
nxp:NX_Q15366-2	1.31255	0.00629848	0.000138522	0.000181817	Poly(rC)-binding protein 2 isoform Iso 2	PCBP2	366
nxp:NX_P35232-1	1.3141	0.0330706	0.000220536	0.000289805	Prohibitin isoform Iso 1	PHB	272
nxp:NX_Q9Y6C2-1	1.31611	0.0390897	0.000187022	0.000246142	EMILIN-1 isoform Iso 1	EMILIN1	1016
nxp:NX_P61586-1	1.31816	0.00740999	0.000692896	0.000913348	Transforming protein RhoA isoform Iso 1	RHOA	193
nxp:NX_P17987-1	1.31908	0.0080205	0.000247263	0.000326159	T-complex protein 1 subunit alpha isoform Iso 1	TCP1	556
nxp:NX_P04792-1	1.32107	0.0302459	0.000800823	0.00105794	Heat shock protein beta-1 isoform Iso 1	HSPB1	205
nxp:NX_P55209-2	1.3212	0.00185535	0.000429491	0.000567444	Nucleosome assembly protein 1-like 1 isoform Iso 2	NAP1L1	368
nxp:NX_P04844-1	1.32202	0.0145356	0.000128219	0.000169509	Dolichyl-diphosphooligosaccharide--protein glycosyltransferase subunit 2 isoform Iso 1	RPN2	631
nxp:NX_Q9UKE5-6	1.32527	0.006963	2.66718e-05	3.53475e-05	TRAF2 and NCK-interacting protein kinase isoform Iso 6	TNIK	1323
nxp:NX_P22694-8	1.32557	0.0244576	0.00012659	0.000167804	cAMP-dependent protein kinase catalytic subunit beta isoform Iso 8	PRKACB	257
nxp:NX_O43815-1	1.32578	0.0400263	4.45536e-05	5.90685e-05	Striatin isoform Iso 1	STRN	780
nxp:NX_Q9Y5P6-2	1.32637	0.0153915	4.95322e-05	6.5698e-05	Mannose-1-phosphate guanyltransferase beta isoform Iso 2	GMPPB	387
nxp:NX_O14818-1	1.32647	0.018809	0.000130562	0.000173187	Proteasome subunit alpha type-7 isoform Iso 1	PSMA7	248
nxp:NX_Q13200-2	1.32717	0.0165864	6.73591e-05	8.93967e-05	26S proteasome non-ATPase regulatory subunit 2 isoform Iso 2	PSMD2	749
nxp:NX_Q14697-2	1.32773	0.00224854	0.00019677	0.000261256	Neutral alpha-glucosidase AB isoform Iso 2	GANAB	966
nxp:NX_O43747-1	1.32839	0.0148702	6.60711e-05	8.77683e-05	AP-1 complex subunit gamma-1 isoform Iso 1	AP1G1	822
nxp:NX_Q9BSJ8-1	1.32928	0.0115276	0.000122464	0.000162788	Extended synaptotagmin-1 isoform Iso 1	ESYT1	1104
nxp:NX_P09486-1	1.33023	0.0256629	0.000577693	0.000768466	SPARC isoform Iso 1	SPARC	303
nxp:NX_Q9NP72-3	1.33085	0.0236542	0.000128834	0.000171458	Ras-related protein Rab-18 isoform Iso 3	RAB18	142
nxp:NX_P13804-2	1.33171	0.0328006	0.00014381	0.000191513	Electron transfer flavoprotein subunit alpha, mitochondrial isoform Iso 2	ETFA	284
nxp:NX_A0AVT1-1	1.33186	0.03289	3.93009e-05	5.23431e-05	Ubiquitin-like modifier-activating enzyme 6 isoform Iso 1	UBA6	1052
nxp:NX_P54920-1	1.33198	0.00902073	0.000399527	0.000532161	Alpha-soluble NSF attachment protein isoform Iso 1	NAPA	295
nxp:NX_Q10567-4	1.33282	0.00189483	0.000144321	0.000192354	AP-1 complex subunit beta-1 isoform Iso 4	AP1B1	919
nxp:NX_Q14697-1	1.33368	0.000384917	0.000226819	0.000302504	Neutral alpha-glucosidase AB isoform Iso 1	GANAB	944
nxp:NX_P10124-1	1.33399	0.0114837	0.000391184	0.000521835	Serglycin isoform Iso 1	SRGN	158
nxp:NX_Q9H939-1	1.33482	0.000122736	0.000258991	0.000345706	Proline-serine-threonine phosphatase-interacting protein 2 isoform Iso 1	PSTPIP2	334
nxp:NX_P14618-1	1.33669	0.0140506	0.00169	0.00225901	Pyruvate kinase PKM isoform M2	PKM	531
nxp:NX_O00429-7	1.33692	0.00183898	0.000367676	0.000491552	Dynamin-1-like protein isoform Iso 7	DNM1L	533
nxp:NX_Q00610-2	1.33694	0.00134674	0.000380217	0.000508327	Clathrin heavy chain 1 isoform Iso 2	CLTC	1639
nxp:NX_Q8NE86-3	1.33697	0.0377899	0.000139697	0.000186772	Calcium uniporter protein, mitochondrial isoform Iso 3	MCU	302
nxp:NX_Q9H939-2	1.33703	0.000970743	0.000178361	0.000238474	Proline-serine-threonine phosphatase-interacting protein 2 isoform Iso 2	PSTPIP2	312
nxp:NX_O75340-2	1.33706	0.00488542	8.79736e-05	0.000117626	Programmed cell death protein 6 isoform Iso 2	PDCD6	189
nxp:NX_P45974-2	1.33755	0.00477727	8.88496e-05	0.00011884	Ubiquitin carboxyl-terminal hydrolase 5 isoform Short	USP5	835
nxp:NX_Q99832-2	1.33912	0.0223464	0.000225128	0.000301474	T-complex protein 1 subunit eta isoform Iso 2	CCT7	339
nxp:NX_Q92973-1	1.33973	0.0193982	3.84381e-05	5.14965e-05	Transportin-1 isoform Iso 1	TNPO1	898
nxp:NX_P31939-2	1.34077	0.00415969	0.000149132	0.000199952	Bifunctional purine biosynthesis protein PURH isoform Iso 2	ATIC	591
nxp:NX_P61201-2	1.34485	0.0243428	6.45928e-05	8.68677e-05	COP9 signalosome complex subunit 2 isoform Iso 2	COPS2	450
nxp:NX_Q96AG4-1	1.34542	0.000940755	0.000142972	0.000192357	Leucine-rich repeat-containing protein 59 isoform Iso 1	LRRC59	307
nxp:NX_P55209-3	1.34582	0.00453063	0.000403332	0.000542811	Nucleosome assembly protein 1-like 1 isoform Iso 3	NAP1L1	323
nxp:NX_Q709C8-1	1.34769	0.035758	1.31551e-05	1.77291e-05	Vacuolar protein sorting-associated protein 13C isoform Iso 1	VPS13C	3753
nxp:NX_P05141-1	1.35032	0.00586607	0.000354077	0.000478119	ADP/ATP translocase 2 isoform Iso 1	SLC25A5	298
nxp:NX_P62937-1	1.35125	0.000977905	0.00192078	0.00259545	Peptidyl-prolyl cis-trans isomerase A isoform Iso 1	PPIA	165
nxp:NX_P35606-1	1.35305	0.000294442	0.000103584	0.000140154	Coatomer subunit beta' isoform Iso 1	COPB2	906
nxp:NX_Q00688-1	1.35513	0.00283597	8.9911e-05	0.000121841	Peptidyl-prolyl cis-trans isomerase FKBP3 isoform Iso 1	FKBP3	224
nxp:NX_P14618-3	1.35532	0.0141052	0.00151513	0.00205347	Pyruvate kinase PKM isoform Iso 3	PKM	516
nxp:NX_P24557-4	1.35539	0.0192853	0.000282645	0.000383095	Thromboxane-A synthase isoform Iso 4	TBXAS1	459
nxp:NX_O43815-2	1.35548	0.0282155	4.71357e-05	6.38913e-05	Striatin isoform Iso 2	STRN	731
nxp:NX_P50453-1	1.35643	0.00920819	0.000170963	0.000231899	Serpin B9 isoform Iso 1	SERPINB9	376
nxp:NX_P12236-1	1.35733	0.0110003	0.000309644	0.000420289	ADP/ATP translocase 3 isoform Iso 1	SLC25A6	298
nxp:NX_Q7KZF4-1	1.35941	0.000193555	0.000131512	0.000178779	Staphylococcal nuclease domain-containing protein 1 isoform Iso 1	SND1	910
nxp:NX_Q9Y3P9-1	1.35972	0.0388086	5.17925e-05	7.04234e-05	Rab GTPase-activating protein 1 isoform Iso 1	RABGAP1	1069
nxp:NX_O00264-1	1.36003	0.0120977	0.000230057	0.000312884	Membrane-associated progesterone receptor component 1 isoform Iso 1	PGRMC1	195
nxp:NX_O75915-1	1.36067	0.00304177	0.000360133	0.000490023	PRA1 family protein 3 isoform Iso 1	ARL6IP5	188
nxp:NX_Q9UFN0-1	1.36273	0.0402368	0.000189828	0.000258684	Protein NipSnap homolog 3A isoform Iso 1	NIPSNAP3A	247
nxp:NX_P11142-2	1.36451	5.20295e-05	0.00113649	0.00155075	Heat shock cognate 71 kDa protein isoform Iso 2	HSPA8	493
nxp:NX_P05067-10	1.36457	0.0334289	0.000118912	0.000162264	Amyloid-beta precursor protein isoform APP639	APP	639
nxp:NX_Q9BS26-1	1.36461	0.00095393	0.000198784	0.000271264	Endoplasmic reticulum resident protein 44 isoform Iso 1	ERP44	406
nxp:NX_P16152-1	1.36465	0.00511467	0.000192936	0.000263291	Carbonyl reductase [NADPH] 1 isoform Iso 1	CBR1	277
nxp:NX_P78371-1	1.3649	0.00349446	0.000305727	0.000417287	T-complex protein 1 subunit beta isoform Iso 1	CCT2	535
nxp:NX_Q8NBS9-1	1.36574	0.0294018	0.000118382	0.000161679	Thioredoxin domain-containing protein 5 isoform Iso 1	TXNDC5	432
nxp:NX_Q14643-4	1.36586	0.0199923	4.31432e-05	5.89277e-05	Inositol 1,4,5-trisphosphate receptor type 1 isoform Iso 4	ITPR1	2695
nxp:NX_P60953-1	1.36966	0.0225564	0.000407573	0.000558236	Cell division control protein 42 homolog isoform Iso 1	CDC42	191
nxp:NX_P11142-1	1.36981	1.29653e-05	0.000953391	0.00130596	Heat shock cognate 71 kDa protein isoform Iso 1	HSPA8	646
nxp:NX_Q03519-1	1.36988	0.0188666	4.52021e-05	6.19214e-05	Antigen peptide transporter 2 isoform Iso 1	TAP2	686
nxp:NX_Q15382-1	1.37039	0.021109	0.000106298	0.000145671	GTP-binding protein Rheb isoform Iso 1	RHEB	184
nxp:NX_P40227-2	1.37086	0.00314839	0.000152101	0.00020851	T-complex protein 1 subunit zeta isoform Iso 2	CCT6A	486
nxp:NX_P09622-3	1.37604	0.0204616	0.000103482	0.000142396	Dihydrolipoyl dehydrogenase, mitochondrial isoform Iso 3	DLD	461
nxp:NX_P60228-1	1.37626	0.0399396	3.21204e-05	4.42058e-05	Eukaryotic translation initiation factor 3 subunit E isoform Iso 1	EIF3E	445
nxp:NX_Q14254-1	1.37755	0.0133179	0.000141497	0.00019492	Flotillin-2 isoform Iso 1	FLOT2	428
nxp:NX_Q9H223-1	1.37907	0.00527085	9.33667e-05	0.00012876	EH domain-containing protein 4 isoform Iso 1	EHD4	541
nxp:NX_P00505-1	1.37917	0.00824322	0.000124091	0.000171142	Aspartate aminotransferase, mitochondrial isoform Iso 1	GOT2	430
nxp:NX_Q14240-1	1.38212	0.0218283	0.000163084	0.000225402	Eukaryotic initiation factor 4A-II isoform Iso 1	EIF4A2	407
nxp:NX_P07237-1	1.38252	3.38646e-05	0.000538145	0.000743995	Protein disulfide-isomerase isoform Iso 1	P4HB	508
nxp:NX_Q14019-1	1.38274	0.00748625	0.000651808	0.00090128	Coactosin-like protein isoform Iso 1	COTL1	142
nxp:NX_O15427-1	1.38361	0.0402113	4.78274e-05	6.61745e-05	Monocarboxylate transporter 4 isoform Iso 1	SLC16A3	465
nxp:NX_P84085-1	1.38373	0.0355925	0.000548408	0.000758848	ADP-ribosylation factor 5 isoform Iso 1	ARF5	180
nxp:NX_P0DP25-1	1.38413	0.00406627	0.000905453	0.00125327	Calmodulin-3 isoform Iso 1	CALM3	149
nxp:NX_Q15067-1	1.38443	0.0176785	8.06996e-05	0.000111723	Peroxisomal acyl-coenzyme A oxidase 1 isoform Iso 1	ACOX1	660
nxp:NX_P09104-2	1.38506	0.0350996	0.000501466	0.000694562	Gamma-enolase isoform Iso 2	ENO2	391
nxp:NX_Q9UNM6-1	1.38586	0.0319894	7.83003e-05	0.000108513	26S proteasome non-ATPase regulatory subunit 13 isoform Iso 1	PSMD13	376
nxp:NX_O15144-1	1.38598	0.000351729	0.000598679	0.000829755	Actin-related protein 2/3 complex subunit 2 isoform Iso 1	ARPC2	300
nxp:NX_P27824-2	1.38647	3.57332e-05	0.000342902	0.000475423	Calnexin isoform Iso 2	CANX	627
nxp:NX_P40227-1	1.38739	0.00109324	0.000160154	0.000222196	T-complex protein 1 subunit zeta isoform Iso 1	CCT6A	531
nxp:NX_Q9UKE5-8	1.38819	0.00471394	2.70813e-05	3.75941e-05	TRAF2 and NCK-interacting protein kinase isoform Iso 8	TNIK	1268
nxp:NX_Q9NP72-2	1.38907	0.0274186	0.000122025	0.000169502	Ras-related protein Rab-18 isoform Iso 2	RAB18	235
nxp:NX_P05067-1	1.38914	0.0206341	0.000124161	0.000172477	Amyloid-beta precursor protein isoform APP770	APP	770
nxp:NX_O75947-1	1.38999	0.00883744	0.000208273	0.000289498	ATP synthase subunit d, mitochondrial isoform Iso 1	ATP5PD	161
nxp:NX_O00264-2	1.39001	0.0256406	0.000197358	0.00027433	Membrane-associated progesterone receptor component 1 isoform Iso 2	PGRMC1	143
nxp:NX_Q96AP7-1	1.39002	0.0301913	0.000147896	0.000205578	Endothelial cell-selective adhesion molecule isoform Iso 1	ESAM	390
nxp:NX_P00338-3	1.39049	0.000894843	0.000694386	0.000965539	L-lactate dehydrogenase A chain isoform Iso 3	LDHA	361
nxp:NX_Q13310-2	1.39147	0.022194	2.226e-05	3.0974e-05	Polyadenylate-binding protein 4 isoform Iso 2	PABPC4	631
nxp:NX_P00338-5	1.39526	0.000848492	0.000754264	0.0010524	L-lactate dehydrogenase A chain isoform Iso 5	LDHA	241
nxp:NX_Q8TAA3-2	1.3957	0.0227786	6.46449e-05	9.02251e-05	Proteasome subunit alpha-type 8 isoform Iso 2	PSMA8	212
nxp:NX_O60749-1	1.3961	0.016388	6.75723e-05	9.43375e-05	Sorting nexin-2 isoform Iso 1	SNX2	519
nxp:NX_Q9Y6C2-2	1.39971	0.0194829	0.000197685	0.000276702	EMILIN-1 isoform Iso 2	EMILIN1	347
nxp:NX_O15126-1	1.39977	0.0374233	2.33943e-05	3.27466e-05	Secretory carrier-associated membrane protein 1 isoform Iso 1	SCAMP1	338
nxp:NX_P60763-1	1.4008	0.0171636	0.000430253	0.0006027	Ras-related C3 botulinum toxin substrate 3 isoform Iso 1	RAC3	192
nxp:NX_P54652-1	1.40253	6.81867e-05	0.000316819	0.000444348	Heat shock-related 70 kDa protein 2 isoform Iso 1	HSPA2	639
nxp:NX_O00410-3	1.40531	0.0135859	5.4708e-05	7.68818e-05	Importin-5 isoform Iso 3	IPO5	1115
nxp:NX_Q13637-1	1.40633	0.0129647	0.000317021	0.000445837	Ras-related protein Rab-32 isoform Iso 1	RAB32	225
nxp:NX_P55809-1	1.40652	0.0235264	6.80147e-05	9.56644e-05	Succinyl-CoA:3-ketoacid coenzyme A transferase 1, mitochondrial isoform Iso 1	OXCT1	520
nxp:NX_Q9NVG8-2	1.40653	0.00282311	7.49373e-05	0.000105402	TBC1 domain family member 13 isoform Iso 2	TBC1D13	275
nxp:NX_P04844-2	1.40679	0.000382257	0.000138142	0.000194338	Dolichyl-diphosphooligosaccharide--protein glycosyltransferase subunit 2 isoform Iso 2	RPN2	615
nxp:NX_P62714-1	1.40809	0.0362334	0.000108878	0.000153311	Serine/threonine-protein phosphatase 2A catalytic subunit beta isoform isoform Iso 1	PPP2CB	309
nxp:NX_P46459-1	1.4088	0.0126492	5.75769e-05	8.11142e-05	Vesicle-fusing ATPase isoform Iso 1	NSF	744
nxp:NX_O76013-2	1.41003	0.0288022	1.5388e-05	2.16976e-05	Keratin, type I cuticular Ha6 isoform Iso 2	KRT36	417
nxp:NX_P50991-2	1.41027	0.00702535	0.000211624	0.000298447	T-complex protein 1 subunit delta isoform Iso 2	CCT4	509
nxp:NX_Q9HB90-1	1.41248	0.0231259	1.7201e-05	2.4296e-05	Ras-related GTP-binding protein C isoform Iso 1	RRAGC	399
nxp:NX_P04843-1	1.41272	0.000724747	0.000223262	0.000315406	Dolichyl-diphosphooligosaccharide--protein glycosyltransferase subunit 1 isoform Iso 1	RPN1	607
nxp:NX_Q99623-1	1.41289	0.0218512	0.000158231	0.000223562	Prohibitin-2 isoform Iso 1	PHB2	299
nxp:NX_P00505-2	1.41317	0.0015607	0.000115238	0.000162851	Aspartate aminotransferase, mitochondrial isoform Iso 2	GOT2	387
nxp:NX_P61026-1	1.4133	0.00280712	0.000433837	0.000613144	Ras-related protein Rab-10 isoform Iso 1	RAB10	200
nxp:NX_Q9NR31-1	1.41348	0.0389521	0.000283805	0.000401153	GTP-binding protein SAR1a isoform Iso 1	SAR1A	198
nxp:NX_P35613-4	1.41363	0.030505	0.000113186	0.000160004	Basigin isoform Iso 4	BSG	205
nxp:NX_P30048-1	1.4139	0.00712775	0.000295155	0.000417318	Thioredoxin-dependent peroxide reductase, mitochondrial isoform Iso 1	PRDX3	256
nxp:NX_Q9UEY8-2	1.41412	0.006043	6.12191e-05	8.65711e-05	Gamma-adducin isoform Iso 1	ADD3	674
nxp:NX_P16109-1	1.41516	0.000461609	0.000239702	0.000339216	P-selectin isoform Iso 1	SELP	830
nxp:NX_P31948-3	1.41702	0.0131919	0.00014722	0.000208614	Stress-induced-phosphoprotein 1 isoform Iso 3	STIP1	519
nxp:NX_P13804-1	1.41708	0.00272486	0.000131127	0.000185817	Electron transfer flavoprotein subunit alpha, mitochondrial isoform Iso 1	ETFA	333
nxp:NX_P48741-1	1.41773	0.0120599	0.000226759	0.000321482	Putative heat shock 70 kDa protein 7 isoform Iso 1	HSPA7	367
nxp:NX_P53675-2	1.41779	0.000922201	7.76731e-05	0.000110124	Clathrin heavy chain 2 isoform Iso 2	CLTCL1	1583
nxp:NX_P00338-4	1.41835	0.000999311	0.000792971	0.00112471	L-lactate dehydrogenase A chain isoform Iso 4	LDHA	274
nxp:NX_P13489-1	1.41896	0.00298802	0.000176549	0.000250516	Ribonuclease inhibitor isoform Iso 1	RNH1	461
nxp:NX_Q9UBS4-1	1.41983	0.0169438	0.000112876	0.000160265	DnaJ homolog subfamily B member 11 isoform Iso 1	DNAJB11	358
nxp:NX_P61019-1	1.42006	0.0188769	0.000207302	0.000294381	Ras-related protein Rab-2A isoform Iso 1	RAB2A	212
nxp:NX_P34897-1	1.42127	0.0356515	5.10089e-05	7.24974e-05	Serine hydroxymethyltransferase, mitochondrial isoform Iso 1	SHMT2	504
nxp:NX_O00194-1	1.42163	0.000123801	0.000757302	0.0010766	Ras-related protein Rab-27B isoform Iso 1	RAB27B	218
nxp:NX_P62820-1	1.42192	0.0392147	0.00030776	0.000437609	Ras-related protein Rab-1A isoform Iso 1	RAB1A	205
nxp:NX_P28062-2	1.42267	0.00305126	0.000131045	0.000186434	Proteasome subunit beta type-8 isoform Iso 2	PSMB8	272
nxp:NX_Q9Y3I0-1	1.42319	0.027255	4.80609e-05	6.83997e-05	tRNA-splicing ligase RtcB homolog isoform Iso 1	RTCB	505
nxp:NX_O60268-3	1.42327	0.013278	8.0354e-05	0.000114365	Uncharacterized protein KIAA0513 isoform Iso 3	KIAA0513	401
nxp:NX_Q9Y266-1	1.42378	0.0399469	4.38662e-05	6.24555e-05	Nuclear migration protein nudC isoform Iso 1	NUDC	331
nxp:NX_P50991-1	1.42519	0.00481701	0.000201517	0.0002872	T-complex protein 1 subunit delta isoform Iso 1	CCT4	539
nxp:NX_P48637-1	1.42766	0.00806295	7.9639e-05	0.000113697	Glutathione synthetase isoform Iso 1	GSS	474
nxp:NX_P26196-1	1.42967	0.0221381	5.22107e-05	7.4644e-05	Probable ATP-dependent RNA helicase DDX6 isoform Iso 1	DDX6	483
nxp:NX_P26641-1	1.4312	0.000224719	0.000269105	0.000385143	Elongation factor 1-gamma isoform Iso 1	EEF1G	437
nxp:NX_Q99623-2	1.43206	0.0190659	0.000167461	0.000239814	Prohibitin-2 isoform Iso 2	PHB2	261
nxp:NX_Q9Y4L1-1	1.43591	0.00196016	0.000132673	0.000190506	Hypoxia up-regulated protein 1 isoform Iso 1	HYOU1	999
nxp:NX_P35613-2	1.43595	0.0119207	0.000106592	0.000153061	Basigin isoform Iso 2	BSG	269
nxp:NX_P12235-1	1.4369	0.00637528	0.000233641	0.000335719	ADP/ATP translocase 1 isoform Iso 1	SLC25A4	298
nxp:NX_Q9H845-1	1.43694	0.0250451	1.76119e-05	2.53072e-05	Complex I assembly factor ACAD9, mitochondrial isoform Iso 1	ACAD9	621
nxp:NX_P68036-1	1.43946	0.00650221	0.000388454	0.000559165	Ubiquitin-conjugating enzyme E2 L3 isoform Iso 1	UBE2L3	154
nxp:NX_O60506-5	1.44079	0.0286043	5.99313e-05	8.63482e-05	Heterogeneous nuclear ribonucleoprotein Q isoform Iso 5	SYNCRIP	410
nxp:NX_P68036-2	1.44138	0.0049916	0.000423818	0.000610882	Ubiquitin-conjugating enzyme E2 L3 isoform Iso 2	UBE2L3	122
nxp:NX_Q8WUD1-1	1.44139	0.0214823	0.000154586	0.000222819	Ras-related protein Rab-2B isoform Iso 1	RAB2B	216
nxp:NX_P15153-1	1.44476	0.0012542	0.000478759	0.000691693	Ras-related C3 botulinum toxin substrate 2 isoform Iso 1	RAC2	192
nxp:NX_Q9NVG8-1	1.44662	0.0107842	5.99101e-05	8.66674e-05	TBC1 domain family member 13 isoform Iso 1	TBC1D13	400
nxp:NX_P61966-1	1.44855	0.024182	7.20786e-05	0.000104409	AP-1 complex subunit sigma-1A isoform Iso 1	AP1S1	158
nxp:NX_Q96DZ9-4	1.44935	0.00287047	0.000619457	0.000897811	CKLF-like MARVEL transmembrane domain-containing protein 5 isoform Iso 4	CMTM5	74
nxp:NX_Q96T76-8	1.44994	0.0288223	7.34799e-06	1.06541e-05	MMS19 nucleotide excision repair protein homolog isoform Iso 5	MMS19	1051
nxp:NX_P14314-1	1.4502	0.00252636	0.000142242	0.000206279	Glucosidase 2 subunit beta isoform Iso 1	PRKCSH	528
nxp:NX_P30101-1	1.45094	1e-05	0.000855673	0.00124153	Protein disulfide-isomerase A3 isoform Iso 1	PDIA3	505
nxp:NX_Q9NT62-2	1.45165	0.010188	3.48797e-05	5.06333e-05	Ubiquitin-like-conjugating enzyme ATG3 isoform Iso 2	ATG3	311
nxp:NX_Q9H9B4-1	1.45277	0.00565925	6.90037e-05	0.000100246	Sideroflexin-1 isoform Iso 1	SFXN1	322
nxp:NX_Q99798-1	1.45352	0.000554068	0.000105088	0.000152748	Aconitate hydratase, mitochondrial isoform Iso 1	ACO2	780
nxp:NX_Q9Y262-1	1.45446	0.00252001	6.89752e-05	0.000100322	Eukaryotic translation initiation factor 3 subunit L isoform Iso 1	EIF3L	564
nxp:NX_Q969H8-1	1.45479	0.0168016	9.39258e-05	0.000136642	Myeloid-derived growth factor isoform Iso 1	MYDGF	173
nxp:NX_P31040-3	1.45481	0.00888302	7.93539e-05	0.000115445	Succinate dehydrogenase [ubiquinone] flavoprotein subunit, mitochondrial isoform Iso 3	SDHA	519
nxp:NX_P11310-1	1.4552	0.00675695	0.000108979	0.000158586	Medium-chain specific acyl-CoA dehydrogenase, mitochondrial isoform Iso 1	ACADM	421
nxp:NX_O95861-4	1.45693	0.0252408	4.30506e-05	6.27219e-05	3'(2'),5'-bisphosphate nucleotidase 1 isoform Iso 4	BPNT1	272
nxp:NX_Q99969-1	1.4576	0.0102633	6.73394e-05	9.81538e-05	Retinoic acid receptor responder protein 2 isoform Iso 1	RARRES2	163
nxp:NX_P20645-1	1.45761	0.0121751	8.14e-05	0.00011865	Cation-dependent mannose-6-phosphate receptor isoform Iso 1	M6PR	277
nxp:NX_P05198-1	1.46035	0.00817204	0.000183165	0.000267485	Eukaryotic translation initiation factor 2 subunit 1 isoform Iso 1	EIF2S1	315
nxp:NX_P30085-2	1.46501	0.016841	0.000134428	0.000196938	UMP-CMP kinase isoform Iso 2	CMPK1	147
nxp:NX_P30085-3	1.46714	0.00558278	0.000153642	0.000225415	UMP-CMP kinase isoform Iso 3	CMPK1	228
nxp:NX_O60763-1	1.4672	0.00286061	6.04508e-05	8.86931e-05	General vesicular transport factor p115 isoform Iso 1	USO1	962
nxp:NX_O94925-2	1.46736	0.0226085	5.85387e-05	8.58973e-05	Glutaminase kidney isoform, mitochondrial isoform Iso 2	GLS	169
nxp:NX_P20042-1	1.46776	0.000543412	8.49548e-05	0.000124694	Eukaryotic translation initiation factor 2 subunit 2 isoform Iso 1	EIF2S2	333
nxp:NX_P30048-2	1.46869	0.00152134	0.000305421	0.00044857	Thioredoxin-dependent peroxide reductase, mitochondrial isoform Iso 2	PRDX3	238
nxp:NX_P26639-1	1.46895	1e-05	9.64513e-05	0.000141682	Threonine--tRNA ligase 1, cytoplasmic isoform Iso 1	TARS1	723
nxp:NX_P14314-2	1.46978	0.00134433	0.00015047	0.000221158	Glucosidase 2 subunit beta isoform Iso 2	PRKCSH	525
nxp:NX_Q9NYU2-1	1.47234	0.00101285	7.98312e-05	0.000117538	UDP-glucose:glycoprotein glucosyltransferase 1 isoform Iso 1	UGGT1	1555
nxp:NX_P17066-1	1.47261	0.000684673	0.000183109	0.000269647	Heat shock 70 kDa protein 6 isoform Iso 1	HSPA6	643
nxp:NX_P53004-1	1.47402	0.00218521	0.000138543	0.000204216	Biliverdin reductase A isoform Iso 1	BLVRA	296
nxp:NX_P11233-1	1.47492	0.00825577	0.000105758	0.000155984	Ras-related protein Ral-A isoform Iso 1	RALA	206
nxp:NX_Q9Y262-2	1.47549	0.00274659	7.2256e-05	0.000106613	Eukaryotic translation initiation factor 3 subunit L isoform Iso 2	EIF3L	516
nxp:NX_O15439-2	1.4759	0.0279278	3.01495e-05	4.44976e-05	Multidrug resistance-associated protein 4 isoform Iso 2	ABCC4	1278
nxp:NX_P48556-1	1.47591	0.0075654	2.86974e-05	4.23549e-05	26S proteasome non-ATPase regulatory subunit 8 isoform Iso 1	PSMD8	350
nxp:NX_O75947-2	1.47679	0.0119443	0.000170491	0.000251779	ATP synthase subunit d, mitochondrial isoform Iso 2	ATP5PD	137
nxp:NX_P41091-1	1.47685	0.00678968	7.97628e-05	0.000117798	Eukaryotic translation initiation factor 2 subunit 3 isoform Iso 1	EIF2S3	472
nxp:NX_Q8N5K1-1	1.47918	0.0131147	0.000144352	0.000213522	CDGSH iron-sulfur domain-containing protein 2 isoform Iso 1	CISD2	135
nxp:NX_Q8IZD0-2	1.4792	0.0325583	2.24357e-05	3.31869e-05	Sterile alpha motif domain-containing protein 14 isoform Iso 2	SAMD14	445
nxp:NX_O95573-1	1.48252	0.0151054	1.82732e-05	2.70905e-05	Long-chain-fatty-acid--CoA ligase 3 isoform Iso 1	ACSL3	720
nxp:NX_Q9Y4L1-2	1.48259	0.000241733	0.000155807	0.000230998	Hypoxia up-regulated protein 1 isoform Iso 2	HYOU1	559
nxp:NX_P61604-1	1.48279	0.00175813	0.000450456	0.000667932	10 kDa heat shock protein, mitochondrial isoform Iso 1	HSPE1	102
nxp:NX_O60506-2	1.48359	0.0158564	5.61439e-05	8.32948e-05	Heterogeneous nuclear ribonucleoprotein Q isoform Iso 2	SYNCRIP	588
nxp:NX_P61077-3	1.48384	0.0246595	9.08055e-05	0.000134741	Ubiquitin-conjugating enzyme E2 D3 isoform Iso 3	UBE2D3	149
nxp:NX_P22061-1	1.48534	0.00565096	0.000269272	0.00039996	Protein-L-isoaspartate(D-aspartate) O-methyltransferase isoform Iso 1	PCMT1	227
nxp:NX_P31323-1	1.48592	0.00521998	0.000154756	0.000229956	cAMP-dependent protein kinase type II-beta regulatory subunit isoform Iso 1	PRKAR2B	418
nxp:NX_Q8TDB8-4	1.48715	0.0265085	0.000224764	0.000334259	Solute carrier family 2, facilitated glucose transporter member 14 isoform Iso 4	SLC2A14	411
nxp:NX_P62310-1	1.48737	0.0377059	6.93049e-05	0.000103082	U6 snRNA-associated Sm-like protein LSm3 isoform Iso 1	LSM3	102
nxp:NX_P49327-1	1.48749	0.00599412	0.000101735	0.00015133	Fatty acid synthase isoform Iso 1	FASN	2511
nxp:NX_P48739-1	1.49157	0.00253815	9.49055e-05	0.000141558	Phosphatidylinositol transfer protein beta isoform isoform Iso 1	PITPNB	271
nxp:NX_P31040-2	1.49311	0.00814661	7.14778e-05	0.000106724	Succinate dehydrogenase [ubiquinone] flavoprotein subunit, mitochondrial isoform Iso 2	SDHA	616
nxp:NX_Q58FG0-1	1.49327	0.00977093	0.000220515	0.000329288	Putative heat shock protein HSP 90-alpha A5 isoform Iso 1	HSP90AA5P	334
nxp:NX_Q92499-2	1.49407	0.00795021	4.65258e-05	6.95127e-05	ATP-dependent RNA helicase DDX1 isoform Iso 2	DDX1	622
nxp:NX_P55145-1	1.49481	0.00113651	0.000387906	0.000579845	Mesencephalic astrocyte-derived neurotrophic factor isoform Iso 1	MANF	182
nxp:NX_Q9HC07-1	1.49516	0.0116035	2.72059e-05	4.06771e-05	Transmembrane protein 165 isoform Iso 1	TMEM165	324
nxp:NX_P31321-1	1.49561	0.0211962	3.84701e-05	5.7536e-05	cAMP-dependent protein kinase type I-beta regulatory subunit isoform Iso 1	PRKAR1B	381
nxp:NX_P61019-2	1.49671	0.0218468	0.000142946	0.000213949	Ras-related protein Rab-2A isoform Iso 2	RAB2A	188
nxp:NX_P21796-1	1.49683	0.0176405	0.000172459	0.000258143	Voltage-dependent anion-selective channel protein 1 isoform Iso 1	VDAC1	283
nxp:NX_Q96DZ9-2	1.49719	0.00728323	0.000285647	0.000427669	CKLF-like MARVEL transmembrane domain-containing protein 5 isoform Iso 2	CMTM5	156
nxp:NX_O94905-1	1.49762	0.00328271	5.06042e-05	7.57859e-05	Erlin-2 isoform Iso 1	ERLIN2	339
nxp:NX_Q15366-7	1.5004	0.000410251	0.000147	0.000220558	Poly(rC)-binding protein 2 isoform Iso 7	PCBP2	318
nxp:NX_P51571-1	1.50169	0.00440289	0.000122926	0.000184597	Translocon-associated protein subunit delta isoform Iso 1	SSR4	173
nxp:NX_Q15067-2	1.50426	0.0142701	7.67142e-05	0.000115398	Peroxisomal acyl-coenzyme A oxidase 1 isoform Iso 2	ACOX1	660
nxp:NX_P43307-1	1.50583	0.0342835	3.74903e-05	5.64542e-05	Translocon-associated protein subunit alpha isoform Iso 1	SSR1	286
nxp:NX_P10155-3	1.50602	0.0320759	1.6365e-05	2.46461e-05	60 kDa SS-A/Ro ribonucleoprotein isoform Iso 3	RO60	518
nxp:NX_P18085-1	1.50686	0.014801	0.000486593	0.000733229	ADP-ribosylation factor 4 isoform Iso 1	ARF4	180
nxp:NX_O75380-1	1.50692	0.0325241	7.69437e-05	0.000115948	NADH dehydrogenase [ubiquinone] iron-sulfur protein 6, mitochondrial isoform Iso 1	NDUFS6	124
nxp:NX_P23381-1	1.5079	0.0217356	5.67824e-05	8.56221e-05	Tryptophan--tRNA ligase, cytoplasmic isoform Iso 1	WARS	471
nxp:NX_O60610-2	1.50795	0.000217934	0.000178725	0.000269508	Protein diaphanous homolog 1 isoform Iso 2	DIAPH1	1248
nxp:NX_Q2VIR3-1	1.50841	0.0158127	6.23207e-05	9.4005e-05	Eukaryotic translation initiation factor 2 subunit 3B isoform Iso 1	EIF2S3B	472
nxp:NX_Q9UJZ1-1	1.51235	0.00254484	6.84688e-05	0.000103549	Stomatin-like protein 2, mitochondrial isoform Iso 1	STOML2	356
nxp:NX_P00167-1	1.51241	0.0178837	4.37362e-05	6.6147e-05	Cytochrome b5 isoform Iso 1	CYB5A	134
nxp:NX_P42566-1	1.51264	0.00288283	7.7956e-05	0.000117919	Epidermal growth factor receptor substrate 15 isoform Iso 1	EPS15	896
nxp:NX_O60493-1	1.51272	0.0060863	0.000230236	0.000348282	Sorting nexin-3 isoform Iso 1	SNX3	162
nxp:NX_Q6P3W7-1	1.5159	0.00129842	3.04479e-05	4.61561e-05	SCY1-like protein 2 isoform Iso 1	SCYL2	929
nxp:NX_Q6ZMR3-1	1.51664	0.00212303	0.000135619	0.000205685	L-lactate dehydrogenase A-like 6A isoform Iso 1	LDHAL6A	332
nxp:NX_P61421-1	1.51718	0.00363088	7.46587e-05	0.00011327	V-type proton ATPase subunit d 1 isoform Iso 1	ATP6V0D1	351
nxp:NX_Q15819-1	1.51767	0.0269875	0.000124193	0.000188484	Ubiquitin-conjugating enzyme E2 variant 2 isoform Iso 1	UBE2V2	145
nxp:NX_Q7Z7H5-3	1.51812	0.0275996	0.000105989	0.000160904	Transmembrane emp24 domain-containing protein 4 isoform Iso 3	TMED4	186
nxp:NX_P23284-1	1.51907	1.1311e-05	0.000710512	0.00107932	Peptidyl-prolyl cis-trans isomerase B isoform Iso 1	PPIB	216
nxp:NX_P30046-1	1.52031	0.040664	9.95111e-05	0.000151288	D-dopachrome decarboxylase isoform Iso 1	DDT	118
nxp:NX_P34897-2	1.52069	0.0304116	4.22777e-05	6.42912e-05	Serine hydroxymethyltransferase, mitochondrial isoform Iso 2	SHMT2	494
nxp:NX_Q0VDG4-2	1.5211	0.0276812	2.06555e-05	3.1419e-05	Secernin-3 isoform Iso 2	SCRN3	417
nxp:NX_P31040-1	1.52149	0.0076471	6.45092e-05	9.81503e-05	Succinate dehydrogenase [ubiquinone] flavoprotein subunit, mitochondrial isoform Iso 1	SDHA	664
nxp:NX_Q9Y224-1	1.52212	0.0206917	5.76356e-05	8.77281e-05	RNA transcription, translation and transport factor protein isoform Iso 1	RTRAF	244
nxp:NX_P09622-1	1.52507	0.00477538	9.09887e-05	0.000138764	Dihydrolipoyl dehydrogenase, mitochondrial isoform Iso 1	DLD	509
nxp:NX_P21283-1	1.52698	0.0176212	4.96499e-05	7.58142e-05	V-type proton ATPase subunit C 1 isoform Iso 1	ATP6V1C1	382
nxp:NX_Q2VIR3-2	1.53015	0.0208633	5.90538e-05	9.0361e-05	Eukaryotic translation initiation factor 2 subunit 3B isoform Iso 2	EIF2S3B	466
nxp:NX_P15121-1	1.53082	0.00768467	7.30482e-05	0.000111824	Aldo-keto reductase family 1 member B1 isoform Iso 1	AKR1B1	316
nxp:NX_P00441-1	1.53113	0.000402877	0.000664568	0.00101754	Superoxide dismutase [Cu-Zn] isoform Iso 1	SOD1	154
nxp:NX_P34931-1	1.53121	0.000137821	0.000269928	0.000413316	Heat shock 70 kDa protein 1-like isoform Iso 1	HSPA1L	641
nxp:NX_Q9H3K6-2	1.53292	0.0213028	0.000146457	0.000224506	BolA-like protein 2 isoform Iso 2	BOLA2	58
nxp:NX_Q15084-3	1.53426	7.07333e-05	0.000570359	0.000875081	Protein disulfide-isomerase A6 isoform Iso 3	PDIA6	437
nxp:NX_Q9Y3B3-1	1.54299	0.00108943	0.000108763	0.00016782	Transmembrane emp24 domain-containing protein 7 isoform Iso 1	TMED7	224
nxp:NX_Q9UJZ1-2	1.54454	0.000707854	8.06486e-05	0.000124565	Stomatin-like protein 2, mitochondrial isoform Iso 2	STOML2	311
nxp:NX_O75964-1	1.54806	0.0227147	0.000179636	0.000278087	ATP synthase subunit g, mitochondrial isoform Iso 1	ATP5MG	103
nxp:NX_P13667-1	1.54945	0.000211408	0.000192116	0.000297675	Protein disulfide-isomerase A4 isoform Iso 1	PDIA4	645
nxp:NX_P27797-1	1.54948	6.25016e-05	0.000615396	0.000953546	Calreticulin isoform Iso 1	CALR	417
nxp:NX_P55884-1	1.55093	0.0200488	4.84131e-05	7.50855e-05	Eukaryotic translation initiation factor 3 subunit B isoform Iso 1	EIF3B	814
nxp:NX_Q6ZWT7-1	1.55177	0.0245843	2.60286e-05	4.03905e-05	Lysophospholipid acyltransferase 2 isoform Iso 1	MBOAT2	520
nxp:NX_O95571-1	1.55195	0.00570076	5.36856e-05	8.33176e-05	Persulfide dioxygenase ETHE1, mitochondrial isoform Iso 1	ETHE1	254
nxp:NX_P30419-1	1.5572	0.0181525	3.28588e-05	5.11676e-05	Glycylpeptide N-tetradecanoyltransferase 1 isoform Long	NMT1	496
nxp:NX_O75306-1	1.55778	0.0218164	1.93517e-05	3.01457e-05	NADH dehydrogenase [ubiquinone] iron-sulfur protein 2, mitochondrial isoform Iso 1	NDUFS2	463
nxp:NX_O75352-2	1.55821	0.000439054	5.36034e-05	8.35257e-05	Mannose-P-dolichol utilization defect 1 protein isoform Iso 2	MPDU1	186
nxp:NX_O75347-1	1.55839	0.0118246	0.000244463	0.000380969	Tubulin-specific chaperone A isoform Iso 1	TBCA	108
nxp:NX_Q92526-3	1.55884	0.0021177	3.35831e-05	5.23507e-05	T-complex protein 1 subunit zeta-2 isoform Iso 3	CCT6B	493
nxp:NX_P21281-1	1.56228	0.00289161	9.57742e-05	0.000149626	V-type proton ATPase subunit B, brain isoform isoform Iso 1	ATP6V1B2	511
nxp:NX_Q12904-2	1.56268	0.0106326	5.43537e-05	8.49375e-05	Aminoacyl tRNA synthase complex-interacting multifunctional protein 1 isoform Iso 2	AIMP1	336
nxp:NX_O15439-4	1.56349	0.0174924	2.93712e-05	4.59216e-05	Multidrug resistance-associated protein 4 isoform Iso 4	ABCC4	784
nxp:NX_P13598-1	1.56384	0.00363478	7.18774e-05	0.000112404	Intercellular adhesion molecule 2 isoform Iso 1	ICAM2	275
nxp:NX_P42566-2	1.56387	0.00231431	7.53298e-05	0.000117806	Epidermal growth factor receptor substrate 15 isoform Iso 2	EPS15	582
nxp:NX_Q9NZB2-4	1.56424	0.0369074	1.05643e-05	1.65251e-05	Constitutive coactivator of PPAR-gamma-like protein 1 isoform D	FAM120A	1072
nxp:NX_Q7Z478-1	1.56541	0.00851201	1.60959e-05	2.51966e-05	ATP-dependent RNA helicase DHX29 isoform Iso 1	DHX29	1369
nxp:NX_P21266-1	1.56826	0.0181469	0.000149251	0.000234064	Glutathione S-transferase Mu 3 isoform Iso 1	GSTM3	225
nxp:NX_Q15042-4	1.56962	0.0388655	2.86139e-05	4.49131e-05	Rab3 GTPase-activating protein catalytic subunit isoform Iso 3	RAB3GAP1	935
nxp:NX_P35232-2	1.56978	0.034797	0.000131697	0.000206736	Prohibitin isoform Iso 2	PHB	155
nxp:NX_Q9HB71-1	1.56995	0.02285	0.000116284	0.00018256	Calcyclin-binding protein isoform Iso 1	CACYBP	228
nxp:NX_Q15436-1	1.57126	0.00399711	5.14046e-05	8.07702e-05	Protein transport protein Sec23A isoform Iso 1	SEC23A	765
nxp:NX_Q9H0U3-1	1.57464	0.00114575	5.34528e-05	8.41687e-05	Magnesium transporter protein 1 isoform Iso 1	MAGT1	335
nxp:NX_Q9Y385-1	1.57612	0.0128609	7.74275e-05	0.000122035	Ubiquitin-conjugating enzyme E2 J1 isoform Iso 1	UBE2J1	318
nxp:NX_P51808-1	1.57652	0.040428	4.33581e-05	6.8355e-05	Dynein light chain Tctex-type 3 isoform Iso 1	DYNLT3	116
nxp:NX_P05121-1	1.57726	0.00844742	8.56848e-05	0.000135147	Plasminogen activator inhibitor 1 isoform Iso 1	SERPINE1	402
nxp:NX_O00442-1	1.57816	0.000455669	4.15191e-05	6.55236e-05	RNA 3'-terminal phosphate cyclase isoform Iso 1	RTCA	366
nxp:NX_Q6P1A2-1	1.57904	0.0227484	3.86393e-05	6.10129e-05	Lysophospholipid acyltransferase 5 isoform Iso 1	LPCAT3	487
nxp:NX_Q9BVK6-1	1.58119	0.00319422	9.70345e-05	0.00015343	Transmembrane emp24 domain-containing protein 9 isoform Iso 1	TMED9	235
nxp:NX_Q99653-1	1.58317	0.00729681	6.95253e-05	0.00011007	Calcineurin B homologous protein 1 isoform Iso 1	CHP1	195
nxp:NX_Q9HAT2-1	1.58455	0.0169572	2.02651e-05	3.21111e-05	Sialate O-acetylesterase isoform Iso 1	SIAE	523
nxp:NX_P10646-1	1.59178	0.00764679	4.65412e-05	7.40831e-05	Tissue factor pathway inhibitor isoform Alpha	TFPI	304
nxp:NX_P01011-1	1.59481	0.0135039	7.85195e-05	0.000125223	Alpha-1-antichymotrypsin isoform Iso 1	SERPINA3	423
nxp:NX_Q9NRA1-1	1.59916	0.0102145	3.1303e-05	5.00584e-05	Platelet-derived growth factor C isoform Iso 1	PDGFC	345
nxp:NX_P11940-1	1.60035	0.000839138	6.78813e-05	0.000108634	Polyadenylate-binding protein 1 isoform Iso 1	PABPC1	636
nxp:NX_Q9UPN7-1	1.60073	0.0089565	2.00218e-05	3.20495e-05	Serine/threonine-protein phosphatase 6 regulatory subunit 1 isoform Iso 1	PPP6R1	881
nxp:NX_Q16795-1	1.60094	0.00429971	3.88339e-05	6.21707e-05	NADH dehydrogenase [ubiquinone] 1 alpha subcomplex subunit 9, mitochondrial isoform Iso 1	NDUFA9	377
nxp:NX_P10809-1	1.6024	1e-05	0.000333266	0.000534027	60 kDa heat shock protein, mitochondrial isoform Iso 1	HSPD1	573
nxp:NX_P30613-2	1.60312	0.00228098	9.10372e-05	0.000145944	Pyruvate kinase PKLR isoform L-type	PKLR	543
nxp:NX_Q92499-1	1.60583	0.00127116	4.17063e-05	6.69732e-05	ATP-dependent RNA helicase DDX1 isoform Iso 1	DDX1	740
nxp:NX_Q14696-1	1.60684	0.00589265	0.00011014	0.000176977	LRP chaperone MESD isoform Iso 1	MESD	234
nxp:NX_Q14258-1	1.60692	0.0338211	4.43808e-05	7.13165e-05	E3 ubiquitin/ISG15 ligase TRIM25 isoform Iso 1	TRIM25	630
nxp:NX_P14625-1	1.60872	1e-05	0.000369537	0.000594482	Endoplasmin isoform Iso 1	HSP90B1	803
nxp:NX_Q86UE4-1	1.61298	0.000974065	5.1526e-05	8.31103e-05	Protein LYRIC isoform Iso 1	MTDH	582
nxp:NX_Q13148-1	1.61376	0.00520756	2.01173e-05	3.24644e-05	TAR DNA-binding protein 43 isoform Iso 1	TARDBP	414
nxp:NX_P06744-1	1.61504	3.27718e-05	0.000258918	0.000418163	Glucose-6-phosphate isomerase isoform Iso 1	GPI	558
nxp:NX_Q9NQP4-1	1.61507	0.0144921	5.86348e-05	9.46993e-05	Prefoldin subunit 4 isoform Iso 1	PFDN4	134
nxp:NX_Q8NE71-2	1.61523	0.0187433	2.30719e-05	3.72664e-05	ATP-binding cassette sub-family F member 1 isoform Iso 2	ABCF1	807
nxp:NX_P09417-1	1.61886	0.0292534	8.13605e-05	0.000131712	Dihydropteridine reductase isoform Iso 1	QDPR	244
nxp:NX_P61018-2	1.61937	0.00565892	7.57702e-05	0.0001227	Ras-related protein Rab-4B isoform Iso 2	RAB4B	248
nxp:NX_P03905-1	1.61975	0.0255631	1.6341e-05	2.64684e-05	NADH-ubiquinone oxidoreductase chain 4 isoform Iso 1	MT-ND4	459
nxp:NX_P10619-2	1.62083	0.000181317	9.97075e-05	0.000161609	Lysosomal protective protein isoform Iso 2	CTSA	463
nxp:NX_Q8N490-3	1.62188	0.0252418	6.53138e-05	0.000105931	Probable hydrolase PNKD isoform Iso 3	PNKD	361
nxp:NX_P25942-1	1.62202	0.0036185	3.67442e-05	5.95998e-05	Tumor necrosis factor receptor superfamily member 5 isoform I	CD40	277
nxp:NX_Q9NSD9-1	1.62235	0.00514553	4.46794e-05	7.24857e-05	Phenylalanine--tRNA ligase beta subunit isoform Iso 1	FARSB	589
nxp:NX_P09471-2	1.62255	0.0171529	4.35503e-05	7.06625e-05	Guanine nucleotide-binding protein G(o) subunit alpha isoform Alpha-2	GNAO1	354
nxp:NX_Q08722-3	1.62812	0.0243922	3.62257e-05	5.89798e-05	Leukocyte surface antigen CD47 isoform OA3-305	CD47	305
nxp:NX_P07311-1	1.62823	0.0286734	4.51794e-05	7.35625e-05	Acylphosphatase-1 isoform Iso 1	ACYP1	99
nxp:NX_P27105-2	1.63002	0.00107335	0.00116858	0.0019048	Erythrocyte band 7 integral membrane protein isoform Iso 2	STOM	123
nxp:NX_Q9NP58-4	1.63292	0.0342212	2.90675e-05	4.7465e-05	ATP-binding cassette sub-family B member 6, mitochondrial isoform Iso 2	ABCB6	796
nxp:NX_P62826-1	1.63577	0.00116736	0.0001634	0.000267284	GTP-binding nuclear protein Ran isoform Iso 1	RAN	216
nxp:NX_P13861-1	1.63807	0.00742494	5.67462e-05	9.29543e-05	cAMP-dependent protein kinase type II-alpha regulatory subunit isoform Iso 1	PRKAR2A	404
nxp:NX_Q15042-3	1.63837	0.0288671	2.54086e-05	4.16288e-05	Rab3 GTPase-activating protein catalytic subunit isoform Iso 2	RAB3GAP1	988
nxp:NX_O15305-1	1.64015	0.00743104	3.11196e-05	5.10409e-05	Phosphomannomutase 2 isoform Iso 1	PMM2	246
nxp:NX_Q9Y3A5-1	1.64564	0.00594437	8.67129e-05	0.000142698	Ribosome maturation protein SBDS isoform Iso 1	SBDS	250
nxp:NX_P46977-1	1.64802	0.00185688	4.30329e-05	7.0919e-05	Dolichyl-diphosphooligosaccharide--protein glycosyltransferase subunit STT3A isoform Iso 1	STT3A	705
nxp:NX_P42574-1	1.65302	0.0385403	4.87705e-05	8.06188e-05	Caspase-3 isoform Iso 1	CASP3	277
nxp:NX_P31689-1	1.65432	0.00584654	4.12307e-05	6.82089e-05	DnaJ homolog subfamily A member 1 isoform Iso 1	DNAJA1	397
nxp:NX_Q99735-1	1.65495	0.010892	4.21725e-05	6.97935e-05	Microsomal glutathione S-transferase 2 isoform Iso 1	MGST2	147
nxp:NX_P43686-2	1.65508	0.0176744	4.74353e-05	7.85093e-05	26S proteasome regulatory subunit 6B isoform Iso 2	PSMC4	387
nxp:NX_O43390-2	1.65871	0.0130557	2.12861e-05	3.53076e-05	Heterogeneous nuclear ribonucleoprotein R isoform Iso 2	HNRNPR	636
nxp:NX_Q9H3K6-1	1.65971	0.0226219	0.000114231	0.00018959	BolA-like protein 2 isoform Iso 1	BOLA2	86
nxp:NX_P0DMV8-1	1.66119	1.57571e-05	0.000413165	0.000686347	Heat shock 70 kDa protein 1A isoform Iso 1	HSPA1A	641
nxp:NX_P28072-1	1.66151	0.0255675	3.98606e-05	6.62286e-05	Proteasome subunit beta type-6 isoform Iso 1	PSMB6	239
nxp:NX_P38646-1	1.66189	7.15726e-05	0.000155096	0.000257752	Stress-70 protein, mitochondrial isoform Iso 1	HSPA9	679
nxp:NX_Q15181-1	1.6652	0.00356476	7.78691e-05	0.000129667	Inorganic pyrophosphatase isoform Iso 1	PPA1	289
nxp:NX_P0DMV8-2	1.66843	1.78932e-05	0.000394896	0.000658854	Heat shock 70 kDa protein 1A isoform Iso 2	HSPA1A	586
nxp:NX_Q9UHD1-1	1.66852	0.00969116	4.51494e-05	7.53327e-05	Cysteine and histidine-rich domain-containing protein 1 isoform Iso 1	CHORDC1	332
nxp:NX_P54709-1	1.66881	0.0380945	2.70626e-05	4.51622e-05	Sodium/potassium-transporting ATPase subunit beta-3 isoform Iso 1	ATP1B3	279
nxp:NX_O75352-1	1.66911	0.000598426	4.03654e-05	6.73741e-05	Mannose-P-dolichol utilization defect 1 protein isoform Iso 1	MPDU1	247
nxp:NX_P07864-1	1.66945	0.000467036	8.29695e-05	0.000138514	L-lactate dehydrogenase C chain isoform Iso 1	LDHC	332
nxp:NX_P05121-2	1.67042	0.00312933	7.50955e-05	0.000125441	Plasminogen activator inhibitor 1 isoform Iso 2	SERPINE1	387
nxp:NX_P28838-1	1.6731	0.00644932	0.000133628	0.000223572	Cytosol aminopeptidase isoform Iso 1	LAP3	519
nxp:NX_P25398-1	1.67623	0.00277431	0.000127662	0.000213991	40S ribosomal protein S12 isoform Iso 1	RPS12	132
nxp:NX_O94925-3	1.6766	0.0357525	2.86107e-05	4.79687e-05	Glutaminase kidney isoform, mitochondrial isoform Iso 3	GLS	598
nxp:NX_P61221-1	1.67673	0.0209953	3.77661e-05	6.33237e-05	ATP-binding cassette sub-family E member 1 isoform Iso 1	ABCE1	599
nxp:NX_O43615-1	1.6769	0.0189223	2.56463e-05	4.30061e-05	Mitochondrial import inner membrane translocase subunit TIM44 isoform Iso 1	TIMM44	452
nxp:NX_Q9Y3D6-1	1.67848	0.0207504	7.79582e-05	0.000130851	Mitochondrial fission 1 protein isoform Iso 1	FIS1	152
nxp:NX_P22234-1	1.68624	0.00339218	7.7553e-05	0.000130773	Multifunctional protein ADE2 isoform Iso 1	PAICS	425
nxp:NX_Q9UMX0-3	1.68796	0.0275337	1.93082e-05	3.25914e-05	Ubiquilin-1 isoform Iso 3	UBQLN1	412
nxp:NX_O95757-1	1.68885	0.0022638	1.73398e-05	2.92844e-05	Heat shock 70 kDa protein 4L isoform Iso 1	HSPA4L	839
nxp:NX_Q15813-1	1.68913	0.0238742	2.55903e-05	4.32255e-05	Tubulin-specific chaperone E isoform Iso 1	TBCE	527
nxp:NX_P56377-1	1.68964	0.00915655	8.46889e-05	0.000143094	AP-1 complex subunit sigma-2 isoform Iso 1	AP1S2	157
nxp:NX_P49748-2	1.69278	6.18968e-05	0.000139691	0.000236465	Very long-chain specific acyl-CoA dehydrogenase, mitochondrial isoform Iso 2	ACADVL	633
nxp:NX_P40306-1	1.6964	0.00570139	5.42145e-05	9.19695e-05	Proteasome subunit beta type-10 isoform Iso 1	PSMB10	273
nxp:NX_P25685-1	1.69824	0.00858639	4.37929e-05	7.43711e-05	DnaJ homolog subfamily B member 1 isoform Iso 1	DNAJB1	340
nxp:NX_O15371-2	1.70233	0.0171214	2.34501e-05	3.99198e-05	Eukaryotic translation initiation factor 3 subunit D isoform Iso 2	EIF3D	499
nxp:NX_Q8NEW0-1	1.70849	0.0183953	2.12558e-05	3.63152e-05	Zinc transporter 7 isoform Iso 1	SLC30A7	376
nxp:NX_Q9UNF0-2	1.71061	0.000210555	0.000125024	0.000213866	Protein kinase C and casein kinase substrate in neurons protein 2 isoform Iso 2	PACSIN2	445
nxp:NX_P07900-2	1.71411	1.33704e-05	0.000419008	0.000718227	Heat shock protein HSP 90-alpha isoform Iso 2	HSP90AA1	854
nxp:NX_O94979-7	1.71628	0.00192425	2.96028e-05	5.08068e-05	Protein transport protein Sec31A isoform Iso 7	SEC31A	969
nxp:NX_Q07812-5	1.7245	0.0112635	5.79874e-05	9.99994e-05	Apoptosis regulator BAX isoform Epsilon	BAX	164
nxp:NX_P21912-1	1.7289	0.00349868	6.01293e-05	0.000103957	Succinate dehydrogenase [ubiquinone] iron-sulfur subunit, mitochondrial isoform Iso 1	SDHB	280
nxp:NX_O43617-1	1.73267	0.0157474	3.25801e-05	5.64505e-05	Trafficking protein particle complex subunit 3 isoform Iso 1	TRAPPC3	180
nxp:NX_P27701-1	1.73267	0.0140079	2.23588e-05	3.87405e-05	CD82 antigen isoform Iso 1	CD82	267
nxp:NX_Q14532-1	1.73699	0.0379917	1.24052e-05	2.15477e-05	Keratin, type I cuticular Ha2 isoform Iso 1	KRT32	448
nxp:NX_Q08379-1	1.73725	0.0022725	1.47535e-05	2.56305e-05	Golgin subfamily A member 2 isoform Iso 1	GOLGA2	1002
nxp:NX_P51159-1	1.73983	0.00036871	0.000119161	0.000207319	Ras-related protein Rab-27A isoform Long	RAB27A	221
nxp:NX_Q9Y316-3	1.74022	0.00611552	3.1879e-05	5.54764e-05	Protein MEMO1 isoform Iso 3	MEMO1	300
nxp:NX_Q04837-1	1.74254	0.0195967	0.000102461	0.000178542	Single-stranded DNA-binding protein, mitochondrial isoform Iso 1	SSBP1	148
nxp:NX_Q8IYU8-1	1.74389	0.0353416	1.14483e-05	1.99646e-05	Calcium uptake protein 2, mitochondrial isoform Iso 1	MICU2	434
nxp:NX_Q9NP58-1	1.74573	0.0313882	2.77901e-05	4.8514e-05	ATP-binding cassette sub-family B member 6, mitochondrial isoform Iso 1	ABCB6	842
nxp:NX_O00534-4	1.74655	0.0193625	6.11449e-05	0.000106793	von Willebrand factor A domain-containing protein 5A isoform Iso 4	VWA5A	266
nxp:NX_O75131-1	1.74726	0.000680066	5.82465e-05	0.000101772	Copine-3 isoform Iso 1	CPNE3	537
nxp:NX_P49748-3	1.74799	6.89832e-05	0.000128107	0.000223931	Very long-chain specific acyl-CoA dehydrogenase, mitochondrial isoform Iso 3	ACADVL	678
nxp:NX_Q58FF3-1	1.75499	0.00125595	0.000123051	0.000215953	Putative endoplasmin-like protein isoform Iso 1	HSP90B2P	399
nxp:NX_O94979-5	1.75516	0.00414296	3.643e-05	6.39406e-05	Protein transport protein Sec31A isoform Iso 5	SEC31A	509
nxp:NX_Q12797-1	1.75632	0.0169703	1.42674e-05	2.50581e-05	Aspartyl/asparaginyl beta-hydroxylase isoform Iso 1	ASPH	758
nxp:NX_P55735-3	1.75664	0.0024511	3.45663e-05	6.07204e-05	Protein SEC13 homolog isoform Iso 3	SEC13	368
nxp:NX_Q9UPU5-1	1.76068	0.0228082	8.34238e-06	1.46883e-05	Ubiquitin carboxyl-terminal hydrolase 24 isoform Iso 1	USP24	2620
nxp:NX_P36543-1	1.76501	1e-05	5.17404e-05	9.13222e-05	V-type proton ATPase subunit E 1 isoform Iso 1	ATP6V1E1	226
nxp:NX_P53992-1	1.76645	0.00224967	1.65305e-05	2.92003e-05	Protein transport protein Sec24C isoform Iso 1	SEC24C	1094
nxp:NX_Q658Y4-1	1.77262	0.00182193	6.89743e-06	1.22265e-05	Protein FAM91A1 isoform Iso 1	FAM91A1	838
nxp:NX_P40616-1	1.77821	0.00900618	5.71197e-05	0.000101571	ADP-ribosylation factor-like protein 1 isoform Iso 1	ARL1	181
nxp:NX_P27105-1	1.77971	1.25527e-05	0.00115441	0.00205451	Erythrocyte band 7 integral membrane protein isoform Iso 1	STOM	288
nxp:NX_Q5JRX3-2	1.78361	0.00808416	1.40239e-05	2.50132e-05	Presequence protease, mitochondrial isoform Iso 2	PITRM1	1038
nxp:NX_Q15363-1	1.78435	0.00288299	0.000114757	0.000204767	Transmembrane emp24 domain-containing protein 2 isoform Iso 1	TMED2	201
nxp:NX_Q8TCJ2-1	1.78545	0.00445523	3.12116e-05	5.57267e-05	Dolichyl-diphosphooligosaccharide--protein glycosyltransferase subunit STT3B isoform Iso 1	STT3B	826
nxp:NX_Q12797-10	1.78967	0.0184913	1.5378e-05	2.75216e-05	Aspartyl/asparaginyl beta-hydroxylase isoform Iso 10	ASPH	729
nxp:NX_P17174-2	1.79174	0.00181389	5.65843e-05	0.000101384	Aspartate aminotransferase, cytoplasmic isoform Iso 2	GOT1	392
nxp:NX_P55327-3	1.79263	0.023258	4.06483e-05	7.28674e-05	Tumor protein D52 isoform Iso 3	TPD52	248
nxp:NX_O00303-1	1.7932	0.00333044	4.09129e-05	7.33649e-05	Eukaryotic translation initiation factor 3 subunit F isoform Iso 1	EIF3F	357
nxp:NX_P52333-4	1.80594	0.0224413	1.4413e-05	2.60289e-05	Tyrosine-protein kinase JAK3 isoform Iso 3	JAK3	619
nxp:NX_O15260-1	1.80718	0.0174673	7.82866e-05	0.000141478	Surfeit locus protein 4 isoform Iso 1	SURF4	269
nxp:NX_Q9H361-1	1.80915	0.000393417	3.82274e-05	6.9159e-05	Polyadenylate-binding protein 3 isoform Iso 1	PABPC3	631
nxp:NX_Q9UPN3-5	1.81764	0.00760374	1.8477e-05	3.35845e-05	Microtubule-actin cross-linking factor 1, isoforms 1/2/3/5 isoform Iso 4	MACF1	5938
nxp:NX_P01033-1	1.82323	0.000241459	0.000256603	0.000467847	Metalloproteinase inhibitor 1 isoform Iso 1	TIMP1	207
nxp:NX_Q9UPN3-4	1.82412	0.00421905	2.14127e-05	3.90593e-05	Microtubule-actin cross-linking factor 1, isoforms 1/2/3/5 isoform Iso 5	MACF1	5300
nxp:NX_P19474-1	1.82609	0.0376793	2.65535e-05	4.8489e-05	E3 ubiquitin-protein ligase TRIM21 isoform Iso 1	TRIM21	475
nxp:NX_Q93050-1	1.82668	0.0219304	2.92529e-05	5.34356e-05	V-type proton ATPase 116 kDa subunit a isoform 1 isoform Iso 2	ATP6V0A1	831
nxp:NX_Q9NP97-1	1.82896	0.0272096	5.38275e-05	9.84484e-05	Dynein light chain roadblock-type 1 isoform Iso 1	DYNLRB1	96
nxp:NX_Q9UPN3-1	1.83486	0.00676648	1.87318e-05	3.43703e-05	Microtubule-actin cross-linking factor 1, isoforms 1/2/3/5 isoform Iso 1	MACF1	7388
nxp:NX_Q96CS3-1	1.84146	0.00125726	1.86924e-05	3.44214e-05	FAS-associated factor 2 isoform Iso 1	FAF2	445
nxp:NX_Q9NSE4-1	1.84279	0.0168306	4.90966e-06	9.04749e-06	Isoleucine--tRNA ligase, mitochondrial isoform Iso 1	IARS2	1012
nxp:NX_P39656-1	1.84437	0.000301303	9.68995e-05	0.000178719	Dolichyl-diphosphooligosaccharide--protein glycosyltransferase 48 kDa subunit isoform Iso 1	DDOST	456
nxp:NX_Q58FG1-1	1.84837	0.0058999	7.86221e-05	0.000145323	Putative heat shock protein HSP 90-alpha A4 isoform Iso 1	HSP90AA4P	418
nxp:NX_O94979-3	1.85311	0.00318733	2.77344e-05	5.1395e-05	Protein transport protein Sec31A isoform Iso 3	SEC31A	1106
nxp:NX_Q9Y547-1	1.85711	0.00683053	4.42266e-05	8.21337e-05	Intraflagellar transport protein 25 homolog isoform Iso 1	HSPB11	144
nxp:NX_Q13162-1	1.85909	0.000193612	0.000121696	0.000226244	Peroxiredoxin-4 isoform Iso 1	PRDX4	271
nxp:NX_P07602-1	1.87467	0.00454751	0.000105429	0.000197644	Prosaposin isoform Sap-mu-0	PSAP	524
nxp:NX_P27338-1	1.8782	0.000115281	8.88897e-05	0.000166953	Amine oxidase [flavin-containing] B isoform Iso 1	MAOB	520
nxp:NX_Q99757-1	1.88404	0.00618729	4.30875e-05	8.11783e-05	Thioredoxin, mitochondrial isoform Iso 1	TXN2	166
nxp:NX_Q58FF7-1	1.89061	1e-05	0.000217878	0.000411922	Putative heat shock protein HSP 90-beta-3 isoform Iso 1	HSP90AB3P	597
nxp:NX_Q99613-2	1.89077	0.00276427	1.97854e-05	3.74097e-05	Eukaryotic translation initiation factor 3 subunit C isoform Iso 2	EIF3C	903
nxp:NX_Q00722-3	1.89106	0.0347124	2.06626e-05	3.90744e-05	1-phosphatidylinositol 4,5-bisphosphate phosphodiesterase beta-2 isoform Iso 3	PLCB2	1170
nxp:NX_P12268-1	1.89459	0.0279717	2.29422e-05	4.3466e-05	Inosine-5'-monophosphate dehydrogenase 2 isoform Iso 1	IMPDH2	514
nxp:NX_Q9HAV7-1	1.89532	0.011686	2.76233e-05	5.2355e-05	GrpE protein homolog 1, mitochondrial isoform Iso 1	GRPEL1	217
nxp:NX_Q9UHD9-1	1.89605	0.000218998	2.04813e-05	3.88335e-05	Ubiquilin-2 isoform Iso 1	UBQLN2	624
nxp:NX_P08238-1	1.89994	1e-05	0.000340659	0.00064723	Heat shock protein HSP 90-beta isoform Iso 1	HSP90AB1	724
nxp:NX_P51159-2	1.91262	0.000546309	0.000126223	0.000241416	Ras-related protein Rab-27A isoform Short	RAB27A	213
nxp:NX_O43847-1	1.91492	0.0167395	1.81392e-05	3.47351e-05	Nardilysin isoform Iso 1	NRDC	1151
nxp:NX_P12955-1	1.91643	0.00383521	3.19934e-05	6.13132e-05	Xaa-Pro dipeptidase isoform Iso 1	PEPD	493
nxp:NX_O14828-1	1.92585	0.00239731	4.14327e-05	7.97931e-05	Secretory carrier-associated membrane protein 3 isoform Iso 1	SCAMP3	347
nxp:NX_O14656-1	1.92934	0.000387822	1.19784e-05	2.31105e-05	Torsin-1A isoform Iso 1	TOR1A	332
nxp:NX_P07339-1	1.93083	0.00629347	9.47553e-05	0.000182956	Cathepsin D isoform Iso 1	CTSD	412
nxp:NX_P39656-2	1.93305	0.000117304	8.64992e-05	0.000167207	Dolichyl-diphosphooligosaccharide--protein glycosyltransferase 48 kDa subunit isoform Iso 2	DDOST	419
nxp:NX_Q5TGZ0-1	1.93391	0.00300254	6.19386e-05	0.000119783	MICOS complex subunit MIC10 isoform Iso 1	MICOS10	78
nxp:NX_P33121-1	1.93503	0.0156225	2.14392e-05	4.14854e-05	Long-chain-fatty-acid--CoA ligase 1 isoform Iso 1	ACSL1	698
nxp:NX_Q00341-1	1.93623	0.0392491	6.06501e-06	1.17432e-05	Vigilin isoform Iso 1	HDLBP	1268
nxp:NX_Q9UMX0-1	1.93897	0.0123752	2.29656e-05	4.45297e-05	Ubiquilin-1 isoform Iso 1	UBQLN1	589
nxp:NX_O00214-2	1.94135	0.0211221	2.37873e-05	4.61793e-05	Galectin-8 isoform Iso 2	LGALS8	359
nxp:NX_Q00341-2	1.9447	0.00967879	5.92079e-06	1.15141e-05	Vigilin isoform Iso 2	HDLBP	1235
nxp:NX_O00534-2	1.9553	0.00980465	4.01501e-05	7.85054e-05	von Willebrand factor A domain-containing protein 5A isoform Iso 2	VWA5A	426
nxp:NX_P04080-1	1.95975	0.00657283	0.000149288	0.000292567	Cystatin-B isoform Iso 1	CSTB	98
nxp:NX_Q14568-1	1.96473	4.44828e-05	0.00028538	0.000560693	Heat shock protein HSP 90-alpha A2 isoform Iso 1	HSP90AA2P	343
nxp:NX_P40763-3	1.96488	8.33721e-05	9.10445e-05	0.000178891	Signal transducer and activator of transcription 3 isoform Iso 3	STAT3	722
nxp:NX_P61769-1	1.96547	0.00274409	0.000415318	0.000816296	Beta-2-microglobulin isoform Iso 1	B2M	119
nxp:NX_Q05639-1	1.9696	4.97044e-05	9.22853e-05	0.000181765	Elongation factor 1-alpha 2 isoform Iso 1	EEF1A2	463
nxp:NX_Q63HN8-5	1.97506	0.0119277	5.17516e-06	1.02212e-05	E3 ubiquitin-protein ligase RNF213 isoform Iso 3	RNF213	1063
nxp:NX_P17174-1	1.97763	0.00110321	5.40051e-05	0.000106802	Aspartate aminotransferase, cytoplasmic isoform Iso 1	GOT1	413
nxp:NX_O95182-1	1.98608	0.00305493	6.322e-05	0.00012556	NADH dehydrogenase [ubiquinone] 1 alpha subcomplex subunit 7 isoform Iso 1	NDUFA7	113
nxp:NX_Q14392-1	1.98984	0.00792839	2.17525e-05	4.3284e-05	Transforming growth factor beta activator LRRC32 isoform Iso 1	LRRC32	662
nxp:NX_Q13636-1	1.99308	0.0181864	3.01415e-05	6.00744e-05	Ras-related protein Rab-31 isoform Iso 1	RAB31	194
nxp:NX_Q13217-1	1.99314	0.0124367	3.52628e-05	7.02836e-05	DnaJ homolog subfamily C member 3 isoform Iso 1	DNAJC3	504
nxp:NX_Q6ZRY4-1	2.01074	0.00801208	1.90332e-05	3.82708e-05	RNA-binding protein with multiple splicing 2 isoform Iso 1	RBPMS2	209
nxp:NX_Q08378-1	2.02031	0.0246613	4.68241e-06	9.4599e-06	Golgin subfamily A member 3 isoform Iso 1	GOLGA3	1498
nxp:NX_P24390-1	2.02113	0.0150606	3.27707e-05	6.6234e-05	ER lumen protein-retaining receptor 1 isoform Iso 1	KDELR1	212
nxp:NX_Q13409-1	2.02301	0.0339954	1.12508e-05	2.27605e-05	Cytoplasmic dynein 1 intermediate chain 2 isoform 2A	DYNC1I2	638
nxp:NX_P40763-2	2.02405	5.73968e-05	7.57404e-05	0.000153303	Signal transducer and activator of transcription 3 isoform Del-701	STAT3	769
nxp:NX_P05166-1	2.02543	0.00363933	1.6789e-05	3.40051e-05	Propionyl-CoA carboxylase beta chain, mitochondrial isoform Iso 1	PCCB	539
nxp:NX_P33121-2	2.02787	0.00432641	2.23315e-05	4.52852e-05	Long-chain-fatty-acid--CoA ligase 1 isoform Iso 2	ACSL1	688
nxp:NX_O00154-6	2.03558	0.00270572	4.83521e-05	9.84243e-05	Cytosolic acyl coenzyme A thioester hydrolase isoform Iso 6	ACOT7	329
nxp:NX_O14523-1	2.03877	0.0117795	1.67588e-05	3.41673e-05	Phospholipid transfer protein C2CD2L isoform Iso 1	C2CD2L	706
nxp:NX_Q58FF8-1	2.04425	0.000200103	0.000132965	0.000271813	Putative heat shock protein HSP 90-beta 2 isoform Iso 1	HSP90AB2P	381
nxp:NX_O00217-1	2.05316	0.0103708	1.90021e-05	3.90142e-05	NADH dehydrogenase [ubiquinone] iron-sulfur protein 8, mitochondrial isoform Iso 1	NDUFS8	210
nxp:NX_P19634-2	2.05395	0.0367938	6.61156e-06	1.35798e-05	Sodium/hydrogen exchanger 1 isoform Iso 2	SLC9A1	555
nxp:NX_P19474-2	2.06193	0.0292643	2.05541e-05	4.2381e-05	E3 ubiquitin-protein ligase TRIM21 isoform Iso 2	TRIM21	398
nxp:NX_P24752-1	2.06644	0.0349875	2.05707e-05	4.25082e-05	Acetyl-CoA acetyltransferase, mitochondrial isoform Iso 1	ACAT1	427
nxp:NX_Q92544-1	2.07179	0.0134702	1.63273e-05	3.38268e-05	Transmembrane 9 superfamily member 4 isoform Iso 1	TM9SF4	642
nxp:NX_P09543-1	2.0772	0.0020658	6.29956e-05	0.000130855	2',3'-cyclic-nucleotide 3'-phosphodiesterase isoform CNPII	CNP	421
nxp:NX_A6NEC2-3	2.08248	0.00286809	3.65845e-05	7.61865e-05	Puromycin-sensitive aminopeptidase-like protein isoform Iso 3	NPEPPSL1	163
nxp:NX_Q5VZK9-3	2.09036	0.0388793	9.87364e-06	2.06394e-05	F-actin-uncapping protein LRRC16A isoform Iso 3	CARMIL1	499
nxp:NX_Q5T0N5-1	2.09166	0.0300106	1.7299e-05	3.61835e-05	Formin-binding protein 1-like isoform Iso 1	FNBP1L	605
nxp:NX_Q92558-1	2.09299	0.00645104	1.03153e-05	2.15897e-05	Wiskott-Aldrich syndrome protein family member 1 isoform Iso 1	WASF1	559
nxp:NX_P05388-2	2.09847	0.022556	5.32154e-05	0.000111671	60S acidic ribosomal protein P0 isoform Iso 2	RPLP0	255
nxp:NX_Q9Y251-3	2.10804	8.83181e-05	0.000176663	0.000372412	Heparanase isoform Iso 3	HPSE	469
nxp:NX_Q96LW7-2	2.11221	0.015168	3.55877e-05	7.51687e-05	Caspase recruitment domain-containing protein 19 isoform Iso 2	CARD19	183
nxp:NX_P68104-1	2.11715	0.000233771	0.000192545	0.000407646	Elongation factor 1-alpha 1 isoform Iso 1	EEF1A1	462
nxp:NX_Q13325-1	2.12028	0.0205342	2.08442e-05	4.41954e-05	Interferon-induced protein with tetratricopeptide repeats 5 isoform Iso 1	IFIT5	482
nxp:NX_Q92598-2	2.16352	0.00025413	5.30948e-05	0.000114872	Heat shock protein 105 kDa isoform Beta	HSPH1	814
nxp:NX_P49189-3	2.17104	0.00431354	2.69868e-05	5.85894e-05	4-trimethylaminobutyraldehyde dehydrogenase isoform Iso 3	ALDH9A1	518
nxp:NX_Q5VYK3-1	2.17269	0.0179433	7.50316e-06	1.6302e-05	Proteasome adapter and scaffold protein ECM29 isoform Iso 1	ECPAS	1845
nxp:NX_Q13325-2	2.17549	0.0274777	2.31495e-05	5.03616e-05	Interferon-induced protein with tetratricopeptide repeats 5 isoform Iso 2	IFIT5	434
nxp:NX_P50454-1	2.18063	1.76066e-05	0.000118842	0.000259149	Serpin H1 isoform Iso 1	SERPINH1	418
nxp:NX_Q9BY44-1	2.18499	0.037893	1.25297e-05	2.73773e-05	Eukaryotic translation initiation factor 2A isoform Iso 1	EIF2A	585
nxp:NX_Q14739-1	2.18525	0.0200966	1.02044e-05	2.22991e-05	Delta(14)-sterol reductase LBR isoform Iso 1	LBR	615
nxp:NX_Q9UBB4-1	2.18592	0.000338829	2.64685e-05	5.7858e-05	Ataxin-10 isoform Iso 1	ATXN10	475
nxp:NX_P20338-1	2.20632	0.000936344	7.05443e-05	0.000155643	Ras-related protein Rab-4A isoform Iso 1	RAB4A	218
nxp:NX_P12318-2	2.21174	0.000168294	3.40905e-05	7.53994e-05	Low affinity immunoglobulin gamma Fc region receptor II-a isoform Iso 2	FCGR2A	316
nxp:NX_Q9UDY4-1	2.21743	0.00442226	1.18375e-05	2.62489e-05	DnaJ homolog subfamily B member 4 isoform Iso 1	DNAJB4	337
nxp:NX_Q9Y251-2	2.22671	4.28862e-05	0.000184106	0.00040995	Heparanase isoform Iso 2	HPSE	485
nxp:NX_P68104-2	2.23934	0.000579567	0.000190056	0.000425599	Elongation factor 1-alpha 1 isoform Iso 2	EEF1A1	441
nxp:NX_O75348-1	2.2429	0.00818084	3.93477e-05	8.82528e-05	V-type proton ATPase subunit G 1 isoform Iso 1	ATP6V1G1	118
nxp:NX_Q99614-1	2.31419	0.00901839	2.59493e-05	6.00516e-05	Tetratricopeptide repeat protein 1 isoform Iso 1	TTC1	292
nxp:NX_P05388-1	2.31525	0.012677	4.47165e-05	0.00010353	60S acidic ribosomal protein P0 isoform Iso 1	RPLP0	317
nxp:NX_Q8NCA5-1	2.32014	0.00639642	1.51822e-05	3.52248e-05	Protein FAM98A isoform Iso 1	FAM98A	518
nxp:NX_P07814-1	2.32588	0.00391801	1.3127e-05	3.05318e-05	Bifunctional glutamate/proline--tRNA ligase isoform Iso 1	EPRS	1512
nxp:NX_Q8IWV7-2	2.33135	0.0378936	8.38354e-06	1.95449e-05	E3 ubiquitin-protein ligase UBR1 isoform Iso 2	UBR1	803
nxp:NX_Q58FF6-1	2.35439	0.000201438	7.33235e-05	0.000172632	Putative heat shock protein HSP 90-beta 4 isoform Iso 1	HSP90AB4P	505
nxp:NX_Q13409-6	2.35468	0.00251529	1.26856e-05	2.98705e-05	Cytoplasmic dynein 1 intermediate chain 2 isoform 2F	DYNC1I2	611
nxp:NX_P26640-1	2.35788	0.000637969	1.25076e-05	2.94916e-05	Valine--tRNA ligase isoform Iso 1	VARS	1264
nxp:NX_O00461-1	2.36444	0.0136114	7.80868e-06	1.84631e-05	Golgi integral membrane protein 4 isoform Iso 1	GOLIM4	696
nxp:NX_O95359-4	2.36564	0.00282851	8.48954e-07	2.00832e-06	Transforming acidic coiled-coil-containing protein 2 isoform Iso 4	TACC2	2948
nxp:NX_Q92820-1	2.37305	0.00193197	4.02499e-05	9.55148e-05	Gamma-glutamyl hydrolase isoform Iso 1	GGH	318
nxp:NX_Q9Y251-4	2.39851	1.36234e-05	0.000140316	0.000336549	Heparanase isoform Iso 4	HPSE	380
nxp:NX_Q13596-1	2.42984	0.00450336	1.506e-05	3.65934e-05	Sorting nexin-1 isoform Iso 1	SNX1	522
nxp:NX_Q969V3-2	2.43278	0.040136	1.00476e-05	2.44437e-05	Nicalin isoform Iso 2	NCLN	562
nxp:NX_Q8NHW5-1	2.4397	0.00594482	3.43719e-05	8.38572e-05	60S acidic ribosomal protein P0-like isoform Iso 1	RPLP0P6	317
nxp:NX_Q96A33-1	2.44255	0.0138156	1.15362e-05	2.81778e-05	Coiled-coil domain-containing protein 47 isoform Iso 1	CCDC47	483
nxp:NX_P02748-1	2.4484	0.00116299	1.80935e-05	4.43001e-05	Complement component C9 isoform Iso 1	C9	559
nxp:NX_P49641-3	2.44901	0.00355363	8.08444e-06	1.97989e-05	Alpha-mannosidase 2x isoform Iso 3	MAN2A2	1150
nxp:NX_Q14204-1	2.46749	0.015289	2.33289e-05	5.75637e-05	Cytoplasmic dynein 1 heavy chain 1 isoform Iso 1	DYNC1H1	4646
nxp:NX_Q92896-3	2.47132	0.0119572	8.4888e-06	2.09785e-05	Golgi apparatus protein 1 isoform Iso 3	GLG1	1192
nxp:NX_P17655-2	2.47874	0.000100663	2.62747e-05	6.51282e-05	Calpain-2 catalytic subunit isoform Iso 2	CAPN2	622
nxp:NX_Q16799-1	2.47881	0.0001534	4.79478e-05	0.000118853	Reticulon-1 isoform RTN1-A	RTN1	776
nxp:NX_P16930-1	2.48319	0.00238127	2.65363e-05	6.58945e-05	Fumarylacetoacetase isoform Iso 1	FAH	419
nxp:NX_Q9H7D7-1	2.57232	0.00782668	6.28128e-06	1.61575e-05	WD repeat-containing protein 26 isoform Iso 1	WDR26	661
nxp:NX_P09382-1	2.61445	1.46722e-05	0.000157247	0.000411113	Galectin-1 isoform Iso 1	LGALS1	135
nxp:NX_O14773-1	2.64883	0.00190132	5.42246e-05	0.000143631	Tripeptidyl-peptidase 1 isoform Iso 1	TPP1	563
nxp:NX_Q9H8H3-1	2.65484	2.53588e-05	8.03025e-05	0.00021319	Methyltransferase-like protein 7A isoform Iso 1	METTL7A	244
nxp:NX_Q15046-1	2.72542	0.0041484	1.59774e-05	4.35451e-05	Lysine--tRNA ligase isoform Cytoplasmic	KARS1	597
nxp:NX_O95359-2	2.72955	0.00170828	4.38304e-06	1.19637e-05	Transforming acidic coiled-coil-containing protein 2 isoform Iso 2	TACC2	571
nxp:NX_O15270-1	2.75432	0.00274464	1.01542e-05	2.7968e-05	Serine palmitoyltransferase 2 isoform Iso 1	SPTLC2	562
nxp:NX_Q9Y5P4-3	2.75445	0.000652947	8.19584e-06	2.2575e-05	Ceramide transfer protein isoform Iso 3	CERT	752
nxp:NX_P17655-1	2.77328	1e-05	2.5974e-05	7.20331e-05	Calpain-2 catalytic subunit isoform Iso 1	CAPN2	700
nxp:NX_Q13451-2	2.79327	0.0015066	3.4055e-05	9.51248e-05	Peptidyl-prolyl cis-trans isomerase FKBP5 isoform Iso 2	FKBP5	268
nxp:NX_Q13451-1	2.8095	0.00188868	2.93232e-05	8.23835e-05	Peptidyl-prolyl cis-trans isomerase FKBP5 isoform Iso 1	FKBP5	457
nxp:NX_Q15165-3	2.8327	0.00458446	2.00545e-05	5.68084e-05	Serum paraoxonase/arylesterase 2 isoform Iso 3	PON2	342
nxp:NX_Q99523-1	2.88606	0.0105876	9.2428e-06	2.66753e-05	Sortilin isoform Iso 1	SORT1	831
nxp:NX_Q6IQ22-1	2.93679	0.0322674	1.74135e-05	5.11399e-05	Ras-related protein Rab-12 isoform Iso 1	RAB12	244
nxp:NX_O75787-2	2.9922	0.0236396	1.56778e-05	4.69111e-05	Renin receptor isoform Iso 2	ATP6AP2	318
nxp:NX_Q13287-1	3.00017	0.0227804	3.04003e-05	9.1206e-05	N-myc-interactor isoform Iso 1	NMI	307
nxp:NX_P08758-1	3.01416	0.0194488	9.56832e-05	0.000288404	Annexin A5 isoform Iso 1	ANXA5	320
nxp:NX_Q9Y257-1	3.02762	0.0254989	9.56578e-06	2.89616e-05	Potassium channel subfamily K member 6 isoform Iso 1	KCNK6	313
nxp:NX_Q16706-1	3.10381	0.0130558	1.26073e-05	3.91308e-05	Alpha-mannosidase 2 isoform Iso 1	MAN2A1	1144
nxp:NX_P35625-1	3.1056	0.0031635	4.86804e-05	0.000151182	Metalloproteinase inhibitor 3 isoform Iso 1	TIMP3	211
nxp:NX_Q9P2E9-1	3.11853	0.00563024	1.35744e-05	4.2332e-05	Ribosome-binding protein 1 isoform Iso 1	RRBP1	1410
nxp:NX_P42224-1	3.26828	0.00286847	3.58544e-05	0.000117182	Signal transducer and activator of transcription 1-alpha/beta isoform Alpha	STAT1	750
nxp:NX_P48163-1	3.36633	0.0156729	1.63874e-05	5.51653e-05	NADP-dependent malic enzyme isoform Iso 1	ME1	572
nxp:NX_Q99615-1	3.96633	0.0360614	8.07314e-06	3.20208e-05	DnaJ homolog subfamily C member 7 isoform Iso 1	DNAJC7	494
nxp:NX_P80217-1	4.16668	0.00315901	2.96546e-05	0.000123561	Interferon-induced 35 kDa protein isoform Iso 1	IFI35	286
nxp:NX_Q5VZK9-2	4.36011	0.0151679	4.75924e-06	2.07508e-05	F-actin-uncapping protein LRRC16A isoform Iso 2	CARMIL1	1326
nxp:NX_P13639-1	4.70509	4.6392e-05	3.25428e-05	0.000153117	Elongation factor 2 isoform Iso 1	EEF2	858
nxp:NX_Q70UQ0-1	5.70285	0.000621309	5.6812e-06	3.2399e-05	Inhibitor of nuclear factor kappa-B kinase-interacting protein isoform Iso 1	IKBIP	350
nxp:NX_Q02790-1	6.22394	0.037908	1.07846e-05	6.7123e-05	Peptidyl-prolyl cis-trans isomerase FKBP4 isoform Iso 1	FKBP4	459
nxp:NX_Q70UQ0-4	8.13261	8.29083e-05	5.27432e-06	4.2894e-05	Inhibitor of nuclear factor kappa-B kinase-interacting protein isoform Iso 4	IKBIP	377

## Sheet: (b)
Supplemental Table 2b: List of differentially expressed proteins among NONSURVIVORS and SURVIVORS biological conditions with statistical significance (FDR < 0.05).
Entry	Fold Change	pValue	Signal in Nonsurvivors	Signal in Survivors	Description	Gname	Length
nxp:NX_Q9Y5L4-1	-3.23677	0.0267695	8.77095e-05	2.70979e-05	Mitochondrial import inner membrane translocase subunit Tim13 isoform Iso 1	TIMM13	95
nxp:NX_Q5VZK9-2	-3.03254	0.0096636	2.58579e-05	8.52679e-06	F-actin-uncapping protein LRRC16A isoform Iso 2	CARMIL1	1326
nxp:NX_Q13501-1	-3.03221	0.0251032	2.91522e-05	9.61416e-06	Sequestosome-1 isoform Iso 1	SQSTM1	440
nxp:NX_P06280-1	-3.01625	0.0165145	2.20331e-05	7.30477e-06	Alpha-galactosidase A isoform Iso 1	GLA	429
nxp:NX_Q9BTE1-3	-2.80655	0.0412575	5.53268e-05	1.97135e-05	Dynactin subunit 5 isoform Iso 3	DCTN5	84
nxp:NX_Q15904-1	-2.72924	0.0276775	1.92316e-05	7.04652e-06	V-type proton ATPase subunit S1 isoform Iso 1	ATP6AP1	470
nxp:NX_P05386-1	-2.59397	0.0373831	7.53587e-05	2.90515e-05	60S acidic ribosomal protein P1 isoform Iso 1	RPLP1	114
nxp:NX_Q9BYM8-1	-2.58801	0.00844805	1.87276e-05	7.23631e-06	RanBP-type and C3HC4-type zinc finger-containing protein 1 isoform Iso 1	RBCK1	510
nxp:NX_Q14C86-3	-2.46857	0.00120089	2.51887e-05	1.02037e-05	GTPase-activating protein and VPS9 domain-containing protein 1 isoform Iso 3	GAPVD1	1433
nxp:NX_P02786-1	-2.4205	0.0235024	2.32202e-05	9.59316e-06	Transferrin receptor protein 1 isoform Iso 1	TFRC	760
nxp:NX_P80723-1	-2.21565	0.0165288	7.00858e-05	3.16322e-05	Brain acid soluble protein 1 isoform Iso 1	BASP1	227
nxp:NX_Q96A49-1	-2.19025	0.0382158	3.09111e-05	1.41131e-05	Synapse-associated protein 1 isoform Iso 1	SYAP1	352
nxp:NX_Q9Y679-2	-2.1848	0.0327964	1.76482e-05	8.07772e-06	Ancient ubiquitous protein 1 isoform Iso 1	AUP1	410
nxp:NX_P80723-2	-2.15079	0.0382113	8.92701e-05	4.15058e-05	Brain acid soluble protein 1 isoform Iso 2	BASP1	173
nxp:NX_P43155-1	-2.12825	0.0393785	2.4412e-05	1.14705e-05	Carnitine O-acetyltransferase isoform Iso 1	CRAT	626
nxp:NX_Q8N3D4-1	-2.12078	0.0350321	2.29241e-05	1.08093e-05	EH domain-binding protein 1-like protein 1 isoform Iso 1	EHBP1L1	1523
nxp:NX_P15880-1	-2.0851	0.00402005	4.58503e-05	2.19895e-05	40S ribosomal protein S2 isoform Iso 1	RPS2	293
nxp:NX_P53814-5	-2.06604	0.0362451	2.63739e-05	1.27654e-05	Smoothelin isoform B2	SMTN	915
nxp:NX_O43920-1	-2.02899	0.0143655	0.000141915	6.99436e-05	NADH dehydrogenase [ubiquinone] iron-sulfur protein 5 isoform Iso 1	NDUFS5	106
nxp:NX_Q9Y5J7-1	-2.02752	0.0236203	7.13293e-05	3.51806e-05	Mitochondrial import inner membrane translocase subunit Tim9 isoform Iso 1	TIMM9	89
nxp:NX_P56192-1	-2.02207	0.0298927	5.02456e-05	2.48486e-05	Methionine--tRNA ligase, cytoplasmic isoform Iso 1	MARS	900
nxp:NX_P49821-2	-2.01623	0.00303764	8.5182e-05	4.22482e-05	NADH dehydrogenase [ubiquinone] flavoprotein 1, mitochondrial isoform Iso 2	NDUFV1	455
nxp:NX_Q9BVJ7-1	-1.97352	0.0100715	0.000116626	5.90951e-05	Dual specificity protein phosphatase 23 isoform Iso 1	DUSP23	150
nxp:NX_P08174-4	-1.97173	0.00505933	5.15083e-05	2.61234e-05	Complement decay-accelerating factor isoform Iso 4	CD55	364
nxp:NX_O95433-2	-1.90975	0.0133156	7.59549e-05	3.97722e-05	Activator of 90 kDa heat shock protein ATPase homolog 1 isoform Iso 2	AHSA1	288
nxp:NX_P26640-2	-1.90757	0.0435042	5.05569e-05	2.65033e-05	Valine--tRNA ligase isoform Iso 2	VARS	297
nxp:NX_Q96C19-1	-1.89842	0.0310031	6.90992e-05	3.63982e-05	EF-hand domain-containing protein D2 isoform Iso 1	EFHD2	240
nxp:NX_Q8TDX7-1	-1.8811	0.00774331	6.594e-05	3.50539e-05	Serine/threonine-protein kinase Nek7 isoform Iso 1	NEK7	302
nxp:NX_Q9NVK5-3	-1.87212	0.0201396	8.29411e-05	4.43032e-05	FGFR1 oncogene partner 2 isoform Iso 3	FGFR1OP2	172
nxp:NX_P42898-2	-1.86931	0.0419595	2.1735e-05	1.16273e-05	Methylenetetrahydrofolate reductase isoform Iso 2	MTHFR	697
nxp:NX_Q8IU85-2	-1.84721	0.0262703	5.45922e-05	2.95538e-05	Calcium/calmodulin-dependent protein kinase type 1D isoform Iso 2	CAMK1D	357
nxp:NX_Q9UI15-1	-1.84675	0.004101	0.000196117	0.000106196	Transgelin-3 isoform Iso 1	TAGLN3	199
nxp:NX_O75489-1	-1.81201	0.0314425	9.67717e-05	5.34058e-05	NADH dehydrogenase [ubiquinone] iron-sulfur protein 3, mitochondrial isoform Iso 1	NDUFS3	264
nxp:NX_Q9UBX5-1	-1.78699	0.0212525	1.61524e-05	9.03892e-06	Fibulin-5 isoform Iso 1	FBLN5	448
nxp:NX_Q9UEU0-1	-1.78464	0.0157683	5.30094e-05	2.97032e-05	Vesicle transport through interaction with t-SNAREs homolog 1B isoform Long	VTI1B	232
nxp:NX_P62072-1	-1.78011	0.0437903	6.55055e-05	3.67985e-05	Mitochondrial import inner membrane translocase subunit Tim10 isoform Iso 1	TIMM10	90
nxp:NX_Q15643-1	-1.77023	0.0188579	3.62225e-06	2.0462e-06	Thyroid receptor-interacting protein 11 isoform Iso 1	TRIP11	1979
nxp:NX_O60704-1	-1.76536	0.00944002	7.17189e-05	4.06257e-05	Protein-tyrosine sulfotransferase 2 isoform Iso 1	TPST2	377
nxp:NX_P00450-1	-1.76393	0.0473186	2.92655e-05	1.65911e-05	Ceruloplasmin isoform Iso 1	CP	1065
nxp:NX_Q5JWF2-1	-1.69206	0.0173412	2.29341e-05	1.3554e-05	Guanine nucleotide-binding protein G(s) subunit alpha isoforms XLas isoform XLas-1	GNAS	1037
nxp:NX_P16591-1	-1.68669	0.0317135	1.66183e-05	9.85264e-06	Tyrosine-protein kinase Fer isoform Iso 1	FER	822
nxp:NX_Q9NZB2-6	-1.6832	0.00198344	2.31326e-05	1.37432e-05	Constitutive coactivator of PPAR-gamma-like protein 1 isoform F	FAM120A	1146
nxp:NX_Q8N5M4-1	-1.67747	0.0244022	5.92737e-05	3.53353e-05	Tetratricopeptide repeat protein 9C isoform Iso 1	TTC9C	171
nxp:NX_Q15036-1	-1.66043	0.0474144	2.70152e-05	1.627e-05	Sorting nexin-17 isoform Iso 1	SNX17	470
nxp:NX_Q9Y487-1	-1.6581	0.0318947	2.46463e-05	1.48642e-05	V-type proton ATPase 116 kDa subunit a isoform 2 isoform Iso 1	ATP6V0A2	856
nxp:NX_Q5JSL3-1	-1.65592	0.0387964	1.00443e-05	6.06573e-06	Dedicator of cytokinesis protein 11 isoform Iso 1	DOCK11	2073
nxp:NX_Q14152-1	-1.65291	0.0303321	2.87434e-05	1.73895e-05	Eukaryotic translation initiation factor 3 subunit A isoform Iso 1	EIF3A	1382
nxp:NX_Q8NDB2-1	-1.65167	0.0163745	4.62217e-05	2.79848e-05	B-cell scaffold protein with ankyrin repeats isoform Iso 1	BANK1	785
nxp:NX_O14773-1	-1.64648	0.0209853	0.000176757	0.000107354	Tripeptidyl-peptidase 1 isoform Iso 1	TPP1	563
nxp:NX_Q7Z7H5-1	-1.64428	0.0225823	0.000151955	9.24147e-05	Transmembrane emp24 domain-containing protein 4 isoform Iso 1	TMED4	227
nxp:NX_Q8NF50-2	-1.62319	0.0184486	2.35185e-05	1.44891e-05	Dedicator of cytokinesis protein 8 isoform Iso 2	DOCK8	2067
nxp:NX_P21964-1	-1.61987	0.00485879	0.000222896	0.000137601	Catechol O-methyltransferase isoform Membrane-bound	COMT	271
nxp:NX_O95182-1	-1.61861	0.0394106	0.000139728	8.63257e-05	NADH dehydrogenase [ubiquinone] 1 alpha subcomplex subunit 7 isoform Iso 1	NDUFA7	113
nxp:NX_Q9H267-1	-1.61333	0.0157344	3.52383e-05	2.18419e-05	Vacuolar protein sorting-associated protein 33B isoform Iso 1	VPS33B	617
nxp:NX_Q5VWC8-1	-1.60929	0.0186911	0.000126899	7.88542e-05	Very-long-chain (3R)-3-hydroxyacyl-CoA dehydratase 4 isoform Iso 1	HACD4	232
nxp:NX_Q10472-1	-1.60378	0.00518381	2.60586e-05	1.62482e-05	Polypeptide N-acetylgalactosaminyltransferase 1 isoform Iso 1	GALNT1	559
nxp:NX_Q9Y3P9-2	-1.59477	0.0234414	7.25195e-05	4.54735e-05	Rab GTPase-activating protein 1 isoform Iso 2	RABGAP1	599
nxp:NX_Q15257-1	-1.59368	0.0265843	0.000120068	7.53402e-05	Serine/threonine-protein phosphatase 2A activator isoform Iso 2	PTPA	358
nxp:NX_P13796-1	-1.57212	0.0315982	8.78138e-05	5.58568e-05	Plastin-2 isoform Iso 1	LCP1	627
nxp:NX_Q9Y2T2-1	-1.56963	0.0365131	7.61897e-05	4.85401e-05	AP-3 complex subunit mu-1 isoform Iso 1	AP3M1	418
nxp:NX_Q99501-1	-1.56736	0.0178728	5.63208e-05	3.59335e-05	GAS2-like protein 1 isoform Iso 1	GAS2L1	681
nxp:NX_P49721-1	-1.55789	0.00510839	0.000177126	0.000113697	Proteasome subunit beta type-2 isoform Iso 1	PSMB2	201
nxp:NX_O14579-1	-1.55725	0.0307542	0.000126178	8.10265e-05	Coatomer subunit epsilon isoform Iso 1	COPE	308
nxp:NX_Q13451-1	-1.55013	0.0232326	9.92861e-05	6.40503e-05	Peptidyl-prolyl cis-trans isomerase FKBP5 isoform Iso 1	FKBP5	457
nxp:NX_P15529-2	-1.53971	0.0255876	4.71899e-05	3.06486e-05	Membrane cofactor protein isoform B	CD46	399
nxp:NX_P13639-1	-1.52784	0.0170199	0.000183515	0.000120114	Elongation factor 2 isoform Iso 1	EEF2	858
nxp:NX_P49841-2	-1.49664	0.0433301	4.81495e-05	3.21717e-05	Glycogen synthase kinase-3 beta isoform Iso 2	GSK3B	433
nxp:NX_O15427-1	-1.49075	0.0186071	7.86949e-05	5.27889e-05	Monocarboxylate transporter 4 isoform Iso 1	SLC16A3	465
nxp:NX_Q9Y3P9-1	-1.48701	0.00921353	8.35691e-05	5.61995e-05	Rab GTPase-activating protein 1 isoform Iso 1	RABGAP1	1069
nxp:NX_Q14162-2	-1.47338	0.0111275	5.63943e-05	3.82755e-05	Scavenger receptor class F member 1 isoform Iso 2	SCARF1	744
nxp:NX_Q96AP7-1	-1.47036	0.0102526	0.000242909	0.000165203	Endothelial cell-selective adhesion molecule isoform Iso 1	ESAM	390
nxp:NX_P07339-1	-1.46234	0.0202091	0.000215727	0.000147521	Cathepsin D isoform Iso 1	CTSD	412
nxp:NX_O14828-1	-1.45798	0.0249676	9.40539e-05	6.45097e-05	Secretory carrier-associated membrane protein 3 isoform Iso 1	SCAMP3	347
nxp:NX_Q8N5C1-1	-1.45263	0.0460293	4.54037e-05	3.12563e-05	Calcium homeostasis modulator protein 5 isoform Iso 1	CALHM5	309
nxp:NX_Q14118-1	-1.45036	0.0239442	1.90711e-05	1.31492e-05	Dystroglycan isoform Iso 1	DAG1	895
nxp:NX_Q14162-5	-1.44436	0.0426519	7.4086e-05	5.12934e-05	Scavenger receptor class F member 1 isoform Iso 5	SCARF1	342
nxp:NX_A6NHL2-2	-1.41817	0.0237063	0.000295002	0.000208016	Tubulin alpha chain-like 3 isoform Iso 2	TUBAL3	406
nxp:NX_Q16799-1	-1.41687	0.0184164	0.000138641	9.78501e-05	Reticulon-1 isoform RTN1-A	RTN1	776
nxp:NX_Q9NRY5-1	-1.41336	0.0340184	4.59356e-05	3.2501e-05	Protein FAM114A2 isoform Iso 1	FAM114A2	505
nxp:NX_P13804-2	-1.39875	0.0147154	0.000222102	0.000158786	Electron transfer flavoprotein subunit alpha, mitochondrial isoform Iso 2	ETFA	284
nxp:NX_O75695-1	-1.39834	0.0162321	6.93994e-05	4.96297e-05	Protein XRP2 isoform Iso 1	RP2	350
nxp:NX_P12236-1	-1.39738	0.000949988	0.000487536	0.000348893	ADP/ATP translocase 3 isoform Iso 1	SLC25A6	298
nxp:NX_Q07021-1	-1.38696	0.00198396	0.000213948	0.000154257	Complement component 1 Q subcomponent-binding protein, mitochondrial isoform Iso 1	C1QBP	282
nxp:NX_Q13347-1	-1.38181	0.0309608	0.000103186	7.4674e-05	Eukaryotic translation initiation factor 3 subunit I isoform Iso 1	EIF3I	325
nxp:NX_P34897-1	-1.38109	0.0398902	8.36598e-05	6.05754e-05	Serine hydroxymethyltransferase, mitochondrial isoform Iso 1	SHMT2	504
nxp:NX_Q9UNH7-1	-1.37984	0.0119278	0.000108764	7.88238e-05	Sorting nexin-6 isoform Iso 1	SNX6	406
nxp:NX_Q14012-1	-1.37317	0.0103552	0.000178154	0.000129739	Calcium/calmodulin-dependent protein kinase type 1 isoform Iso 1	CAMK1	370
nxp:NX_Q9UPN7-1	-1.37037	0.0409774	3.67687e-05	2.68313e-05	Serine/threonine-protein phosphatase 6 regulatory subunit 1 isoform Iso 1	PPP6R1	881
nxp:NX_Q9H3P7-1	-1.36175	0.0152137	4.28981e-05	3.15023e-05	Golgi resident protein GCP60 isoform Iso 1	ACBD3	528
nxp:NX_P08559-3	-1.36054	0.0369233	7.22475e-05	5.3102e-05	Pyruvate dehydrogenase E1 component subunit alpha, somatic form, mitochondrial isoform Iso 3	PDHA1	359
nxp:NX_O15231-5	-1.35708	0.0327517	0.000129025	9.50756e-05	Zinc finger protein 185 isoform Iso 5	ZNF185	468
nxp:NX_P12235-1	-1.35179	0.0106858	0.000384595	0.000284508	ADP/ATP translocase 1 isoform Iso 1	SLC25A4	298
nxp:NX_O15231-3	-1.33949	0.0241368	8.91502e-05	6.65552e-05	Zinc finger protein 185 isoform Iso 3	ZNF185	690
nxp:NX_P19105-1	-1.3335	0.0359004	0.00435878	0.00326869	Myosin regulatory light chain 12A isoform Iso 1	MYL12A	171
nxp:NX_Q0ZGT2-2	-1.2614	0.00612673	0.000256907	0.000203669	Nexilin isoform Iso 2	NEXN	662
nxp:NX_P18206-2	1.14779	0.00179844	0.00221804	0.00254584	Vinculin isoform Iso 1	VCL	1066
nxp:NX_Q15907-1	1.17728	0.00278409	0.000557356	0.000656165	Ras-related protein Rab-11B isoform Iso 1	RAB11B	218
nxp:NX_Q9NTJ5-2	1.1938	0.00382738	0.000199075	0.000237656	Phosphatidylinositide phosphatase SAC1 isoform Iso 2	SACM1L	526
nxp:NX_P00491-1	1.23759	0.00279017	0.00109236	0.00135189	Purine nucleoside phosphorylase isoform Iso 1	PNP	289
nxp:NX_P40227-1	1.23836	0.00721671	0.000201662	0.00024973	T-complex protein 1 subunit zeta isoform Iso 1	CCT6A	531
nxp:NX_P45974-2	1.24239	0.0105278	0.000107705	0.000133811	Ubiquitin carboxyl-terminal hydrolase 5 isoform Short	USP5	835
nxp:NX_O75390-1	1.25199	0.00897572	0.000213778	0.000267648	Citrate synthase, mitochondrial isoform Iso 1	CS	466
nxp:NX_Q9NYU2-1	1.25429	0.0104843	0.00010595	0.000132892	UDP-glucose:glycoprotein glucosyltransferase 1 isoform Iso 1	UGGT1	1555
nxp:NX_P51149-1	1.25495	0.00504479	0.000666764	0.000836756	Ras-related protein Rab-7a isoform Iso 1	RAB7A	207
nxp:NX_P37837-1	1.27067	0.0108237	0.000213224	0.000270938	Transaldolase isoform Iso 1	TALDO1	337
nxp:NX_P40227-2	1.28596	0.00767644	0.000185609	0.000238685	T-complex protein 1 subunit zeta isoform Iso 2	CCT6A	486
nxp:NX_Q16555-1	1.28602	0.0203674	0.000196069	0.000252148	Dihydropyrimidinase-related protein 2 isoform Iso 1	DPYSL2	572
nxp:NX_P37840-3	1.30197	0.00435343	0.000639246	0.000832279	Alpha-synuclein isoform 2-5	SNCA	126
nxp:NX_P13797-2	1.3078	0.0271016	7.28173e-05	9.52301e-05	Plastin-3 isoform Iso 2	PLS3	617
nxp:NX_P59998-1	1.30889	0.0239435	0.000608476	0.000796429	Actin-related protein 2/3 complex subunit 4 isoform Iso 1	ARPC4	168
nxp:NX_P21291-1	1.32082	0.00172376	0.00059547	0.000786509	Cysteine and glycine-rich protein 1 isoform Iso 1	CSRP1	193
nxp:NX_Q14315-2	1.32921	0.00416124	0.000168202	0.000223576	Filamin-C isoform Iso 2	FLNC	2692
nxp:NX_O00264-2	1.33109	0.0353447	0.000239855	0.000319269	Membrane-associated progesterone receptor component 1 isoform Iso 2	PGRMC1	143
nxp:NX_Q9Y263-1	1.33501	0.0160457	4.11308e-05	5.49098e-05	Phospholipase A-2-activating protein isoform Iso 1	PLAA	795
nxp:NX_P50502-1	1.3391	0.0380708	0.00014649	0.000196164	Hsc70-interacting protein isoform Iso 1	ST13	369
nxp:NX_Q8IUI8-1	1.34477	0.0157503	0.000125732	0.000169081	Cytokine receptor-like factor 3 isoform Iso 1	CRLF3	442
nxp:NX_P00568-1	1.34573	0.0336705	0.000235035	0.000316293	Adenylate kinase isoenzyme 1 isoform Iso 1	AK1	194
nxp:NX_Q6UX71-1	1.34642	0.0200306	4.77359e-05	6.42726e-05	Plexin domain-containing protein 2 isoform Iso 1	PLXDC2	529
nxp:NX_O00264-1	1.35188	0.00758584	0.000271209	0.000366642	Membrane-associated progesterone receptor component 1 isoform Iso 1	PGRMC1	195
nxp:NX_Q9Y6B6-1	1.3527	0.0351934	0.000159724	0.000216059	GTP-binding protein SAR1b isoform Iso 1	SAR1B	198
nxp:NX_Q9NRW1-2	1.35284	0.0464092	0.000212342	0.000287266	Ras-related protein Rab-6B isoform Iso 2	RAB6B	195
nxp:NX_P15374-1	1.35585	0.00872901	5.25213e-05	7.1211e-05	Ubiquitin carboxyl-terminal hydrolase isozyme L3 isoform Iso 1	UCHL3	230
nxp:NX_P09382-1	1.35679	0.00997463	0.000355589	0.000482461	Galectin-1 isoform Iso 1	LGALS1	135
nxp:NX_O15511-1	1.36017	0.00481819	0.000482079	0.00065571	Actin-related protein 2/3 complex subunit 5 isoform Iso 1	ARPC5	151
nxp:NX_P55809-1	1.36147	0.0123268	8.26382e-05	0.000112509	Succinyl-CoA:3-ketoacid coenzyme A transferase 1, mitochondrial isoform Iso 1	OXCT1	520
nxp:NX_Q9Y3A5-1	1.36403	0.0291571	0.000123167	0.000168004	Ribosome maturation protein SBDS isoform Iso 1	SBDS	250
nxp:NX_P51858-2	1.36584	0.044443	4.7067e-05	6.42859e-05	Hepatoma-derived growth factor isoform Iso 2	HDGF	233
nxp:NX_Q14019-1	1.36627	0.000313173	0.000776829	0.00106136	Coactosin-like protein isoform Iso 1	COTL1	142
nxp:NX_P23526-1	1.36889	0.0283631	9.51558e-05	0.000130257	Adenosylhomocysteinase isoform Iso 1	AHCY	432
nxp:NX_P30043-1	1.37001	0.0373225	0.00012739	0.000174524	Flavin reductase (NADPH) isoform Iso 1	BLVRB	206
nxp:NX_Q9Y316-3	1.37639	0.0263948	4.69677e-05	6.46456e-05	Protein MEMO1 isoform Iso 3	MEMO1	300
nxp:NX_O14618-1	1.38684	0.0346239	9.36772e-05	0.000129916	Copper chaperone for superoxide dismutase isoform Iso 1	CCS	274
nxp:NX_P49137-2	1.38919	0.0324584	4.82695e-05	6.70552e-05	MAP kinase-activated protein kinase 2 isoform Iso 2	MAPKAPK2	370
nxp:NX_P48454-3	1.39048	0.0446629	2.23255e-05	3.10432e-05	Serine/threonine-protein phosphatase 2B catalytic subunit gamma isoform isoform Iso 3	PPP3CC	521
nxp:NX_P18206-3	1.39319	0.0078069	0.00125452	0.00174778	Vinculin isoform Iso 3	VCL	222
nxp:NX_O43768-4	1.39432	0.0444817	0.000157337	0.000219378	Alpha-endosulfine isoform Iso 4	ENSA	140
nxp:NX_P13798-1	1.39587	0.0335708	5.97498e-05	8.34029e-05	Acylamino-acid-releasing enzyme isoform Iso 1	APEH	732
nxp:NX_P19784-1	1.40124	0.00595875	4.70441e-05	6.59201e-05	Casein kinase II subunit alpha' isoform Iso 1	CSNK2A2	350
nxp:NX_Q99735-1	1.40661	0.0376061	6.01969e-05	8.46735e-05	Microsomal glutathione S-transferase 2 isoform Iso 1	MGST2	147
nxp:NX_Q14764-1	1.41054	0.0368159	5.68717e-05	8.022e-05	Major vault protein isoform Iso 1	MVP	893
nxp:NX_P18054-1	1.41718	0.00319388	0.000200631	0.000284329	Arachidonate 12-lipoxygenase, 12S-type isoform Iso 1	ALOX12	663
nxp:NX_O75608-2	1.42174	0.0368231	7.67875e-05	0.000109172	Acyl-protein thioesterase 1 isoform Iso 2	LYPLA1	214
nxp:NX_Q9NR31-1	1.43164	0.0234094	0.000337067	0.000482558	GTP-binding protein SAR1a isoform Iso 1	SAR1A	198
nxp:NX_O00170-1	1.43254	0.0424224	6.36163e-05	9.11326e-05	AH receptor-interacting protein isoform Iso 1	AIP	330
nxp:NX_P49189-3	1.43358	0.0473602	4.91923e-05	7.05212e-05	4-trimethylaminobutyraldehyde dehydrogenase isoform Iso 3	ALDH9A1	518
nxp:NX_Q92854-1	1.44004	0.030936	1.54163e-05	2.22002e-05	Semaphorin-4D isoform Iso 1	SEMA4D	862
nxp:NX_Q9P126-2	1.44007	0.0178055	0.000170621	0.000245706	C-type lectin domain family 1 member B isoform Iso 2	CLEC1B	196
nxp:NX_Q96C24-2	1.44257	0.00224895	0.000119097	0.000171806	Synaptotagmin-like protein 4 isoform Iso 2	SYTL4	349
nxp:NX_Q14392-1	1.44284	0.0466327	3.6194e-05	5.2222e-05	Transforming growth factor beta activator LRRC32 isoform Iso 1	LRRC32	662
nxp:NX_Q9BQA1-1	1.4444	0.0381021	1.6395e-05	2.36809e-05	Methylosome protein 50 isoform Iso 1	WDR77	342
nxp:NX_Q6P1A2-1	1.44593	0.0274133	5.09825e-05	7.37172e-05	Lysophospholipid acyltransferase 5 isoform Iso 1	LPCAT3	487
nxp:NX_Q9UBB4-1	1.44925	0.00640525	4.82935e-05	6.99895e-05	Ataxin-10 isoform Iso 1	ATXN10	475
nxp:NX_P16671-4	1.45542	0.0468072	0.000227541	0.000331168	Platelet glycoprotein 4 isoform Iso 4	CD36	412
nxp:NX_P12081-3	1.46011	0.0047355	5.89416e-05	8.60614e-05	Histidine--tRNA ligase, cytoplasmic isoform Iso 3	HARS	449
nxp:NX_P55160-1	1.46563	0.00661359	4.77633e-05	7.00032e-05	Nck-associated protein 1-like isoform Iso 1	NCKAP1L	1127
nxp:NX_P02748-1	1.46745	0.0205015	3.67015e-05	5.38577e-05	Complement component C9 isoform Iso 1	C9	559
nxp:NX_Q8IWA5-1	1.46796	0.0299603	1.92543e-05	2.82644e-05	Choline transporter-like protein 2 isoform Iso 1	SLC44A2	706
nxp:NX_Q9UPU5-1	1.47813	0.023496	1.23204e-05	1.82112e-05	Ubiquitin carboxyl-terminal hydrolase 24 isoform Iso 1	USP24	2620
nxp:NX_Q9P1F3-1	1.48127	0.00343451	0.000516534	0.000765128	Costars family protein ABRACL isoform Iso 1	ABRACL	81
nxp:NX_P31483-3	1.48599	0.0271859	3.01688e-05	4.48306e-05	Nucleolysin TIA-1 isoform p40 isoform Iso 3	TIA1	214
nxp:NX_Q99426-1	1.48708	0.0481115	0.000130778	0.000194477	Tubulin-folding cofactor B isoform Iso 1	TBCB	244
nxp:NX_O14744-1	1.48964	0.0439916	1.63539e-05	2.43613e-05	Protein arginine N-methyltransferase 5 isoform Iso 1	PRMT5	637
nxp:NX_Q96IZ0-1	1.50531	0.0134132	3.87661e-05	5.8355e-05	PRKC apoptosis WT1 regulator protein isoform Iso 1	PAWR	340
nxp:NX_P16930-1	1.51097	0.0424797	5.28715e-05	7.98874e-05	Fumarylacetoacetase isoform Iso 1	FAH	419
nxp:NX_Q99961-2	1.52116	0.00177507	6.81123e-05	0.00010361	Endophilin-A2 isoform Iso 2	SH3GL1	320
nxp:NX_Q15118-1	1.52977	0.0365781	3.67351e-05	5.61961e-05	[Pyruvate dehydrogenase (acetyl-transferring)] kinase isozyme 1, mitochondrial isoform Iso 1	PDK1	436
nxp:NX_O60645-1	1.53786	0.0459776	1.48988e-05	2.29122e-05	Exocyst complex component 3 isoform Iso 1	EXOC3	745
nxp:NX_O75369-4	1.53817	0.0449776	0.000106243	0.00016342	Filamin-B isoform Iso 4	FLNB	2150
nxp:NX_O95456-2	1.53947	0.0259572	2.55265e-05	3.92973e-05	Proteasome assembly chaperone 1 isoform Iso 2	PSMG1	267
nxp:NX_Q9BXJ9-1	1.54181	0.0391701	1.04412e-05	1.60983e-05	N-alpha-acetyltransferase 15, NatA auxiliary subunit isoform Iso 1	NAA15	866
nxp:NX_P05155-1	1.54401	0.0418657	2.76506e-05	4.26927e-05	Plasma protease C1 inhibitor isoform Iso 1	SERPING1	500
nxp:NX_Q8IZP2-1	1.56208	0.018716	0.000164761	0.00025737	Putative protein FAM10A4 isoform Iso 1	ST13P4	240
nxp:NX_Q05193-5	1.57192	0.0400745	4.46079e-05	7.01199e-05	Dynamin-1 isoform Iso 4	DNM1	851
nxp:NX_Q15437-1	1.57382	0.0267815	1.02482e-05	1.61288e-05	Protein transport protein Sec23B isoform Iso 1	SEC23B	767
nxp:NX_Q9H2U2-2	1.57694	0.0132963	8.45529e-05	0.000133335	Inorganic pyrophosphatase 2, mitochondrial isoform Iso 2	PPA2	349
nxp:NX_P13501-1	1.58076	0.0463891	0.000281682	0.000445272	C-C motif chemokine 5 isoform Iso 1	CCL5	91
nxp:NX_Q32MZ4-4	1.5841	0.0214085	2.20942e-05	3.49995e-05	Leucine-rich repeat flightless-interacting protein 1 isoform Iso 4	LRRFIP1	640
nxp:NX_P16671-2	1.58546	0.0377898	0.000137129	0.000217412	Platelet glycoprotein 4 isoform Iso 2	CD36	288
nxp:NX_Q9Y6Y8-2	1.59639	0.0289771	9.73088e-06	1.55343e-05	SEC23-interacting protein isoform Iso 2	SEC23IP	924
nxp:NX_Q9Y6Y8-1	1.60845	0.0234182	8.69555e-06	1.39863e-05	SEC23-interacting protein isoform Iso 1	SEC23IP	1000
nxp:NX_O95260-1	1.61026	0.025962	2.77079e-05	4.46169e-05	Arginyl-tRNA--protein transferase 1 isoform ATE1-1	ATE1	518
nxp:NX_O95260-2	1.61995	0.0299229	3.06965e-05	4.97267e-05	Arginyl-tRNA--protein transferase 1 isoform ATE1-2	ATE1	518
nxp:NX_Q9NV70-1	1.62193	0.0255291	5.95772e-06	9.66301e-06	Exocyst complex component 1 isoform Iso 1	EXOC1	894
nxp:NX_Q14194-2	1.62376	0.0322168	2.51269e-05	4.07999e-05	Dihydropyrimidinase-related protein 1 isoform LCRMP-1	CRMP1	686
nxp:NX_P09496-1	1.62498	0.00845483	0.000128536	0.000208868	Clathrin light chain A isoform Brain	CLTA	248
nxp:NX_Q9H9H4-1	1.626	0.0295289	5.08384e-05	8.26633e-05	Vacuolar protein sorting-associated protein 37B isoform Iso 1	VPS37B	285
nxp:NX_Q96M27-4	1.62851	0.0231773	2.46055e-05	4.00703e-05	Protein PRRC1 isoform Iso 4	PRRC1	311
nxp:NX_Q8IXQ6-3	1.63236	0.0419005	2.80475e-05	4.57837e-05	Protein mono-ADP-ribosyltransferase PARP9 isoform Iso 3	PARP9	710
nxp:NX_O94886-1	1.63859	0.00519523	2.57907e-05	4.22605e-05	CSC1-like protein 1 isoform Iso 1	TMEM63A	807
nxp:NX_Q9P253-1	1.64075	0.0234469	7.43459e-06	1.21983e-05	Vacuolar protein sorting-associated protein 18 homolog isoform Iso 1	VPS18	973
nxp:NX_P09871-1	1.69026	0.0275953	7.75408e-06	1.31064e-05	Complement C1s subcomponent isoform Iso 1	C1S	688
nxp:NX_P12955-1	1.69293	0.00183568	4.78567e-05	8.10181e-05	Xaa-Pro dipeptidase isoform Iso 1	PEPD	493
nxp:NX_P49354-1	1.69452	0.019756	2.95112e-05	5.00075e-05	Protein farnesyltransferase/geranylgeranyltransferase type-1 subunit alpha isoform Iso 1	FNTA	379
nxp:NX_Q04760-1	1.70067	0.00757953	9.74847e-05	0.000165789	Lactoylglutathione lyase isoform Iso 1	GLO1	184
nxp:NX_Q9BZ72-1	1.70326	0.0162718	1.05904e-05	1.80381e-05	Membrane-associated phosphatidylinositol transfer protein 2 isoform Iso 1	PITPNM2	1349
nxp:NX_Q8IXQ6-2	1.71208	0.0350183	2.26484e-05	3.8776e-05	Protein mono-ADP-ribosyltransferase PARP9 isoform Iso 2	PARP9	819
nxp:NX_O95716-1	1.71995	0.0268147	0.000282371	0.000485664	Ras-related protein Rab-3D isoform Iso 1	RAB3D	219
nxp:NX_Q7Z3Y7-1	1.72941	0.0397025	2.66419e-05	4.60748e-05	Keratin, type I cytoskeletal 28 isoform Iso 1	KRT28	464
nxp:NX_Q9H7Z7-1	1.74085	0.00913401	1.37395e-05	2.39184e-05	Prostaglandin E synthase 2 isoform Iso 1	PTGES2	377
nxp:NX_Q9UPY6-2	1.75448	0.0204676	2.4217e-05	4.24881e-05	Wiskott-Aldrich syndrome protein family member 3 isoform Iso 2	WASF3	499
nxp:NX_Q2PZI1-1	1.76609	0.0300465	1.91437e-05	3.38096e-05	Probable C-mannosyltransferase DPY19L1 isoform Iso 1	DPY19L1	675
nxp:NX_Q9BZ72-3	1.77399	0.00570276	1.21265e-05	2.15123e-05	Membrane-associated phosphatidylinositol transfer protein 2 isoform Iso 3	PITPNM2	1070
nxp:NX_P26440-2	1.7847	0.000447406	4.87892e-05	8.70742e-05	Isovaleryl-CoA dehydrogenase, mitochondrial isoform Iso 2	IVD	396
nxp:NX_P15907-1	1.78687	0.0393349	2.86568e-05	5.12058e-05	Beta-galactoside alpha-2,6-sialyltransferase 1 isoform Iso 1	ST6GAL1	406
nxp:NX_P52333-1	1.79117	0.0259471	2.08474e-05	3.73413e-05	Tyrosine-protein kinase JAK3 isoform Iso 2	JAK3	1124
nxp:NX_Q8TBC4-2	1.79614	0.00645208	4.08605e-05	7.33912e-05	NEDD8-activating enzyme E1 catalytic subunit isoform Iso 2	UBA3	449
nxp:NX_Q8NF91-6	1.79723	0.0242687	3.25959e-06	5.85821e-06	Nesprin-1 isoform Iso 6	SYNE1	1725
nxp:NX_Q8NF91-7	1.79723	0.0242687	1.00767e-06	1.81101e-06	Nesprin-1 isoform Iso 7	SYNE1	5580
nxp:NX_Q9BPX6-3	1.79779	0.0285585	2.31237e-05	4.15715e-05	Calcium uptake protein 1, mitochondrial isoform Iso 3	MICU1	478
nxp:NX_Q16740-1	1.81074	0.0198835	1.94484e-05	3.52159e-05	ATP-dependent Clp protease proteolytic subunit, mitochondrial isoform Iso 1	CLPP	277
nxp:NX_P07108-1	1.81912	0.0244082	9.75757e-05	0.000177502	Acyl-CoA-binding protein isoform Iso 1	DBI	87
nxp:NX_P24390-1	1.8423	0.0138013	5.09815e-05	9.39232e-05	ER lumen protein-retaining receptor 1 isoform Iso 1	KDELR1	212
nxp:NX_Q6UXH1-4	1.86427	0.0246507	2.18422e-05	4.07197e-05	Protein disulfide isomerase CRELD2 isoform Iso 4	CRELD2	325
nxp:NX_O14949-1	1.86931	0.0178262	0.000103348	0.00019319	Cytochrome b-c1 complex subunit 8 isoform Iso 1	UQCRQ	82
nxp:NX_P33527-9	1.87223	0.0364785	6.22071e-06	1.16466e-05	Multidrug resistance-associated protein 1 isoform Iso 9	ABCC1	1541
nxp:NX_Q9UMX0-4	1.90741	0.0155955	4.27574e-05	8.1556e-05	Ubiquilin-1 isoform Iso 4	UBQLN1	181
nxp:NX_Q99576-3	1.92765	0.0478226	6.40756e-05	0.000123515	TSC22 domain family protein 3 isoform Iso 2	TSC22D3	200
nxp:NX_Q07817-1	1.94438	0.032897	2.8044e-05	5.45282e-05	Bcl-2-like protein 1 isoform Bcl-X(L)	BCL2L1	233
nxp:NX_Q9BTW9-5	1.96528	0.046339	1.18094e-05	2.32088e-05	Tubulin-specific chaperone D isoform Iso 5	TBCD	757
nxp:NX_P15289-1	2.00893	0.000623916	1.44548e-05	2.90387e-05	Arylsulfatase A isoform Iso 1	ARSA	507
nxp:NX_O43432-2	2.04389	0.012412	1.94332e-05	3.97193e-05	Eukaryotic translation initiation factor 4 gamma 3 isoform Iso 2	EIF4G3	515
nxp:NX_Q13619-1	2.06302	0.0213438	1.01521e-05	2.0944e-05	Cullin-4A isoform Iso 1	CUL4A	759
nxp:NX_Q9ULC4-2	2.08384	0.0270318	6.82765e-05	0.000142277	Malignant T-cell-amplified sequence 1 isoform Iso 2	MCTS1	169
nxp:NX_P63218-1	2.11715	0.0490557	0.000123929	0.000262376	Guanine nucleotide-binding protein G(I)/G(S)/G(O) subunit gamma-5 isoform Iso 1	GNG5	68
nxp:NX_P63151-2	2.13103	0.00332068	1.90897e-05	4.06807e-05	Serine/threonine-protein phosphatase 2A 55 kDa regulatory subunit B alpha isoform isoform Iso 2	PPP2R2A	457
nxp:NX_Q8NF37-1	2.1371	0.040606	1.40769e-05	3.00837e-05	Lysophosphatidylcholine acyltransferase 1 isoform Iso 1	LPCAT1	534
nxp:NX_P48449-3	2.18353	0.0439406	3.42159e-05	7.47113e-05	Lanosterol synthase isoform Iso 3	LSS	721
nxp:NX_P78410-1	2.18849	0.0310197	1.27647e-05	2.79353e-05	Butyrophilin subfamily 3 member A2 isoform Iso 1	BTN3A2	334
nxp:NX_Q9ULC4-3	2.19549	0.00930473	6.51211e-05	0.000142972	Malignant T-cell-amplified sequence 1 isoform Iso 3	MCTS1	182
nxp:NX_Q9BQS8-1	2.1984	0.00416998	6.06002e-06	1.33223e-05	FYVE and coiled-coil domain-containing protein 1 isoform Iso 1	FYCO1	1478
nxp:NX_Q9Y3C5-1	2.22822	0.0291539	3.23966e-05	7.2187e-05	RING finger protein 11 isoform Iso 1	RNF11	154
nxp:NX_Q9HCM2-1	2.23458	0.0187804	5.88998e-06	1.31616e-05	Plexin-A4 isoform Iso 1	PLXNA4	1894
nxp:NX_P32019-2	2.24219	0.0047721	1.89957e-05	4.2592e-05	Type II inositol 1,4,5-trisphosphate 5-phosphatase isoform Iso 2	INPP5B	913
nxp:NX_P46821-1	2.27531	0.0283609	4.80025e-06	1.09221e-05	Microtubule-associated protein 1B isoform Iso 1	MAP1B	2468
nxp:NX_O14920-1	2.27698	0.0014127	9.20873e-06	2.09681e-05	Inhibitor of nuclear factor kappa-B kinase subunit beta isoform Iso 1	IKBKB	756
nxp:NX_Q8IYB5-1	2.27844	0.0186876	8.60607e-06	1.96084e-05	Stromal membrane-associated protein 1 isoform Iso 1	SMAP1	467
nxp:NX_P0C7P3-2	2.4015	0.00700018	1.69436e-05	4.06901e-05	Protein SLFN14 isoform Iso 2	SLFN14	896
nxp:NX_Q9UIL1-1	2.53367	0.0136519	1.59932e-05	4.05216e-05	Short coiled-coil protein isoform Iso 1	SCOC	159
nxp:NX_Q567U6-1	2.55976	0.00717219	6.42761e-06	1.64532e-05	Coiled-coil domain-containing protein 93 isoform Iso 1	CCDC93	631
nxp:NX_P09914-1	2.59198	0.0355022	2.05529e-05	5.32727e-05	Interferon-induced protein with tetratricopeptide repeats 1 isoform Iso 1	IFIT1	478
nxp:NX_Q9H0R4-1	2.64099	0.00573417	3.63134e-05	9.59035e-05	Haloacid dehalogenase-like hydrolase domain-containing protein 2 isoform Iso 1	HDHD2	259
nxp:NX_Q8TDZ2-2	2.65337	0.0266133	6.18162e-06	1.64021e-05	[F-actin]-monooxygenase MICAL1 isoform Iso 2	MICAL1	981
nxp:NX_Q8TDZ2-4	2.76489	0.0218927	6.67766e-06	1.8463e-05	[F-actin]-monooxygenase MICAL1 isoform Iso 4	MICAL1	1086
nxp:NX_O00478-2	3.14793	0.0027148	7.39582e-06	2.32815e-05	Butyrophilin subfamily 3 member A3 isoform Iso 2	BTN3A3	535
nxp:NX_O14879-1	4.29285	0.0153158	1.0796e-05	4.63454e-05	Interferon-induced protein with tetratricopeptide repeats 3 isoform Iso 1	IFIT3	490

## Sheet: (c)
Supplemental Table 2c: List of proteins detected only in COVID biological condition.
Entry	Replicate Count	Total Signal (NSAF)	Description	Gname	Length
nxp:NX_P0DJI9-1	12	0.00260715	Serum amyloid A-2 protein isoform Iso 1	SAA2	122
nxp:NX_P08133-1	11	0.000230996	Annexin A6 isoform Iso 1	ANXA6	673
nxp:NX_P02741-1	11	0.000943152	C-reactive protein isoform Iso 1	CRP	224
nxp:NX_Q01628-1	11	0.00308047	Interferon-induced transmembrane protein 3 isoform Iso 1	IFITM3	133
nxp:NX_Q9Y6K5-1	11	0.00058107	2'-5'-oligoadenylate synthase 3 isoform Iso 1	OAS3	1087
nxp:NX_P23396-1	11	0.000661535	40S ribosomal protein S3 isoform Iso 1	RPS3	243
nxp:NX_P0DJI8-1	11	0.00368558	Serum amyloid A-1 protein isoform Iso 1	SAA1	122
nxp:NX_P19525-1	10	0.000431776	Interferon-induced, double-stranded RNA-activated protein kinase isoform Iso 1	EIF2AK2	551
nxp:NX_P19525-2	10	0.00044894	Interferon-induced, double-stranded RNA-activated protein kinase isoform Iso 2	EIF2AK2	510
nxp:NX_O60841-1	10	0.000183964	Eukaryotic translation initiation factor 5B isoform Iso 1	EIF5B	1220
nxp:NX_Q08380-1	10	0.000634065	Galectin-3-binding protein isoform Iso 1	LGALS3BP	585
nxp:NX_Q9H2J4-1	10	0.000481881	Phosducin-like protein 3 isoform Iso 1	PDCL3	239
nxp:NX_P63244-1	10	0.000470252	Receptor of activated protein C kinase 1 isoform Iso 1	RACK1	317
nxp:NX_P30050-1	10	0.00120891	60S ribosomal protein L12 isoform Iso 1	RPL12	165
nxp:NX_O94855-1	10	0.000150711	Protein transport protein Sec24D isoform Iso 1	SEC24D	1032
nxp:NX_Q8WZ42-11	10	5.27268e-06	Titin isoform Iso 11	TTN	33423
nxp:NX_Q8WZ42-12	10	4.55573e-06	Titin isoform Iso 12	TTN	35991
nxp:NX_Q8WZ42-3	10	7.36112e-06	Titin isoform Iso 3	TTN	26926
nxp:NX_Q8WZ42-5	10	5.09152e-06	Titin isoform Iso 5	TTN	32900
nxp:NX_Q9NZQ7-1	9	0.000299052	Programmed cell death 1 ligand 1 isoform Iso 1	CD274	290
nxp:NX_P19256-2	9	0.000308297	Lymphocyte function-associated antigen 3 isoform Iso 2	CD58	237
nxp:NX_Q5EBM0-1	9	0.000820789	UMP-CMP kinase 2, mitochondrial isoform Iso 1	CMPK2	449
nxp:NX_Q5EBM0-2	9	0.000981315	UMP-CMP kinase 2, mitochondrial isoform Iso 2	CMPK2	303
nxp:NX_Q5EBM0-3	9	0.000887548	UMP-CMP kinase 2, mitochondrial isoform Iso 3	CMPK2	366
nxp:NX_O95786-1	9	0.000421924	Probable ATP-dependent RNA helicase DDX58 isoform Iso 1	DDX58	925
nxp:NX_O95786-2	9	0.000467259	Probable ATP-dependent RNA helicase DDX58 isoform Iso 2	DDX58	880
nxp:NX_Q8TDB6-1	9	0.000399501	E3 ubiquitin-protein ligase DTX3L isoform Iso 1	DTX3L	740
nxp:NX_Q96EK6-1	9	0.000366537	Glucosamine 6-phosphate N-acetyltransferase isoform Iso 1	GNPNAT1	184
nxp:NX_Q9Y5U9-1	9	0.000836934	Immediate early response 3-interacting protein 1 isoform Iso 1	IER3IP1	82
nxp:NX_P13164-1	9	0.000873374	Interferon-induced transmembrane protein 1 isoform Iso 1	IFITM1	125
nxp:NX_Q01629-1	9	0.00076133	Interferon-induced transmembrane protein 2 isoform Iso 1	IFITM2	132
nxp:NX_Q06033-2	9	0.000239294	Inter-alpha-trypsin inhibitor heavy chain H3 isoform Iso 2	ITIH3	886
nxp:NX_P18428-1	9	0.000222398	Lipopolysaccharide-binding protein isoform Iso 1	LBP	481
nxp:NX_Q8NF37-1	9	0.000189853	Lysophosphatidylcholine acyltransferase 1 isoform Iso 1	LPCAT1	534
nxp:NX_P29728-2	9	0.000980767	2'-5'-oligoadenylate synthase 2 isoform p69	OAS2	687
nxp:NX_Q8IXQ6-2	9	0.000267013	Protein mono-ADP-ribosyltransferase PARP9 isoform Iso 2	PARP9	819
nxp:NX_Q8IXQ6-3	9	0.000321752	Protein mono-ADP-ribosyltransferase PARP9 isoform Iso 3	PARP9	710
nxp:NX_Q15286-2	9	0.000513383	Ras-related protein Rab-35 isoform Iso 2	RAB35	152
nxp:NX_Q3ZCQ8-2	9	0.000215387	Mitochondrial import inner membrane translocase subunit TIM50 isoform Iso 2	TIMM50	456
nxp:NX_O75718-1	8	0.000199153	Cartilage-associated protein isoform Iso 1	CRTAP	401
nxp:NX_O15372-1	8	0.000304388	Eukaryotic translation initiation factor 3 subunit H isoform Iso 1	EIF3H	352
nxp:NX_Q7Z2K6-1	8	7.13232e-05	Endoplasmic reticulum metallopeptidase 1 isoform Iso 1	ERMP1	904
nxp:NX_P15586-1	8	0.000123136	N-acetylglucosamine-6-sulfatase isoform Iso 1	GNS	552
nxp:NX_P05161-1	8	0.00126342	Ubiquitin-like protein ISG15 isoform Iso 1	ISG15	165
nxp:NX_P20591-1	8	0.0015037	Interferon-induced GTP-binding protein Mx1 isoform Iso 1	MX1	662
nxp:NX_Q9NR45-1	8	0.000197318	Sialic acid synthase isoform Iso 1	NANS	359
nxp:NX_O60568-1	8	0.000120093	Multifunctional procollagen lysine hydroxylase and glycosyltransferase LH3 isoform Iso 1	PLOD3	738
nxp:NX_P16435-1	8	0.000126794	NADPH--cytochrome P450 reductase isoform Iso 1	POR	677
nxp:NX_Q06203-1	8	0.000167819	Amidophosphoribosyltransferase isoform Iso 1	PPAT	517
nxp:NX_P62263-1	8	0.000591112	40S ribosomal protein S14 isoform Iso 1	RPS14	151
nxp:NX_Q9Y4P3-1	8	0.000173322	Transducin beta-like protein 2 isoform Iso 1	TBL2	447
nxp:NX_P02786-1	8	0.00014401	Transferrin receptor protein 1 isoform Iso 1	TFRC	760
nxp:NX_Q15904-1	7	0.000109501	V-type proton ATPase subunit S1 isoform Iso 1	ATP6AP1	470
nxp:NX_P49662-1	7	0.000277084	Caspase-4 isoform Iso 1	CASP4	377
nxp:NX_Q8NBJ5-1	7	0.000114917	Procollagen galactosyltransferase 1 isoform Iso 1	COLGALT1	622
nxp:NX_O76096-1	7	0.000552003	Cystatin-F isoform Iso 1	CST7	145
nxp:NX_Q96DA6-1	7	0.000418256	Mitochondrial import inner membrane translocase subunit TIM14 isoform Iso 1	DNAJC19	116
nxp:NX_Q9Y282-3	7	0.000164395	Endoplasmic reticulum-Golgi intermediate compartment protein 3 isoform Iso 3	ERGIC3	388
nxp:NX_Q06787-7	7	8.97994e-05	Synaptic functional regulator FMR1 isoform Iso 7	FMR1	615
nxp:NX_P16104-1	7	0.000629836	Histone H2AX isoform Iso 1	H2AFX	143
nxp:NX_P07686-1	7	0.000130524	Beta-hexosaminidase subunit beta isoform Iso 1	HEXB	556
nxp:NX_P46821-1	7	5.76871e-05	Microtubule-associated protein 1B isoform Iso 1	MAP1B	2468
nxp:NX_Q96N66-1	7	0.000121008	Lysophospholipid acyltransferase 7 isoform Iso 1	MBOAT7	472
nxp:NX_P10620-1	7	0.00024638	Microsomal glutathione S-transferase 1 isoform Iso 1	MGST1	155
nxp:NX_P05164-1	7	0.000373899	Myeloperoxidase isoform H17	MPO	745
nxp:NX_P43490-1	7	0.00021009	Nicotinamide phosphoribosyltransferase isoform Iso 1	NAMPT	491
nxp:NX_Q9BRX2-1	7	0.000131647	Protein pelota homolog isoform Iso 1	PELO	385
nxp:NX_Q14651-1	7	0.000178184	Plastin-1 isoform Iso 1	PLS1	629
nxp:NX_Q9BZL6-1	7	5.56542e-05	Serine/threonine-protein kinase D2 isoform Iso 1	PRKD2	878
nxp:NX_P08708-1	7	0.000411035	40S ribosomal protein S17 isoform Iso 1	RPS17	135
nxp:NX_P62081-1	7	0.000408552	40S ribosomal protein S7 isoform Iso 1	RPS7	194
nxp:NX_P62241-1	7	0.000450308	40S ribosomal protein S8 isoform Iso 1	RPS8	208
nxp:NX_Q8NBN3-1	7	8.41477e-05	Transmembrane protein 87A isoform Iso 1	TMEM87A	555
nxp:NX_Q53FA7-1	7	0.000251393	Quinone oxidoreductase PIG3 isoform Iso 1	TP53I3	332
nxp:NX_P26640-2	7	0.000256153	Valine--tRNA ligase isoform Iso 2	VARS	297
nxp:NX_Q13155-1	6	0.000161971	Aminoacyl tRNA synthase complex-interacting multifunctional protein 2 isoform Iso 1	AIMP2	320
nxp:NX_P51648-1	6	0.000124603	Aldehyde dehydrogenase family 3 member A2 isoform Iso 1	ALDH3A2	485
nxp:NX_P07355-2	6	0.000220661	Annexin A2 isoform Iso 2	ANXA2	357
nxp:NX_Q9NXU5-1	6	0.000392017	ADP-ribosylation factor-like protein 15 isoform Iso 1	ARL15	204
nxp:NX_Q9NR48-2	6	4.00429e-05	Histone-lysine N-methyltransferase ASH1L isoform Iso 2	ASH1L	2964
nxp:NX_Q8TDB6-2	6	0.000152455	E3 ubiquitin-protein ligase DTX3L isoform Iso 2	DTX3L	228
nxp:NX_P42126-2	6	0.000131589	Enoyl-CoA delta isomerase 1, mitochondrial isoform Iso 2	ECI1	285
nxp:NX_A1L3X0-1	6	0.000139186	Elongation of very long chain fatty acids protein 7 isoform Iso 1	ELOVL7	281
nxp:NX_Q6P587-3	6	0.000127945	Acylpyruvase FAHD1, mitochondrial isoform Iso 3	FAHD1	248
nxp:NX_P51114-1	6	6.7305e-05	Fragile X mental retardation syndrome-related protein 1 isoform Iso 1	FXR1	621
nxp:NX_Q10471-2	6	0.000256414	Polypeptide N-acetylgalactosaminyltransferase 2 isoform Iso 2	GALNT2	265
nxp:NX_Q92616-1	6	3.17019e-05	eIF-2-alpha kinase activator GCN1 isoform Iso 1	GCN1	2671
nxp:NX_Q9UK08-1	6	0.000476128	Guanine nucleotide-binding protein G(I)/G(S)/G(O) subunit gamma-8 isoform Iso 1	GNG8	70
nxp:NX_Q63ZY3-2	6	6.93779e-05	KN motif and ankyrin repeat domain-containing protein 2 isoform Iso 2	KANK2	859
nxp:NX_P22001-1	6	0.000102059	Potassium voltage-gated channel subfamily A member 3 isoform Iso 1	KCNA3	575
nxp:NX_P33908-1	6	0.000102355	Mannosyl-oligosaccharide 1,2-alpha-mannosidase IA isoform Iso 1	MAN1A1	653
nxp:NX_Q9Y4K4-1	6	4.77947e-05	Mitogen-activated protein kinase kinase kinase kinase 5 isoform Iso 1	MAP4K5	846
nxp:NX_P41227-2	6	0.000216528	N-alpha-acetyltransferase 10 isoform Iso 2	NAA10	220
nxp:NX_O75251-1	6	0.000223681	NADH dehydrogenase [ubiquinone] iron-sulfur protein 7, mitochondrial isoform Iso 1	NDUFS7	213
nxp:NX_P39019-1	6	0.000399302	40S ribosomal protein S19 isoform Iso 1	RPS19	145
nxp:NX_P15880-1	6	0.000225897	40S ribosomal protein S2 isoform Iso 1	RPS2	293
nxp:NX_P61247-1	6	0.000178451	40S ribosomal protein S3a isoform Iso 1	RPS3A	264
nxp:NX_P62701-1	6	0.00027693	40S ribosomal protein S4, X isoform isoform Iso 1	RPS4X	263
nxp:NX_P46782-1	6	0.00024133	40S ribosomal protein S5 isoform Iso 1	RPS5	204
nxp:NX_P46781-1	6	0.000432183	40S ribosomal protein S9 isoform Iso 1	RPS9	194
nxp:NX_Q9NP81-1	6	9.93488e-05	Serine--tRNA ligase, mitochondrial isoform Iso 1	SARS2	518
nxp:NX_Q9H9S3-2	6	0.00012255	Protein transport protein Sec61 subunit alpha isoform 2 isoform Iso 2	SEC61A2	437
nxp:NX_Q8TB61-1	6	0.00011401	Adenosine 3'-phospho 5'-phosphosulfate transporter 1 isoform Iso 1	SLC35B2	432
nxp:NX_Q9H4I9-1	6	0.000398584	Essential MCU regulator, mitochondrial isoform Iso 1	SMDT1	107
nxp:NX_A2RTX5-2	6	5.99237e-05	Threonine--tRNA ligase 2, cytoplasmic isoform Iso 2	TARSL2	707
nxp:NX_Q3ZCQ8-3	6	0.000169546	Mitochondrial import inner membrane translocase subunit TIM50 isoform Iso 3	TIMM50	240
nxp:NX_Q15645-1	6	0.000121842	Pachytene checkpoint protein 2 homolog isoform Iso 1	TRIP13	432
nxp:NX_Q9NYU1-1	6	5.60958e-05	UDP-glucose:glycoprotein glucosyltransferase 2 isoform Iso 1	UGGT2	1516
nxp:NX_Q9Y587-1	5	0.00018821	AP-4 complex subunit sigma-1 isoform Iso 1	AP4S1	144
nxp:NX_P42331-4	5	5.16853e-05	Rho GTPase-activating protein 25 isoform Iso 4	ARHGAP25	646
nxp:NX_Q14457-1	5	5.09177e-05	Beclin-1 isoform Iso 1	BECN1	450
nxp:NX_Q567U6-1	5	5.19411e-05	Coiled-coil domain-containing protein 93 isoform Iso 1	CCDC93	631
nxp:NX_P08962-1	5	0.000212738	CD63 antigen isoform Iso 1	CD63	238
nxp:NX_O76071-1	5	8.0709e-05	Probable cytosolic iron-sulfur protein assembly protein CIAO1 isoform Iso 1	CIAO1	339
nxp:NX_A5YKK6-1	5	1.84611e-05	CCR4-NOT transcription complex subunit 1 isoform Iso 1	CNOT1	2376
nxp:NX_Q9H9A5-6	5	3.71802e-05	CCR4-NOT transcription complex subunit 10 isoform Iso 6	CNOT10	804
nxp:NX_Q9UBI1-1	5	0.000184021	COMM domain-containing protein 3 isoform Iso 1	COMMD3	195
nxp:NX_P49747-2	5	8.04746e-05	Cartilage oligomeric matrix protein isoform Iso 2	COMP	704
nxp:NX_Q5TDH0-1	5	0.000122995	Protein DDI1 homolog 2 isoform Iso 1	DDI2	399
nxp:NX_Q8NDZ4-1	5	0.000113933	Divergent protein kinase domain 2A isoform Iso 1	DIPK2A	430
nxp:NX_Q9NTX5-1	5	0.000121701	Ethylmalonyl-CoA decarboxylase isoform Iso 1	ECHDC1	307
nxp:NX_Q9BYI3-3	5	5.85772e-05	Hyccin isoform Iso 3	FAM126A	419
nxp:NX_Q06787-11	5	5.95893e-05	Synaptic functional regulator FMR1 isoform Iso 11	FMR1	516
nxp:NX_P51116-1	5	5.76322e-05	Fragile X mental retardation syndrome-related protein 2 isoform Iso 1	FXR2	673
nxp:NX_P06280-1	5	8.01238e-05	Alpha-galactosidase A isoform Iso 1	GLA	429
nxp:NX_Q08378-4	5	4.37565e-05	Golgin subfamily A member 3 isoform Iso 3	GOLGA3	1134
nxp:NX_Q9H4A5-1	5	0.000109532	Golgi phosphoprotein 3-like isoform Iso 1	GOLPH3L	285
nxp:NX_Q13322-2	5	7.3113e-05	Growth factor receptor-bound protein 10 isoform Iso 1	GRB10	548
nxp:NX_P31942-1	5	0.000149918	Heterogeneous nuclear ribonucleoprotein H3 isoform Iso 1	HNRNPH3	346
nxp:NX_P09914-1	5	0.000167503	Interferon-induced protein with tetratricopeptide repeats 1 isoform Iso 1	IFIT1	478
nxp:NX_P18065-1	5	0.000176198	Insulin-like growth factor-binding protein 2 isoform Iso 1	IGFBP2	325
nxp:NX_Q9Y287-1	5	0.000298021	Integral membrane protein 2B isoform Iso 1	ITM2B	266
nxp:NX_Q9NS87-4	5	3.70437e-05	Kinesin-like protein KIF15 isoform Iso 4	KIF15	1199
nxp:NX_P01130-1	5	8.15637e-05	Low-density lipoprotein receptor isoform Iso 1	LDLR	860
nxp:NX_O75427-1	5	7.3037e-05	Leucine-rich repeat and calponin homology domain-containing protein 4 isoform Iso 1	LRCH4	683
nxp:NX_A6NCE7-1	5	0.000215483	Microtubule-associated proteins 1A/1B light chain 3 beta 2 isoform Iso 1	MAP1LC3B2	125
nxp:NX_P13640-1	5	0.000565256	Metallothionein-1G isoform Iso 1	MT1G	62
nxp:NX_Q9UMS0-1	5	0.000219195	NFU1 iron-sulfur cluster scaffold homolog, mitochondrial isoform Iso 1	NFU1	254
nxp:NX_Q68BL7-1	5	8.51994e-05	Olfactomedin-like protein 2A isoform Iso 1	OLFML2A	652
nxp:NX_P50897-1	5	0.000114807	Palmitoyl-protein thioesterase 1 isoform Iso 1	PPT1	306
nxp:NX_O95456-2	5	0.000154259	Proteasome assembly chaperone 1 isoform Iso 2	PSMG1	267
nxp:NX_O60518-1	5	2.57691e-05	Ran-binding protein 6 isoform Iso 1	RANBP6	1105
nxp:NX_Q96S59-1	5	5.32038e-05	Ran-binding protein 9 isoform Iso 1	RANBP9	729
nxp:NX_Q14699-1	5	7.1897e-05	Raftlin isoform Iso 1	RFTN1	578
nxp:NX_Q96TC7-1	5	6.7473e-05	Regulator of microtubule dynamics protein 3 isoform Iso 1	RMDN3	470
nxp:NX_Q96K19-4	5	0.000211943	E3 ubiquitin-protein ligase RNF170 isoform Iso 4	RNF170	162
nxp:NX_P05386-1	5	0.000282038	60S acidic ribosomal protein P1 isoform Iso 1	RPLP1	114
nxp:NX_P62277-1	5	0.000397017	40S ribosomal protein S13 isoform Iso 1	RPS13	151
nxp:NX_P62244-1	5	0.000184389	40S ribosomal protein S15a isoform Iso 1	RPS15A	130
nxp:NX_P62269-1	5	0.000361919	40S ribosomal protein S18 isoform Iso 1	RPS18	152
nxp:NX_P62851-1	5	0.000479836	40S ribosomal protein S25 isoform Iso 1	RPS25	125
nxp:NX_Q9HB40-1	5	0.000122964	Retinoid-inducible serine carboxypeptidase isoform Iso 1	SCPEP1	452
nxp:NX_Q9HB40-2	5	0.000143763	Retinoid-inducible serine carboxypeptidase isoform Iso 2	SCPEP1	296
nxp:NX_P09132-1	5	0.000153417	Signal recognition particle 19 kDa protein isoform Iso 1	SRP19	144
nxp:NX_O95772-1	5	0.00020335	STARD3 N-terminal-like protein isoform Iso 1	STARD3NL	234
nxp:NX_Q9ULQ0-2	5	5.28815e-05	Striatin-interacting protein 2 isoform Iso 2	STRIP2	758
nxp:NX_Q8NF91-5	5	2.21867e-05	Nesprin-1 isoform Iso 5	SYNE1	1443
nxp:NX_P49746-2	5	6.48253e-05	Thrombospondin-3 isoform Iso 2	THBS3	836
nxp:NX_Q86WV6-1	5	0.000196749	Stimulator of interferon genes protein isoform Iso 1	TMEM173	379
nxp:NX_Q53FA7-2	5	0.000139582	Quinone oxidoreductase PIG3 isoform Iso 2	TP53I3	248
nxp:NX_Q96CW5-2	5	4.05771e-05	Gamma-tubulin complex component 3 isoform Iso 2	TUBGCP3	824
nxp:NX_Q6ULP2-9	4	1.87482e-05	Aftiphilin isoform Iso 5	AFTPH	937
nxp:NX_Q2TAA5-1	4	5.0868e-05	GDP-Man:Man(3)GlcNAc(2)-PP-Dol alpha-1,2-mannosyltransferase isoform Iso 1	ALG11	492
nxp:NX_Q9H553-2	4	4.78297e-05	Alpha-1,3/1,6-mannosyltransferase ALG2 isoform Iso 2	ALG2	323
nxp:NX_P42331-5	4	4.82541e-05	Rho GTPase-activating protein 25 isoform Iso 5	ARHGAP25	606
nxp:NX_Q6NXE6-1	4	6.98725e-05	Armadillo repeat-containing protein 6 isoform Iso 1	ARMC6	501
nxp:NX_Q9BZE9-1	4	4.19575e-05	Tether containing UBX domain for GLUT4 isoform Iso 1	ASPSCR1	553
nxp:NX_Q6ZT62-1	4	2.21522e-05	Bargin isoform Long BGIN	BARGIN	677
nxp:NX_P09871-1	4	4.1595e-05	Complement C1s subcomponent isoform Iso 1	C1S	688
nxp:NX_P07357-1	4	3.96507e-05	Complement component C8 alpha chain isoform Iso 1	C8A	584
nxp:NX_P11597-1	4	4.73273e-05	Cholesteryl ester transfer protein isoform Iso 1	CETP	493
nxp:NX_P11597-2	4	5.38853e-05	Cholesteryl ester transfer protein isoform Iso 2	CETP	433
nxp:NX_Q9HD42-1	4	0.000119189	Charged multivesicular body protein 1a isoform Iso 1	CHMP1A	196
nxp:NX_Q14061-1	4	0.000454012	Cytochrome c oxidase copper chaperone isoform Iso 1	COX17	63
nxp:NX_P01034-1	4	0.000161805	Cystatin-C isoform Iso 1	CST3	146
nxp:NX_O75061-2	4	2.53391e-05	Putative tyrosine-protein phosphatase auxilin isoform Iso 2	DNAJC6	970
nxp:NX_Q03001-7	4	2.27158e-06	Dystonin isoform Iso 1	DST	7570
nxp:NX_Q03001-8	4	4.68586e-06	Dystonin isoform Iso 2	DST	5171
nxp:NX_Q16134-3	4	4.018e-05	Electron transfer flavoprotein-ubiquinone oxidoreductase, mitochondrial isoform Iso 2	ETFDH	570
nxp:NX_P22570-3	4	5.56453e-05	NADPH:adrenodoxin oxidoreductase, mitochondrial isoform Iso 3	FDXR	534
nxp:NX_O94915-1	4	1.53628e-05	Protein furry homolog-like isoform Iso 1	FRYL	3013
nxp:NX_Q8TB36-1	4	0.000128109	Ganglioside-induced differentiation-associated protein 1 isoform Iso 1	GDAP1	358
nxp:NX_P15104-1	4	9.22465e-05	Glutamine synthetase isoform Iso 1	GLUL	373
nxp:NX_Q6YN16-1	4	4.45281e-05	Hydroxysteroid dehydrogenase-like protein 2 isoform Iso 1	HSDL2	418
nxp:NX_O14879-1	4	0.000113833	Interferon-induced protein with tetratricopeptide repeats 3 isoform Iso 1	IFIT3	490
nxp:NX_Q14116-2	4	0.000183623	Interleukin-18 isoform Iso 2	IL18	189
nxp:NX_Q99661-1	4	6.6095e-05	Kinesin-like protein KIF2C isoform Iso 1	KIF2C	725
nxp:NX_Q99661-2	4	6.48909e-05	Kinesin-like protein KIF2C isoform Iso 2	KIF2C	671
nxp:NX_Q6UWP7-1	4	8.26953e-05	Lysocardiolipin acyltransferase 1 isoform Iso 1	LCLAT1	414
nxp:NX_P01130-2	4	9.81801e-05	Low-density lipoprotein receptor isoform Iso 2	LDLR	682
nxp:NX_Q9H008-1	4	9.16621e-05	Phospholysine phosphohistidine inorganic pyrophosphate phosphatase isoform Iso 1	LHPP	270
nxp:NX_P33908-2	4	5.60608e-05	Mannosyl-oligosaccharide 1,2-alpha-mannosidase IA isoform Iso 2	MAN1A1	367
nxp:NX_P18440-1	4	5.30199e-05	Arylamine N-acetyltransferase 1 isoform Iso 1	NAT1	290
nxp:NX_Q9HC98-3	4	0.000103126	Serine/threonine-protein kinase Nek6 isoform Iso 3	NEK6	331
nxp:NX_P61916-1	4	0.000208964	NPC intracellular cholesterol transporter 2 isoform Iso 1	NPC2	151
nxp:NX_Q8TCD5-1	4	9.15003e-05	5'(3')-deoxyribonucleotidase, cytosolic type isoform Iso 1	NT5C	201
nxp:NX_Q96DE0-1	4	8.08783e-05	U8 snoRNA-decapping enzyme isoform Iso 1	NUDT16	195
nxp:NX_P49757-8	4	6.70628e-05	Protein numb homolog isoform Iso 8	NUMB	445
nxp:NX_O14841-1	4	4.69089e-05	5-oxoprolinase isoform Iso 1	OPLAH	1288
nxp:NX_Q9H0J9-1	4	5.80954e-05	Protein mono-ADP-ribosyltransferase PARP12 isoform Iso 1	PARP12	701
nxp:NX_P14555-1	4	0.000268796	Phospholipase A2, membrane associated isoform Iso 1	PLA2G2A	144
nxp:NX_Q96C90-1	4	7.87637e-05	Protein phosphatase 1 regulatory subunit 14B isoform Iso 1	PPP1R14B	147
nxp:NX_Q6NYC8-1	4	3.80852e-05	Phostensin isoform Iso 1	PPP1R18	613
nxp:NX_Q6ZMI0-1	4	2.56947e-05	Protein phosphatase 1 regulatory subunit 21 isoform Iso 1	PPP1R21	780
nxp:NX_P78527-2	4	9.54104e-06	DNA-dependent protein kinase catalytic subunit isoform Iso 2	PRKDC	4097
nxp:NX_P24158-1	4	0.000173026	Myeloblastin isoform Iso 1	PRTN3	256
nxp:NX_P48651-1	4	6.11364e-05	Phosphatidylserine synthase 1 isoform Iso 1	PTDSS1	473
nxp:NX_Q9H7Z7-1	4	7.49852e-05	Prostaglandin E synthase 2 isoform Iso 1	PTGES2	377
nxp:NX_A4D1S5-1	4	0.000222623	Ras-related protein Rab-19 isoform Iso 1	RAB19	217
nxp:NX_Q9BYM8-1	4	5.1547e-05	RanBP-type and C3HC4-type zinc finger-containing protein 1 isoform Iso 1	RBCK1	510
nxp:NX_Q8NBN7-1	4	0.000103707	Retinol dehydrogenase 13 isoform Iso 1	RDH13	331
nxp:NX_Q8TEB9-1	4	5.25159e-05	Rhomboid-related protein 4 isoform Iso 1	RHBDD1	315
nxp:NX_Q969X0-1	4	0.000131609	RILP-like protein 2 isoform Iso 1	RILPL2	211
nxp:NX_Q63HN8-6	4	4.74179e-05	E3 ubiquitin-protein ligase RNF213 isoform Iso 4	RNF213	557
nxp:NX_Q07020-1	4	0.000287984	60S ribosomal protein L18 isoform Iso 1	RPL18	188
nxp:NX_P35268-1	4	0.000234706	60S ribosomal protein L22 isoform Iso 1	RPL22	128
nxp:NX_P62888-1	4	0.000460261	60S ribosomal protein L30 isoform Iso 1	RPL30	115
nxp:NX_P46783-1	4	0.000138766	40S ribosomal protein S10 isoform Iso 1	RPS10	165
nxp:NX_P57057-1	4	5.53359e-05	Glucose-6-phosphate exchanger SLC37A1 isoform Iso 1	SLC37A1	533
nxp:NX_Q5W111-1	4	0.000129682	SPRY domain-containing protein 7 isoform Iso 1	SPRYD7	196
nxp:NX_O14662-1	4	0.000109452	Syntaxin-16 isoform B	STX16	325
nxp:NX_Q6NXT6-2	4	4.33364e-05	Transmembrane anterior posterior transformation protein 1 homolog isoform Iso 2	TAPT1	562
nxp:NX_Q8IWB9-2	4	1.38914e-05	Testis-expressed protein 2 isoform Iso 2	TEX2	1134
nxp:NX_O15321-1	4	2.68909e-05	Transmembrane 9 superfamily member 1 isoform Iso 1	TM9SF1	606
nxp:NX_Q9BSJ2-1	4	3.77048e-05	Gamma-tubulin complex component 2 isoform Iso 1	TUBGCP2	902
nxp:NX_Q05086-1	4	1.83549e-05	Ubiquitin-protein ligase E3A isoform II	UBE3A	875
nxp:NX_P11441-1	4	0.000233682	Ubiquitin-like protein 4A isoform Iso 1	UBL4A	157
nxp:NX_O95183-1	4	0.000151587	Vesicle-associated membrane protein 5 isoform Iso 1	VAMP5	116
nxp:NX_Q9H9C1-1	4	3.33738e-05	Spermatogenesis-defective protein 39 homolog isoform Iso 1	VIPAS39	493
nxp:NX_P51811-1	4	5.6927e-05	Membrane transport protein XK isoform Iso 1	XK	444
nxp:NX_Q969M3-3	4	0.000100414	Protein YIPF5 isoform Iso 3	YIPF5	265
nxp:NX_P33897-1	3	2.21631e-05	ATP-binding cassette sub-family D member 1 isoform Iso 1	ABCD1	745
nxp:NX_Q9NVV5-1	3	5.96319e-05	Androgen-induced gene 1 protein isoform Iso 1	AIG1	245
nxp:NX_Q9H553-1	3	2.51618e-05	Alpha-1,3/1,6-mannosyltransferase ALG2 isoform Iso 1	ALG2	416
nxp:NX_Q8IV38-1	3	4.48412e-05	Ankyrin repeat and MYND domain-containing protein 2 isoform Iso 1	ANKMY2	441
nxp:NX_Q8IUX4-1	3	7.31068e-05	DNA dC->dU-editing enzyme APOBEC-3F isoform Iso 1	APOBEC3F	373
nxp:NX_P54707-1	3	2.92872e-05	Potassium-transporting ATPase alpha chain 2 isoform Iso 1	ATP12A	1039
nxp:NX_P27449-1	3	0.000132926	V-type proton ATPase 16 kDa proteolipid subunit isoform Iso 1	ATP6V0C	155
nxp:NX_Q8WWM7-3	3	2.50293e-05	Ataxin-2-like protein isoform Iso 3	ATXN2L	1097
nxp:NX_O14874-1	3	4.04302e-05	[3-methyl-2-oxobutanoate dehydrogenase [lipoamide]] kinase, mitochondrial isoform Iso 1	BCKDK	412
nxp:NX_Q96K17-1	3	0.000134987	Transcription factor BTF3 homolog 4 isoform Iso 1	BTF3L4	158
nxp:NX_P49913-1	3	5.3359e-05	Cathelicidin antimicrobial peptide isoform Iso 1	CAMP	170
nxp:NX_P51878-5	3	5.50896e-05	Caspase-5 isoform Iso 5	CASP5	447
nxp:NX_P31415-1	3	0.000104906	Calsequestrin-1 isoform Iso 1	CASQ1	396
nxp:NX_P22681-1	3	1.36229e-05	E3 ubiquitin-protein ligase CBL isoform Iso 1	CBL	906
nxp:NX_Q6ZUT6-1	3	4.63646e-05	Coiled-coil domain-containing protein 9B isoform Iso 1	CCDC9B	534
nxp:NX_Q9NRR3-1	3	0.000236729	CDC42 small effector protein 2 isoform Iso 1	CDC42SE2	84
nxp:NX_Q99828-2	3	0.000103337	Calcium and integrin-binding protein 1 isoform Iso 2	CIB1	231
nxp:NX_P12277-1	3	0.000138536	Creatine kinase B-type isoform Iso 1	CKB	381
nxp:NX_Q96MW5-1	3	4.32689e-05	Conserved oligomeric Golgi complex subunit 8 isoform Iso 1	COG8	612
nxp:NX_P08123-1	3	1.12561e-05	Collagen alpha-2(I) chain isoform Iso 1	COL1A2	1366
nxp:NX_Q8N668-1	3	7.97947e-05	COMM domain-containing protein 1 isoform Iso 1	COMMD1	190
nxp:NX_Q9H0A8-1	3	9.08636e-05	COMM domain-containing protein 4 isoform Iso 1	COMMD4	199
nxp:NX_Q5TZA2-1	3	1.13011e-05	Rootletin isoform Iso 1	CROCC	2017
nxp:NX_Q13948-1	3	1.55762e-05	Protein CASP isoform Iso 4	CUX1	678
nxp:NX_P33316-3	3	0.000132445	Deoxyuridine 5'-triphosphate nucleotidohydrolase, mitochondrial isoform Iso 3	DUT	252
nxp:NX_O14576-1	3	2.93107e-05	Cytoplasmic dynein 1 intermediate chain 1 isoform Iso 1	DYNC1I1	645
nxp:NX_Q9NPA0-1	3	4.73294e-05	ER membrane protein complex subunit 7 isoform Iso 1	EMC7	242
nxp:NX_P17813-2	3	5.41571e-05	Endoglin isoform Short	ENG	625
nxp:NX_Q86YB8-1	3	6.36142e-05	ERO1-like protein beta isoform Iso 1	ERO1B	467
nxp:NX_Q9UPT5-4	3	4.59114e-05	Exocyst complex component 7 isoform Iso 4	EXOC7	283
nxp:NX_Q8WVX9-1	3	6.1959e-05	Fatty acyl-CoA reductase 1 isoform Iso 1	FAR1	515
nxp:NX_Q7L8L6-1	3	4.83785e-05	FAST kinase domain-containing protein 5, mitochondrial isoform Iso 1	FASTKD5	764
nxp:NX_P09769-1	3	7.69705e-05	Tyrosine-protein kinase Fgr isoform Iso 1	FGR	529
nxp:NX_Q06210-2	3	5.23416e-05	Glutamine--fructose-6-phosphate aminotransferase [isomerizing] 1 isoform Iso 2	GFPT1	681
nxp:NX_Q9NWU2-1	3	5.03288e-05	Glucose-induced degradation protein 8 homolog isoform Iso 1	GID8	228
nxp:NX_Q8NBF1-1	3	5.87968e-05	Zinc finger protein GLIS1 isoform Iso 1	GLIS1	620
nxp:NX_O14653-2	3	7.50711e-05	Golgi SNAP receptor complex member 2 isoform B	GOSR2	213
nxp:NX_Q9NPB8-1	3	2.46219e-05	Glycerophosphocholine phosphodiesterase GPCPD1 isoform Iso 1	GPCPD1	672
nxp:NX_P0CG08-1	3	4.10047e-05	Golgi pH regulator B isoform Iso 1	GPR89B	455
nxp:NX_Q96SL4-1	3	0.000192741	Glutathione peroxidase 7 isoform Iso 1	GPX7	187
nxp:NX_Q9H583-1	3	1.98885e-05	HEAT repeat-containing protein 1 isoform Iso 1	HEATR1	2144
nxp:NX_O14979-3	3	0.000101334	Heterogeneous nuclear ribonucleoprotein D-like isoform Iso 3	HNRNPDL	244
nxp:NX_Q9NZL4-2	3	5.23809e-05	Hsp70-binding protein 1 isoform Iso 2	HSPBP1	256
nxp:NX_Q9NZL4-3	3	3.3357e-05	Hsp70-binding protein 1 isoform Iso 3	HSPBP1	402
nxp:NX_O43464-1	3	4.5008e-05	Serine protease HTRA2, mitochondrial isoform Iso 1	HTRA2	458
nxp:NX_Q13907-2	3	5.82069e-05	Isopentenyl-diphosphate Delta-isomerase 1 isoform Iso 2	IDI1	284
nxp:NX_Q9UI26-2	3	1.79119e-05	Importin-11 isoform Iso 2	IPO11	1015
nxp:NX_P83111-1	3	3.82477e-05	Serine beta-lactamase-like protein LACTB, mitochondrial isoform Iso 1	LACTB	547
nxp:NX_Q6DKI2-1	3	8.856e-05	Galectin-9C isoform Iso 1	LGALS9C	356
nxp:NX_Q8WVR3-1	3	1.90388e-05	Microtubule-associated protein 11 isoform Iso 1	MAP11	580
nxp:NX_P42679-2	3	3.92281e-05	Megakaryocyte-associated tyrosine-protein kinase isoform Iso 2	MATK	508
nxp:NX_Q14696-2	3	8.2167e-05	LRP chaperone MESD isoform Iso 2	MESD	138
nxp:NX_Q14728-1	3	4.48113e-05	Major facilitator superfamily domain-containing protein 10 isoform Iso 1	MFSD10	455
nxp:NX_Q10469-1	3	4.36229e-05	Alpha-1,6-mannosyl-glycoprotein 2-beta-N-acetylglucosaminyltransferase isoform Iso 1	MGAT2	447
nxp:NX_Q15049-1	3	5.84912e-05	Membrane protein MLC1 isoform Iso 1	MLC1	377
nxp:NX_O95822-1	3	4.41579e-05	Malonyl-CoA decarboxylase, mitochondrial isoform Mitochondrial	MLYCD	493
nxp:NX_Q8IXL7-1	3	7.7214e-05	Methionine-R-sulfoxide reductase B3 isoform Iso 1	MSRB3	192
nxp:NX_P00846-1	3	8.07661e-05	ATP synthase subunit a isoform Iso 1	MT-ATP6	226
nxp:NX_P00414-1	3	8.06051e-05	Cytochrome c oxidase subunit 3 isoform Iso 1	MT-CO3	261
nxp:NX_P53602-1	3	4.52509e-05	Diphosphomevalonate decarboxylase isoform Iso 1	MVD	400
nxp:NX_O75438-2	3	0.000129586	NADH dehydrogenase [ubiquinone] 1 beta subcomplex subunit 1 isoform Iso 2	NDUFB1	105
nxp:NX_Q9Y6M9-1	3	8.70883e-05	NADH dehydrogenase [ubiquinone] 1 beta subcomplex subunit 9 isoform Iso 1	NDUFB9	179
nxp:NX_Q92982-1	3	5.44396e-05	Ninjurin-1 isoform Iso 1	NINJ1	152
nxp:NX_Q96F24-1	3	0.00014453	Nuclear receptor-binding factor 2 isoform Iso 1	NRBF2	287
nxp:NX_Q9BXB4-1	3	1.8177e-05	Oxysterol-binding protein-related protein 11 isoform Iso 1	OSBPL11	747
nxp:NX_Q96SU4-6	3	2.86038e-05	Oxysterol-binding protein-related protein 9 isoform Iso 6	OSBPL9	746
nxp:NX_Q15102-1	3	4.59623e-05	Platelet-activating factor acetylhydrolase IB subunit gamma isoform Iso 1	PAFAH1B3	231
nxp:NX_O00764-1	3	7.86608e-05	Pyridoxal kinase isoform Iso 1	PDXK	312
nxp:NX_Q8TBX8-1	3	3.11487e-05	Phosphatidylinositol 5-phosphate 4-kinase type-2 gamma isoform Iso 1	PIP4K2C	421
nxp:NX_Q02809-2	3	3.30754e-05	Procollagen-lysine,2-oxoglutarate 5-dioxygenase 1 isoform Iso 2	PLOD1	774
nxp:NX_Q9UIW2-1	3	1.12124e-05	Plexin-A1 isoform Iso 1	PLXNA1	1896
nxp:NX_Q10713-1	3	2.86308e-05	Mitochondrial-processing peptidase subunit alpha isoform Iso 1	PMPCA	525
nxp:NX_Q9H2H8-2	3	0.000100536	Peptidyl-prolyl cis-trans isomerase-like 3 isoform Iso 2	PPIL3	165
nxp:NX_Q9H0T7-1	3	0.000150974	Ras-related protein Rab-17 isoform Iso 1	RAB17	212
nxp:NX_P46060-1	3	1.9645e-05	Ran GTPase-activating protein 1 isoform Iso 1	RANGAP1	587
nxp:NX_Q15293-1	3	8.78839e-05	Reticulocalbin-1 isoform Iso 1	RCN1	331
nxp:NX_Q9HBH5-1	3	5.61094e-05	Retinol dehydrogenase 14 isoform Iso 1	RDH14	336
nxp:NX_Q8ND24-1	3	1.1075e-05	RING finger protein 214 isoform Iso 1	RNF214	703
nxp:NX_P62913-1	3	8.35465e-05	60S ribosomal protein L11 isoform Iso 1	RPL11	178
nxp:NX_P50914-1	3	0.000107429	60S ribosomal protein L14 isoform Iso 1	RPL14	215
nxp:NX_P46776-1	3	0.000259785	60S ribosomal protein L27a isoform Iso 1	RPL27A	148
nxp:NX_P47914-1	3	0.000108968	60S ribosomal protein L29 isoform Iso 1	RPL29	159
nxp:NX_P39023-1	3	6.47762e-05	60S ribosomal protein L3 isoform Iso 1	RPL3	403
nxp:NX_P05386-2	3	0.00014093	60S acidic ribosomal protein P1 isoform Iso 2	RPLP1	89
nxp:NX_P60866-2	3	0.000181738	40S ribosomal protein S20 isoform Iso 2	RPS20	142
nxp:NX_P42677-1	3	0.000254218	40S ribosomal protein S27 isoform Iso 1	RPS27	84
nxp:NX_P62753-1	3	0.000110201	40S ribosomal protein S6 isoform Iso 1	RPS6	249
nxp:NX_P25815-1	3	0.000142133	Protein S100-P isoform Iso 1	S100P	95
nxp:NX_Q8IVG5-1	3	7.01647e-06	Sterile alpha motif domain-containing protein 9-like isoform Iso 1	SAMD9L	1584
nxp:NX_O75880-1	3	3.18808e-05	Protein SCO1 homolog, mitochondrial isoform Iso 1	SCO1	301
nxp:NX_O14521-2	3	9.90446e-05	Succinate dehydrogenase [ubiquinone] cytochrome b small subunit, mitochondrial isoform Iso 2	SDHD	120
nxp:NX_Q96HL8-1	3	0.000101152	SH3 domain-containing YSC84-like protein 1 isoform Iso 1	SH3YL1	342
nxp:NX_Q15758-1	3	4.80608e-05	Neutral amino acid transporter B(0) isoform Iso 1	SLC1A5	541
nxp:NX_O00400-1	3	2.18827e-05	Acetyl-coenzyme A transporter 1 isoform Iso 1	SLC33A1	549
nxp:NX_Q9GZT3-1	3	0.000168487	SRA stem-loop-interacting RNA-binding protein, mitochondrial isoform Iso 1	SLIRP	109
nxp:NX_Q9P2W9-1	3	4.00284e-05	Syntaxin-18 isoform Iso 1	STX18	335
nxp:NX_Q13190-1	3	3.80373e-05	Syntaxin-5 isoform Iso 1	STX5	355
nxp:NX_Q8NBJ7-3	3	6.70873e-05	Inactive C-alpha-formylglycine-generating enzyme 2 isoform Iso 3	SUMF2	339
nxp:NX_Q6NXT6-1	3	3.25365e-05	Transmembrane anterior posterior transformation protein 1 homolog isoform Iso 1	TAPT1	567
nxp:NX_P21731-3	3	6.0423e-05	Thromboxane A2 receptor isoform Iso 1	TBXA2R	343
nxp:NX_O60220-1	3	0.000127421	Mitochondrial import inner membrane translocase subunit Tim8 A isoform Iso 1	TIMM8A	97
nxp:NX_Q9NUM4-1	3	8.3062e-05	Transmembrane protein 106B isoform Iso 1	TMEM106B	274
nxp:NX_Q9H330-2	3	1.47815e-05	Transmembrane protein 245 isoform Iso 2	TMEM245	879
nxp:NX_Q9NS69-1	3	9.58207e-05	Mitochondrial import receptor subunit TOM22 homolog isoform Iso 1	TOMM22	142
nxp:NX_Q8N4H5-2	3	0.000220175	Mitochondrial import receptor subunit TOM5 homolog isoform Iso 2	TOMM5	92
nxp:NX_Q9P0U1-1	3	0.000445144	Mitochondrial import receptor subunit TOM7 homolog isoform Iso 1	TOMM7	55
nxp:NX_Q8WVT3-1	3	1.55487e-05	Trafficking protein particle complex subunit 12 isoform Iso 1	TRAPPC12	735
nxp:NX_O60701-1	3	3.08622e-05	UDP-glucose 6-dehydrogenase isoform Iso 1	UGDH	494
nxp:NX_Q9NZ43-1	3	5.70587e-05	Vesicle transport protein USE1 isoform Iso 1	USE1	259
nxp:NX_Q9H270-1	3	2.53633e-05	Vacuolar protein sorting-associated protein 11 homolog isoform Iso 1	VPS11	941
nxp:NX_Q9BRG1-1	3	0.000101218	Vacuolar protein-sorting-associated protein 25 isoform Iso 1	VPS25	176
nxp:NX_Q96JC1-2	3	3.13992e-05	Vam6/Vps39-like protein isoform Iso 2	VPS39	875
nxp:NX_Q9Y3S1-3	3	2.86116e-05	Serine/threonine-protein kinase WNK2 isoform Iso 3	WNK2	779
nxp:NX_P23025-1	3	8.85128e-05	DNA repair protein complementing XP-A cells isoform Iso 1	XPA	273
nxp:NX_O75312-1	3	2.95495e-05	Zinc finger protein ZPR1 isoform Iso 1	ZPR1	459
nxp:NX_Q9UL18-1	2	1.11971e-05	Protein argonaute-1 isoform Iso 1	AGO1	857
nxp:NX_Q9UKV8-1	2	1.71785e-05	Protein argonaute-2 isoform Iso 1	AGO2	859
nxp:NX_Q8TB40-1	2	3.32796e-05	(Lyso)-N-acylphosphatidylethanolamine lipase isoform Iso 1	ABHD4	342
nxp:NX_Q96SZ5-1	2	5.62039e-05	2-aminoethanethiol dioxygenase isoform Iso 1	ADO	270
nxp:NX_Q9NZD4-1	2	6.00829e-05	Alpha-hemoglobin-stabilizing protein isoform Iso 1	AHSP	102
nxp:NX_Q12802-2	2	7.95687e-06	A-kinase anchor protein 13 isoform Iso 2	AKAP13	2817
nxp:NX_Q92685-1	2	1.01838e-05	Dol-P-Man:Man(5)GlcNAc(2)-PP-Dol alpha-1,3-mannosyltransferase isoform Iso 1	ALG3	438
nxp:NX_Q01484-4	2	4.28964e-06	Ankyrin-2 isoform Iso 3	ANK2	3957
nxp:NX_O14727-5	2	1.46354e-05	Apoptotic protease-activating factor 1 isoform Iso 5	APAF1	1171
nxp:NX_P78540-1	2	7.87165e-05	Arginase-2, mitochondrial isoform Iso 1	ARG2	354
nxp:NX_Q8IWW6-1	2	1.41246e-05	Rho GTPase-activating protein 12 isoform Iso 1	ARHGAP12	846
nxp:NX_Q8N3C0-1	2	8.71567e-06	Activating signal cointegrator 1 complex subunit 3 isoform Iso 1	ASCC3	2202
nxp:NX_Q9H1Y0-1	2	3.35607e-05	Autophagy protein 5 isoform Long	ATG5	275
nxp:NX_Q8NEY4-1	2	5.25085e-05	V-type proton ATPase subunit C 2 isoform Iso 1	ATP6V1C2	427
nxp:NX_P20160-1	2	0.00011251	Azurocidin isoform Iso 1	AZU1	251
nxp:NX_Q9Y276-1	2	2.64135e-05	Mitochondrial chaperone BCS1 isoform Iso 1	BCS1L	419
nxp:NX_Q6QNY1-1	2	6.28243e-05	Biogenesis of lysosome-related organelles complex 1 subunit 2 isoform Iso 1	BLOC1S2	142
nxp:NX_P17213-1	2	7.35361e-05	Bactericidal permeability-increasing protein isoform Iso 1	BPI	487
nxp:NX_Q8IYJ2-1	2	1.11224e-05	Uncharacterized protein C10orf67, mitochondrial isoform Iso 1	C10orf67	551
nxp:NX_P13671-1	2	1.65983e-05	Complement component C6 isoform Iso 1	C6	934
nxp:NX_Q14444-2	2	3.10591e-05	Caprin-1 isoform Iso 2	CAPRIN1	694
nxp:NX_Q5EG05-2	2	9.47699e-05	Caspase recruitment domain-containing protein 16 isoform Iso 2	CARD16	97
nxp:NX_P51878-3	2	5.533e-05	Caspase-5 isoform Iso 3	CASP5	292
nxp:NX_P55211-1	2	1.6139e-05	Caspase-9 isoform Iso 1	CASP9	416
nxp:NX_O95273-1	2	8.51174e-06	Cyclin-D1-binding protein 1 isoform Iso 1	CCNDBP1	360
nxp:NX_Q9C0F1-1	2	2.52759e-05	Centrosomal protein of 44 kDa isoform Iso 1	CEP44	390
nxp:NX_P23141-2	2	3.49721e-05	Liver carboxylesterase 1 isoform Iso 2	CES1	568
nxp:NX_Q8NET6-1	2	2.67913e-05	Carbohydrate sulfotransferase 13 isoform Iso 1	CHST13	341
nxp:NX_P51798-1	2	4.12609e-05	H(+)/Cl(-) exchange transporter 7 isoform Iso 1	CLCN7	805
nxp:NX_A5YKK6-4	2	1.57024e-05	CCR4-NOT transcription complex subunit 1 isoform Iso 4	CNOT1	1551
nxp:NX_Q14746-2	2	2.0926e-05	Conserved oligomeric Golgi complex subunit 2 isoform Iso 2	COG2	737
nxp:NX_Q9Y2V7-1	2	2.18024e-05	Conserved oligomeric Golgi complex subunit 6 isoform Iso 1	COG6	657
nxp:NX_P83436-1	2	1.18647e-05	Conserved oligomeric Golgi complex subunit 7 isoform Iso 1	COG7	770
nxp:NX_O75629-1	2	3.16717e-05	Protein CREG1 isoform Iso 1	CREG1	220
nxp:NX_Q9Y6M4-2	2	4.39086e-05	Casein kinase I isoform gamma-3 isoform Iso 2	CSNK1G3	455
nxp:NX_P08311-1	2	3.63686e-05	Cathepsin G isoform Iso 1	CTSG	255
nxp:NX_Q6V1P9-1	2	4.60502e-06	Protocadherin-23 isoform Iso 1	DCHS2	2916
nxp:NX_P17844-2	2	3.69661e-05	Probable ATP-dependent RNA helicase DDX5 isoform Iso 2	DDX5	535
nxp:NX_Q8IY21-1	2	1.16029e-05	Probable ATP-dependent RNA helicase DDX60 isoform Iso 1	DDX60	1712
nxp:NX_O94907-1	2	2.81821e-05	Dickkopf-related protein 1 isoform Iso 1	DKK1	266
nxp:NX_Q92796-1	2	1.92507e-05	Disks large homolog 3 isoform Iso 1	DLG3	817
nxp:NX_P11532-1	2	1.17748e-06	Dystrophin isoform Iso 1	DMD	3685
nxp:NX_Q9NVH1-1	2	3.32739e-05	DnaJ homolog subfamily C member 11 isoform Iso 1	DNAJC11	559
nxp:NX_Q13202-1	2	0.000111963	Dual specificity protein phosphatase 8 isoform Iso 1	DUSP8	625
nxp:NX_Q15125-1	2	6.05214e-05	3-beta-hydroxysteroid-Delta(8),Delta(7)-isomerase isoform Iso 1	EBP	230
nxp:NX_P57772-1	2	1.50632e-05	Selenocysteine-specific elongation factor isoform Iso 1	EEFSEC	596
nxp:NX_P57772-2	2	1.86273e-05	Selenocysteine-specific elongation factor isoform Iso 2	EEFSEC	569
nxp:NX_P49770-1	2	3.492e-05	Translation initiation factor eIF-2B subunit beta isoform Iso 1	EIF2B2	351
nxp:NX_Q53HC9-1	2	4.25348e-05	EARP and GARP complex-interacting protein 1 isoform Iso 1	EIPR1	387
nxp:NX_Q8IZ81-1	2	2.51814e-05	ELMO domain-containing protein 2 isoform Iso 1	ELMOD2	293
nxp:NX_Q9P0I2-1	2	3.87637e-05	ER membrane protein complex subunit 3 isoform Iso 1	EMC3	261
nxp:NX_Q05BV3-2	2	2.21647e-05	Echinoderm microtubule-associated protein-like 5 isoform Iso 2	EML5	1144
nxp:NX_Q5NDL2-1	2	3.3449e-05	EGF domain-specific O-linked N-acetylglucosamine transferase isoform Iso 1	EOGT	527
nxp:NX_Q96DZ1-3	2	2.93765e-05	Endoplasmic reticulum lectin 1 isoform Iso 3	ERLEC1	457
nxp:NX_Q8N9W8-1	2	1.09254e-05	Protein FAM71D isoform Iso 1	FAM71D	422
nxp:NX_P62861-1	2	0.000208912	40S ribosomal protein S30 isoform Iso 1	FAU	59
nxp:NX_Q8NFF5-4	2	2.62493e-05	FAD synthase isoform Iso 4	FLAD1	294
nxp:NX_Q9H2C0-1	2	5.53341e-06	Gigaxonin isoform Iso 1	GAN	597
nxp:NX_Q9NZ52-1	2	1.55658e-05	ADP-ribosylation factor-binding protein GGA3 isoform Long	GGA3	723
nxp:NX_Q9BVM4-1	2	4.41625e-05	Gamma-glutamylaminecyclotransferase isoform Iso 1	GGACT	153
nxp:NX_O60547-2	2	2.60115e-05	GDP-mannose 4,6 dehydratase isoform Iso 2	GMDS	342
nxp:NX_P49915-1	2	2.15674e-05	GMP synthase [glutamine-hydrolyzing] isoform Iso 1	GMPS	693
nxp:NX_Q03113-1	2	6.34104e-05	Guanine nucleotide-binding protein subunit alpha-12 isoform Iso 1	GNA12	381
nxp:NX_Q4AE62-1	2	3.0661e-05	Glycosyltransferase-like domain-containing protein 1 isoform Iso 1	GTDC1	458
nxp:NX_Q5QNW6-2	2	8.58138e-05	Histone H2B type 2-F isoform Iso 2	HIST2H2BF	134
nxp:NX_Q99665-3	2	2.12851e-05	Interleukin-12 receptor subunit beta-2 isoform Iso 3	IL12RB2	776
nxp:NX_Q6IPM2-3	2	4.04303e-05	IQ domain-containing protein E isoform Iso 3	IQCE	644
nxp:NX_Q06136-1	2	3.84201e-05	3-ketodihydrosphingosine reductase isoform Iso 1	KDSR	332
nxp:NX_Q86VH2-3	2	1.08864e-05	Kinesin-like protein KIF27 isoform Iso 3	KIF27	1304
nxp:NX_Q6ZV70-1	2	4.11482e-05	LanC-like protein 3 isoform Iso 1	LANCL3	420
nxp:NX_Q6PKG0-1	2	8.22481e-06	La-related protein 1 isoform Iso 1	LARP1	1096
nxp:NX_Q8NC56-1	2	6.71657e-06	LEM domain-containing protein 2 isoform Iso 1	LEMD2	503
nxp:NX_P08519-1	2	3.95018e-06	Apolipoprotein(a) isoform Iso 1	LPA	4548
nxp:NX_Q3MHD2-1	2	4.7142e-05	Protein LSM12 homolog isoform Iso 1	LSM12	195
nxp:NX_Q16873-1	2	0.000139862	Leukotriene C4 synthase isoform Iso 1	LTC4S	150
nxp:NX_Q96S19-6	2	3.33462e-05	Methyltransferase-like 26 isoform Iso 6	METTL26	185
nxp:NX_P26572-1	2	2.41509e-05	Alpha-1,3-mannosyl-glycoprotein 2-beta-N-acetylglucosaminyltransferase isoform Iso 1	MGAT1	445
nxp:NX_Q09328-1	2	1.18758e-05	Alpha-1,6-mannosylglycoprotein 6-beta-N-acetylglucosaminyltransferase A isoform Iso 1	MGAT5	741
nxp:NX_Q9BRT3-1	2	0.000102109	Migration and invasion enhancer 1 isoform Iso 1	MIEN1	115
nxp:NX_Q9UH92-2	2	4.82277e-05	Max-like protein X isoform Alpha	MLX	214
nxp:NX_P03956-1	2	6.15344e-05	Interstitial collagenase isoform Iso 1	MMP1	469
nxp:NX_Q96T76-7	2	3.48026e-05	MMS19 nucleotide excision repair protein homolog isoform Iso 2	MMS19	318
nxp:NX_Q96BX8-1	2	3.52369e-05	MOB kinase activator 3A isoform Iso 1	MOB3A	217
nxp:NX_Q9HCE1-1	2	1.34815e-05	Helicase MOV-10 isoform Iso 1	MOV10	1003
nxp:NX_Q9Y5U8-1	2	5.64841e-05	Mitochondrial pyruvate carrier 1 isoform Iso 1	MPC1	109
nxp:NX_O95563-1	2	7.26708e-05	Mitochondrial pyruvate carrier 2 isoform Iso 1	MPC2	127
nxp:NX_P39210-1	2	5.86405e-05	Protein Mpv17 isoform Iso 1	MPV17	176
nxp:NX_Q9H019-1	2	4.43638e-05	Mitochondrial fission regulator 1-like isoform Iso 1	MTFR1L	292
nxp:NX_Q8NCE2-1	2	1.70265e-05	Myotubularin-related protein 14 isoform Iso 1	MTMR14	650
nxp:NX_Q9Y217-1	2	1.3831e-05	Myotubularin-related protein 6 isoform Iso 1	MTMR6	621
nxp:NX_Q96QG7-1	2	1.73943e-05	Myotubularin-related protein 9 isoform Iso 1	MTMR9	549
nxp:NX_P03915-1	2	1.45787e-05	NADH-ubiquinone oxidoreductase chain 5 isoform Iso 1	MT-ND5	603
nxp:NX_P12829-1	2	4.94717e-05	Myosin light chain 4 isoform Iso 1	MYL4	197
nxp:NX_C9JQL5-1	2	0.000237108	Putative dispanin subfamily A member 2d isoform Iso 1	NcbiTaxId=9606
nxp:NX_Q6PIU2-2	2	3.16538e-05	Neutral cholesterol ester hydrolase 1 isoform Iso 2	NCEH1	416
nxp:NX_P19878-1	2	2.23242e-05	Neutrophil cytosol factor 2 isoform Iso 1	NCF2	526
nxp:NX_P56556-1	2	8.16325e-05	NADH dehydrogenase [ubiquinone] 1 alpha subcomplex subunit 6 isoform Iso 1	NDUFA6	128
nxp:NX_P17568-1	2	0.000151293	NADH dehydrogenase [ubiquinone] 1 beta subcomplex subunit 7 isoform Iso 1	NDUFB7	137
nxp:NX_P46934-4	2	1.07659e-05	E3 ubiquitin-protein ligase NEDD4 isoform Iso 4	NEDD4	900
nxp:NX_Q12986-1	2	1.90964e-05	Transcriptional repressor NF-X1 isoform Iso 1	NFX1	1120
nxp:NX_Q9BYT8-1	2	1.61671e-05	Neurolysin, mitochondrial isoform Iso 1	NLN	704
nxp:NX_Q13232-1	2	0.000117023	Nucleoside diphosphate kinase 3 isoform Iso 1	NME3	169
nxp:NX_Q9H1P3-1	2	1.93208e-05	Oxysterol-binding protein-related protein 2 isoform Iso 1	OSBPL2	480
nxp:NX_Q9NPF4-1	2	2.47317e-05	Probable tRNA N6-adenosine threonylcarbamoyltransferase isoform Iso 1	OSGEP	335
nxp:NX_P47900-1	2	2.26248e-05	P2Y purinoceptor 1 isoform Iso 1	P2RY1	373
nxp:NX_Q9BRP4-1	2	2.36883e-05	Proteasomal ATPase-associated factor 1 isoform Iso 1	PAAF1	392
nxp:NX_Q9NWQ8-1	2	1.03908e-05	Phosphoprotein associated with glycosphingolipid-enriched microdomains 1 isoform Iso 1	PAG1	432
nxp:NX_Q9HBI0-3	2	3.94554e-05	Gamma-parvin isoform Iso 3	PARVG	187
nxp:NX_O00408-5	2	2.62513e-05	cGMP-dependent 3',5'-cyclic phosphodiesterase isoform Iso 5	PDE2A	685
nxp:NX_O00408-6	2	2.83748e-05	cGMP-dependent 3',5'-cyclic phosphodiesterase isoform Iso 6	PDE2A	786
nxp:NX_P16234-1	2	1.62142e-05	Platelet-derived growth factor receptor alpha isoform Iso 1	PDGFRA	1089
nxp:NX_Q8NEN9-1	2	7.43905e-06	PDZ domain-containing protein 8 isoform Iso 1	PDZD8	1154
nxp:NX_O95394-4	2	1.83315e-05	Phosphoacetylglucosamine mutase isoform Iso 3	PGM3	570
nxp:NX_Q15195-1	2	0.000110717	Plasminogen-like protein A isoform Iso 1	PLGLA	96
nxp:NX_Q8TCS8-1	2	3.1946e-05	Polyribonucleotide nucleotidyltransferase 1, mitochondrial isoform Iso 1	PNPT1	783
nxp:NX_Q9H488-2	2	3.11088e-05	GDP-fucose protein O-fucosyltransferase 1 isoform Iso 2	POFUT1	194
nxp:NX_P45877-1	2	0.000349882	Peptidyl-prolyl cis-trans isomerase C isoform Iso 1	PPIC	212
nxp:NX_P48634-1	2	4.13586e-06	Protein PRRC2A isoform Iso 1	PRRC2A	2157
nxp:NX_Q969U7-1	2	4.86616e-05	Proteasome assembly chaperone 2 isoform Iso 1	PSMG2	264
nxp:NX_Q14914-1	2	5.50688e-05	Prostaglandin reductase 1 isoform Iso 1	PTGR1	329
nxp:NX_Q08623-4	2	5.2199e-05	Pseudouridine-5'-phosphatase isoform Iso 4	PUDP	251
nxp:NX_P32322-2	2	6.32162e-05	Pyrroline-5-carboxylate reductase 1, mitochondrial isoform Iso 2	PYCR1	316
nxp:NX_Q96C36-1	2	5.74927e-05	Pyrroline-5-carboxylate reductase 2 isoform Iso 1	PYCR2	320
nxp:NX_Q9UL26-1	2	4.59848e-05	Ras-related protein Rab-22A isoform Iso 1	RAB22A	194
nxp:NX_O95980-1	2	1.49691e-05	Reversion-inducing cysteine-rich protein with Kazal motifs isoform Iso 1	RECK	971
nxp:NX_Q92963-3	2	4.1993e-05	GTP-binding protein Rit1 isoform Iso 3	RIT1	236
nxp:NX_Q96DM3-1	2	2.40703e-05	Regulator of MON1-CCZ1 complex isoform Iso 1	RMC1	657
nxp:NX_P62906-1	2	4.21007e-05	60S ribosomal protein L10a isoform Iso 1	RPL10A	217
nxp:NX_P46779-3	2	8.19159e-05	60S ribosomal protein L28 isoform Iso 3	RPL28	169
nxp:NX_P36578-1	2	6.88708e-05	60S ribosomal protein L4 isoform Iso 1	RPL4	427
nxp:NX_P18124-1	2	9.76691e-05	60S ribosomal protein L7 isoform Iso 1	RPL7	248
nxp:NX_P62424-1	2	6.93924e-05	60S ribosomal protein L7a isoform Iso 1	RPL7A	266
nxp:NX_P62917-1	2	2.38461e-05	60S ribosomal protein L8 isoform Iso 1	RPL8	257
nxp:NX_P62280-1	2	0.000243642	40S ribosomal protein S11 isoform Iso 1	RPS11	158
nxp:NX_P63220-1	2	0.000264443	40S ribosomal protein S21 isoform Iso 1	RPS21	83
nxp:NX_P62847-1	2	5.74918e-05	40S ribosomal protein S24 isoform Iso 1	RPS24	133
nxp:NX_P62854-1	2	0.000102916	40S ribosomal protein S26 isoform Iso 1	RPS26	115
nxp:NX_Q9H446-1	2	6.13149e-05	RWD domain-containing protein 1 isoform Iso 1	RWDD1	243
nxp:NX_P31949-1	2	0.000178565	Protein S100-A11 isoform Iso 1	S100A11	105
nxp:NX_O00560-3	2	3.27036e-05	Syntenin-1 isoform Iso 3	SDCBP	292
nxp:NX_Q96GA7-1	2	4.68293e-05	Serine dehydratase-like isoform Iso 1	SDSL	329
nxp:NX_O95486-1	2	2.7349e-06	Protein transport protein Sec24A isoform Iso 1	SEC24A	1093
nxp:NX_O95487-3	2	1.00819e-05	Protein transport protein Sec24B isoform Iso 3	SEC24B	1298
nxp:NX_Q9UGP8-1	2	1.63401e-05	Translocation protein SEC63 homolog isoform Iso 1	SEC63	760
nxp:NX_Q99574-1	2	3.0063e-05	Neuroserpin isoform Iso 1	SERPINI1	410
nxp:NX_Q9Y3L3-2	2	3.21032e-05	SH3 domain-binding protein 1 isoform Iso 2	SH3BP1	452
nxp:NX_Q9ULL8-1	2	8.60459e-06	Protein Shroom4 isoform Iso 1	SHROOM4	1493
nxp:NX_Q9NXL6-2	2	1.06363e-05	SID1 transmembrane family member 1 isoform Iso 2	SIDT1	832
nxp:NX_Q96QE2-1	2	1.74262e-05	Proton myo-inositol cotransporter isoform Iso 1	SLC2A13	648
nxp:NX_Q9NTN3-1	2	2.11448e-05	UDP-glucuronic acid/UDP-N-acetylgalactosamine transporter isoform Iso 1	SLC35D1	355
nxp:NX_Q96H20-1	2	6.02728e-05	Vacuolar-sorting protein SNF8 isoform Iso 1	SNF8	258
nxp:NX_Q9NRS6-1	2	1.76585e-05	Sorting nexin-15 isoform Iso 1	SNX15	342
nxp:NX_Q9UHB9-1	2	1.21952e-05	Signal recognition particle subunit SRP68 isoform Iso 1	SRP68	627
nxp:NX_O76094-1	2	2.52465e-05	Signal recognition particle subunit SRP72 isoform Iso 1	SRP72	671
nxp:NX_O76094-2	2	2.26947e-05	Signal recognition particle subunit SRP72 isoform Iso 2	SRP72	610
nxp:NX_Q5VSL9-1	2	1.76892e-05	Striatin-interacting protein 1 isoform Iso 1	STRIP1	837
nxp:NX_Q7Z422-1	2	3.4094e-05	SUZ domain-containing protein 1 isoform Iso 1	SZRD1	152
nxp:NX_Q16650-1	2	2.51291e-05	T-box brain protein 1 isoform Iso 1	TBR1	682
nxp:NX_Q8WUY1-1	2	4.3114e-05	Protein THEM6 isoform Iso 1	THEM6	208
nxp:NX_Q7Z2Z1-2	2	8.22318e-06	Treslin isoform Iso 2	TICRR	1909
nxp:NX_Q07157-1	2	1.22073e-05	Tight junction protein ZO-1 isoform Long	TJP1	1748
nxp:NX_O00142-6	2	4.40187e-05	Thymidine kinase 2, mitochondrial isoform Iso 6	TK2	307
nxp:NX_Q86SZ2-1	2	0.000116605	Trafficking protein particle complex subunit 6B isoform Iso 1	TRAPPC6B	158
nxp:NX_Q9Y2L5-1	2	9.17631e-06	Trafficking protein particle complex subunit 8 isoform Iso 1	TRAPPC8	1435
nxp:NX_Q5T2D2-1	2	4.59698e-05	Trem-like transcript 2 protein isoform Iso 1	TREML2	321
nxp:NX_Q9C035-1	2	2.20422e-05	Tripartite motif-containing protein 5 isoform Alpha	TRIM5	493
nxp:NX_P43897-2	2	3.32343e-05	Elongation factor Ts, mitochondrial isoform Iso 2	TSFM	346
nxp:NX_Q12999-1	2	3.54751e-05	Tetraspanin-31 isoform Iso 1	TSPAN31	210
nxp:NX_Q5BVD1-3	2	2.5071e-05	TPA-induced transmembrane protein isoform Iso 3	TTMP	250
nxp:NX_Q9UGJ1-2	2	1.58143e-05	Gamma-tubulin complex component 4 isoform Iso 2	TUBGCP4	666
nxp:NX_Q9GZX9-1	2	4.12228e-05	Twisted gastrulation protein homolog 1 isoform Iso 1	TWSG1	223
nxp:NX_Q9BTM9-2	2	5.533e-05	Ubiquitin-related modifier 1 isoform Iso 2	URM1	146
nxp:NX_Q8NFA0-1	2	7.35163e-06	Ubiquitin carboxyl-terminal hydrolase 32 isoform Iso 1	USP32	1604
nxp:NX_Q96JG6-1	2	7.72797e-06	Syndetin isoform Iso 1	VPS50	964
nxp:NX_P16989-2	2	3.54691e-05	Y-box-binding protein 3 isoform Iso 2	YBX3	303
nxp:NX_Q96EC8-1	2	6.32712e-05	Protein YIPF6 isoform Iso 1	YIPF6	236

## Sheet: (d)
Supplemental Table 2d: List of proteins detected only in CONTROL biological condition.
Entry	Replicate Count	Total Signal (NSAF)	Description	Gname	Length
nxp:NX_O15551-1	6	0.000288601	Claudin-3 isoform Iso 1	CLDN3	220
nxp:NX_Q9UKU7-1	5	0.000131186	Isobutyryl-CoA dehydrogenase, mitochondrial isoform Iso 1	ACAD8	415
nxp:NX_P06727-1	5	0.000310685	Apolipoprotein A-IV isoform Iso 1	APOA4	396
nxp:NX_P58215-1	5	0.000115043	Lysyl oxidase homolog 3 isoform Iso 1	LOXL3	753
nxp:NX_P58215-3	5	0.000145467	Lysyl oxidase homolog 3 isoform Iso 3	LOXL3	608
nxp:NX_P20742-1	5	7.33e-05	Pregnancy zone protein isoform Iso 1	PZP	1482
nxp:NX_P20742-2	5	8.8739e-05	Pregnancy zone protein isoform Iso 2	PZP	1268
nxp:NX_Q9UKU7-2	4	0.000146978	Isobutyryl-CoA dehydrogenase, mitochondrial isoform Iso 2	ACAD8	288
nxp:NX_P43652-1	4	0.000287207	Afamin isoform Iso 1	AFM	599
nxp:NX_P23560-2	4	9.88444e-05	Brain-derived neurotrophic factor isoform Iso 2	BDNF	255
nxp:NX_Q5T6V5-1	4	7.34233e-05	Queuosine salvage protein isoform Iso 1	C9orf64	341
nxp:NX_P00742-1	4	3.47511e-05	Coagulation factor X isoform Iso 1	F10	488
nxp:NX_P01591-1	4	0.000306213	Immunoglobulin J chain isoform Iso 1	JCHAIN	159
nxp:NX_Q96PD5-1	4	5.46044e-05	N-acetylmuramoyl-L-alanine amidase isoform Iso 1	PGLYRP2	576
nxp:NX_Q9UNE7-1	4	6.97225e-05	E3 ubiquitin-protein ligase CHIP isoform Iso 1	STUB1	303
nxp:NX_Q9HBL0-1	4	3.37996e-05	Tensin-1 isoform Iso 1	TNS1	1735
nxp:NX_Q68CZ2-1	4	2.14246e-05	Tensin-3 isoform Iso 1	TNS3	1445
nxp:NX_O15204-1	3	3.84889e-05	ADAM DEC1 isoform Iso 1	ADAMDEC1	470
nxp:NX_P25311-1	3	8.85552e-05	Zinc-alpha-2-glycoprotein isoform Iso 1	AZGP1	298
nxp:NX_Q8WY22-1	3	4.83681e-05	BRI3-binding protein isoform Iso 1	BRI3BP	251
nxp:NX_Q9GZN8-1	3	0.000193446	UPF0687 protein C20orf27 isoform Iso 1	C20orf27	174
nxp:NX_P01031-1	3	3.35008e-05	Complement C5 isoform Iso 1	C5	1676
nxp:NX_Q3V6T2-1	3	9.27382e-06	Girdin isoform Iso 1	CCDC88A	1871
nxp:NX_P05452-1	3	0.0001026	Tetranectin isoform Iso 1	CLEC3B	202
nxp:NX_P07902-1	3	3.47947e-05	Galactose-1-phosphate uridylyltransferase isoform Iso 1	GALT	379
nxp:NX_Q93099-1	3	5.16588e-05	Homogentisate 1,2-dioxygenase isoform Iso 1	HGD	445
nxp:NX_P19012-2	3	0.000118308	Keratin, type I cytoskeletal 15 isoform Iso 2	KRT15	251
nxp:NX_Q9BT23-1	3	0.000160017	LIM domain-containing protein 2 isoform Iso 1	LIMD2	127
nxp:NX_O00453-11	3	0.000153704	Leukocyte-specific transcript 1 protein isoform Iso 11	LST1	104
nxp:NX_Q96IV0-1	3	3.08439e-05	Peptide-N(4)-(N-acetyl-beta-glucosaminyl)asparagine amidase isoform Iso 1	NGLY1	654
nxp:NX_O60890-1	3	3.02305e-05	Oligophrenin-1 isoform Iso 1	OPHN1	802
nxp:NX_O95340-1	3	2.86842e-05	Bifunctional 3'-phosphoadenosine 5'-phosphosulfate synthase 2 isoform A	PAPSS2	614
nxp:NX_Q9BUH6-1	3	8.40481e-05	Protein PAXX isoform Iso 1	PAXX	204
nxp:NX_O75051-1	3	8.91502e-06	Plexin-A2 isoform Iso 1	PLXNA2	1894
nxp:NX_O60237-6	3	2.61811e-05	Protein phosphatase 1 regulatory subunit 12B isoform Iso 6	PPP1R12B	1043
nxp:NX_O75170-1	3	2.11169e-05	Serine/threonine-protein phosphatase 6 regulatory subunit 2 isoform Iso 1	PPP6R2	966
nxp:NX_Q15311-1	3	3.14571e-05	RalA-binding protein 1 isoform Iso 1	RALBP1	655
nxp:NX_Q8NFH8-4	3	3.63947e-05	RalBP1-associated Eps domain-containing protein 2 isoform Iso 4	REPS2	659
nxp:NX_Q86VW0-1	3	2.62428e-05	SEC14 domain and spectrin repeat-containing protein 1 isoform Iso 1	SESTD1	696
nxp:NX_Q9H7B4-1	3	4.4419e-05	Histone-lysine N-methyltransferase SMYD3 isoform Iso 1	SMYD3	428
nxp:NX_O60907-1	3	3.35978e-05	F-box-like/WD repeat-containing protein TBL1X isoform Iso 1	TBL1X	577
nxp:NX_Q96Q05-3	3	1.04299e-05	Trafficking protein particle complex subunit 9 isoform Iso 3	TRAPPC9	1139
nxp:NX_Q96PN8-1	3	0.000107066	Testis-specific serine/threonine-protein kinase 3 isoform Iso 1	TSSK3	268
nxp:NX_Q96P53-1	3	4.40302e-05	WD repeat and FYVE domain-containing protein 2 isoform Iso 1	WDFY2	400
nxp:NX_Q9H7C9-1	2	0.000107639	Mth938 domain-containing protein isoform Iso 1	AAMDC	122
nxp:NX_Q86UQ4-1	2	4.70862e-06	ATP-binding cassette sub-family A member 13 isoform Iso 1	ABCA13	5058
nxp:NX_Q86UQ4-6	2	1.07425e-05	ATP-binding cassette sub-family A member 13 isoform Iso 6	ABCA13	2217
nxp:NX_O15438-4	2	7.54899e-06	Canalicular multispecific organic anion transporter 2 isoform Iso 4	ABCC3	1578
nxp:NX_Q8IZ07-1	2	2.46283e-05	Ankyrin repeat domain-containing protein 13A isoform Iso 1	ANKRD13A	590
nxp:NX_O75843-1	2	1.96902e-05	AP-1 complex subunit gamma-like 2 isoform Iso 1	AP1G2	785
nxp:NX_P23634-5	2	8.64065e-06	Plasma membrane calcium-transporting ATPase 4 isoform ZK	ATP2B4	1122
nxp:NX_Q9H6U6-8	2	7.35237e-06	Breast carcinoma-amplified sequence 3 isoform Iso 4	BCAS3	950
nxp:NX_P02746-1	2	7.5969e-05	Complement C1q subcomponent subunit B isoform Iso 1	C1QB	253
nxp:NX_Q5T0F9-3	2	2.16615e-05	Coiled-coil and C2 domain-containing protein 1B isoform Iso 3	CC2D1B	532
nxp:NX_Q8TCZ2-5	2	2.37618e-05	CD99 antigen-like protein 2 isoform Iso 5	CD99L2	272
nxp:NX_P24941-1	2	1.8237e-05	Cyclin-dependent kinase 2 isoform Iso 1	CDK2	298
nxp:NX_Q9BYV8-1	2	2.9694e-05	Centrosomal protein of 41 kDa isoform Iso 1	CEP41	373
nxp:NX_Q9UQN3-1	2	7.41593e-05	Charged multivesicular body protein 2b isoform Iso 1	CHMP2B	213
nxp:NX_Q9UQN3-2	2	8.0404e-05	Charged multivesicular body protein 2b isoform Iso 2	CHMP2B	172
nxp:NX_P0C7M8-1	2	8.38377e-05	C-type lectin domain family 2 member L isoform Iso 1	CLEC2L	214
nxp:NX_Q8WXC6-2	2	0.000166479	COP9 signalosome complex subunit 9 isoform Iso 1	COPS9	57
nxp:NX_P35222-1	2	2.42957e-05	Catenin beta-1 isoform Iso 1	CTNNB1	781
nxp:NX_P07858-1	2	4.15775e-05	Cathepsin B isoform Iso 1	CTSB	339
nxp:NX_P52824-1	2	1.02917e-05	Diacylglycerol kinase theta isoform Iso 1	DGKQ	942
nxp:NX_Q09019-1	2	1.32998e-05	Dystrophia myotonica WD repeat-containing protein isoform Iso 1	DMWD	674
nxp:NX_Q03001-3	2	6.61829e-06	Dystonin isoform Iso 3	DST	2649
nxp:NX_Q9UHF1-1	2	3.55121e-05	Epidermal growth factor-like protein 7 isoform Iso 1	EGFL7	273
nxp:NX_P29317-1	2	1.67792e-05	Ephrin type-A receptor 2 isoform Iso 1	EPHA2	976
nxp:NX_Q9UI08-2	2	2.73047e-05	Ena/VASP-like protein isoform Iso 1	EVL	418
nxp:NX_P49326-1	2	2.34811e-05	Flavin-containing monooxygenase 5 isoform Iso 1	FMO5	533
nxp:NX_P48506-1	2	2.35343e-05	Glutamate--cysteine ligase catalytic subunit isoform Iso 1	GCLC	637
nxp:NX_O60262-1	2	8.78582e-05	Guanine nucleotide-binding protein G(I)/G(S)/G(O) subunit gamma-7 isoform Iso 1	GNG7	68
nxp:NX_P36915-1	2	1.39997e-05	Guanine nucleotide-binding protein-like 1 isoform Iso 1	GNL1	607
nxp:NX_P51991-1	2	5.47545e-05	Heterogeneous nuclear ribonucleoprotein A3 isoform Iso 1	HNRNPA3	378
nxp:NX_P51991-2	2	5.81382e-05	Heterogeneous nuclear ribonucleoprotein A3 isoform Iso 2	HNRNPA3	356
nxp:NX_Q86YZ3-1	2	3.14816e-06	Hornerin isoform Iso 1	HRNR	2850
nxp:NX_Q92506-1	2	6.86902e-05	Estradiol 17-beta-dehydrogenase 8 isoform Iso 1	HSD17B8	261
nxp:NX_P08069-1	2	4.72802e-06	Insulin-like growth factor 1 receptor isoform Iso 1	IGF1R	1367
nxp:NX_P01602-1	2	0.000152109	Immunoglobulin kappa variable 1-5 isoform Iso 1	IGKV1-5	117
nxp:NX_A0A0C4DH55-1	2	0.000174592	Immunoglobulin kappa variable 3D-7 isoform Iso 1	IGKV3D-7	119
nxp:NX_P80748-1	2	9.68259e-05	Immunoglobulin lambda variable 3-21 isoform Iso 1	IGLV3-21	117
nxp:NX_Q9H3F6-1	2	2.61398e-05	BTB/POZ domain-containing adapter for CUL3-mediated RhoA degradation protein 3 isoform Iso 1	KCTD10	313
nxp:NX_P03952-1	2	2.05829e-05	Plasma kallikrein isoform Iso 1	KLKB1	638
nxp:NX_O95214-2	2	3.82438e-05	Leptin receptor overlapping transcript-like 1 isoform Iso 2	LEPROTL1	169
nxp:NX_P27448-7	2	1.67381e-05	MAP/microtubule affinity-regulating kinase 3 isoform Iso 6	MARK3	760
nxp:NX_Q8NHP6-1	2	2.11262e-05	Motile sperm domain-containing protein 2 isoform Iso 1	MOSPD2	518
nxp:NX_Q8N3F0-1	2	7.17291e-05	Maturin isoform Iso 1	MTURN	131
nxp:NX_P84157-2	2	8.41549e-05	Matrix-remodeling-associated protein 7 isoform Iso 2	MXRA7	170
nxp:NX_Q8IUG5-3	2	5.03365e-06	Unconventional myosin-XVIIIb isoform Iso 3	MYO18B	2568
nxp:NX_B0I1T2-1	2	1.75346e-05	Unconventional myosin-Ig isoform Iso 1	MYO1G	1018
nxp:NX_B0I1T2-4	2	1.37576e-05	Unconventional myosin-Ig isoform Iso 4	MYO1G	722
nxp:NX_O00746-1	2	5.0745e-05	Nucleoside diphosphate kinase, mitochondrial isoform Iso 1	NME4	187
nxp:NX_Q5TC84-1	2	1.9876e-05	Opioid growth factor receptor-like protein 1 isoform Iso 1	OGFRL1	451
nxp:NX_Q9H4L5-1	2	1.26357e-05	Oxysterol-binding protein-related protein 3 isoform 1a	OSBPL3	887
nxp:NX_Q8WZ82-1	2	2.84723e-05	Esterase OVCA2 isoform Iso 1	OVCA2	227
nxp:NX_Q9H244-1	2	3.52187e-05	P2Y purinoceptor 12 isoform Iso 1	P2RY12	342
nxp:NX_O43252-1	2	3.20611e-05	Bifunctional 3'-phosphoadenosine 5'-phosphosulfate synthase 1 isoform Iso 1	PAPSS1	624
nxp:NX_Q13113-1	2	9.19046e-05	PDZK1-interacting protein 1 isoform Iso 1	PDZK1IP1	114
nxp:NX_Q8NEB9-1	2	1.07605e-05	Phosphatidylinositol 3-kinase catalytic subunit type 3 isoform Iso 1	PIK3C3	887
nxp:NX_Q6P5Z2-1	2	1.34201e-05	Serine/threonine-protein kinase N3 isoform Iso 1	PKN3	889
nxp:NX_Q9BZM1-1	2	5.12953e-05	Group XIIA secretory phospholipase A2 isoform Iso 1	PLA2G12A	189
nxp:NX_Q8N490-2	2	4.55156e-05	Probable hydrolase PNKD isoform Iso 2	PNKD	142
nxp:NX_Q6ZS11-1	2	1.94388e-05	Ras and Rab interactor-like protein isoform Iso 1	RINL	566
nxp:NX_Q96FV2-2	2	3.17768e-05	Secernin-2 isoform Iso 2	SCRN2	378
nxp:NX_P62341-1	2	3.34281e-05	Thioredoxin reductase-like selenoprotein T isoform Iso 1	SELENOT	195
nxp:NX_Q9H0F6-1	2	2.45202e-05	Sharpin isoform Iso 1	SHARPIN	387
nxp:NX_Q96FS4-1	2	1.22957e-05	Signal-induced proliferation-associated protein 1 isoform Iso 1	SIPA1	1042
nxp:NX_P55011-1	2	7.99902e-06	Solute carrier family 12 member 2 isoform Iso 1	SLC12A2	1212
nxp:NX_Q3KQZ1-1	2	1.16412e-05	Solute carrier family 25 member 35 isoform Iso 1	SLC25A35	300
nxp:NX_Q9Y5X2-1	2	3.10526e-05	Sorting nexin-8 isoform Iso 1	SNX8	465
nxp:NX_Q8TE77-1	2	2.15994e-05	Protein phosphatase Slingshot homolog 3 isoform Iso 1	SSH3	659
nxp:NX_Q6P1N9-1	2	2.49014e-05	Putative deoxyribonuclease TATDN1 isoform Iso 1	TATDN1	297
nxp:NX_Q15025-7	2	2.05649e-05	TNFAIP3-interacting protein 1 isoform Iso 7	TNIP1	545
nxp:NX_P48553-1	2	6.74965e-06	Trafficking protein particle complex subunit 10 isoform Iso 1	TRAPPC10	1259
nxp:NX_Q9BRZ2-1	2	1.32594e-05	E3 ubiquitin-protein ligase TRIM56 isoform Iso 1	TRIM56	755
nxp:NX_Q9C0B0-1	2	7.97927e-06	RING finger protein unkempt homolog isoform Iso 1	UNK	810
nxp:NX_O95497-1	2	1.55483e-05	Pantetheinase isoform Iso 1	VNN1	513
nxp:NX_Q7Z3J2-1	2	6.2039e-06	VPS35 endosomal protein sorting factor-like isoform Iso 1	VPS35L	963
nxp:NX_Q9H0M0-1	2	1.29201e-05	NEDD4-like E3 ubiquitin-protein ligase WWP1 isoform Iso 1	WWP1	922
nxp:NX_Q8IWR0-1	2	1.14249e-05	Zinc finger CCCH domain-containing protein 7A isoform Iso 1	ZC3H7A	971
nxp:NX_Q8TCF1-1	2	4.25872e-05	AN1-type zinc finger protein 1 isoform Iso 1	ZFAND1	268
nxp:NX_Q8IX07-1	2	1.1141e-05	Zinc finger protein ZFPM1 isoform Iso 1	ZFPM1	1006

## Sheet: (e)
Supplemental Table 2e: List of proteins detected only in SURVIVORS biological condition.
Entry	Replicate Count	Total Signal (NSAF)	Description	Gname	Length
nxp:NX_P16219-1	5	7.91698e-05	Short-chain specific acyl-CoA dehydrogenase, mitochondrial isoform Iso 1	ACADS	412
nxp:NX_P08962-1	4	0.00018198	CD63 antigen isoform Iso 1	CD63	238
nxp:NX_Q9BXJ9-4	4	7.32528e-05	N-alpha-acetyltransferase 15, NatA auxiliary subunit isoform Iso 2	NAA15	526
nxp:NX_Q15797-1	4	6.84426e-05	Mothers against decapentaplegic homolog 1 isoform Iso 1	SMAD1	465
nxp:NX_Q9BT22-1	3	5.5897e-05	Chitobiosyldiphosphodolichol beta-mannosyltransferase isoform Iso 1	ALG1	464
nxp:NX_Q6NXE6-1	3	5.17107e-05	Armadillo repeat-containing protein 6 isoform Iso 1	ARMC6	501
nxp:NX_P07360-1	3	6.06592e-05	Complement component C8 gamma chain isoform Iso 1	C8G	202
nxp:NX_P51878-5	3	5.52762e-05	Caspase-5 isoform Iso 5	CASP5	447
nxp:NX_Q49AH0-1	3	0.000200011	Cerebral dopamine neurotrophic factor isoform Iso 1	CDNF	187
nxp:NX_P12277-1	3	0.000138877	Creatine kinase B-type isoform Iso 1	CKB	381
nxp:NX_Q9NRW4-2	3	0.000119322	Dual specificity protein phosphatase 22 isoform Iso 2	DUSP22	205
nxp:NX_Q12805-5	3	0.000106084	EGF-containing fibulin-like extracellular matrix protein 1 isoform Iso 5	EFEMP1	355
nxp:NX_Q8TB36-1	3	9.12164e-05	Ganglioside-induced differentiation-associated protein 1 isoform Iso 1	GDAP1	358
nxp:NX_Q6UWP7-1	3	7.52887e-05	Lysocardiolipin acyltransferase 1 isoform Iso 1	LCLAT1	414
nxp:NX_O14841-1	3	3.99354e-05	5-oxoprolinase isoform Iso 1	OPLAH	1288
nxp:NX_Q6NYC8-1	3	2.29851e-05	Phostensin isoform Iso 1	PPP1R18	613
nxp:NX_P57057-1	3	4.71098e-05	Glucose-6-phosphate exchanger SLC37A1 isoform Iso 1	SLC37A1	533
nxp:NX_Q8WU79-1	3	5.60826e-05	Stromal membrane-associated protein 2 isoform Iso 1	SMAP2	429
nxp:NX_Q8WU79-2	3	5.46377e-05	Stromal membrane-associated protein 2 isoform Iso 2	SMAP2	399
nxp:NX_Q9H2D6-2	3	6.99023e-06	TRIO and F-actin-binding protein isoform Iso 3	TRIOBP	2267
nxp:NX_P63279-1	3	0.000114728	SUMO-conjugating enzyme UBC9 isoform Iso 1	UBE2I	158
nxp:NX_Q8TB40-1	2	3.33647e-05	(Lyso)-N-acylphosphatidylethanolamine lipase isoform Iso 1	ABHD4	342
nxp:NX_P31749-1	2	3.75718e-05	RAC-alpha serine/threonine-protein kinase isoform Iso 1	AKT1	480
nxp:NX_O95352-1	2	2.77519e-05	Ubiquitin-like modifier-activating enzyme ATG7 isoform Iso 1	ATG7	703
nxp:NX_P27449-1	2	6.03669e-05	V-type proton ATPase 16 kDa proteolipid subunit isoform Iso 1	ATP6V0C	155
nxp:NX_Q8WWM7-3	2	1.67694e-05	Ataxin-2-like protein isoform Iso 3	ATXN2L	1097
nxp:NX_O14874-1	2	2.94513e-05	[3-methyl-2-oxobutanoate dehydrogenase [lipoamide]] kinase, mitochondrial isoform Iso 1	BCKDK	412
nxp:NX_P51878-3	2	5.54717e-05	Caspase-5 isoform Iso 3	CASP5	292
nxp:NX_P31415-1	2	8.99133e-05	Calsequestrin-1 isoform Iso 1	CASQ1	396
nxp:NX_Q9BSQ5-3	2	3.62371e-05	Cerebral cavernous malformations 2 protein isoform Iso 3	CCM2	353
nxp:NX_Q92600-1	2	3.93723e-05	CCR4-NOT transcription complex subunit 9 isoform Iso 1	CNOT9	299
nxp:NX_Q9Y2V7-1	2	2.18585e-05	Conserved oligomeric Golgi complex subunit 6 isoform Iso 1	COG6	657
nxp:NX_Q96MW5-1	2	2.2237e-05	Conserved oligomeric Golgi complex subunit 8 isoform Iso 1	COG8	612
nxp:NX_Q9H0A8-1	2	7.58e-05	COMM domain-containing protein 4 isoform Iso 1	COMMD4	199
nxp:NX_Q9P000-1	2	6.69064e-05	COMM domain-containing protein 9 isoform Iso 1	COMMD9	198
nxp:NX_O75629-1	2	3.17515e-05	Protein CREG1 isoform Iso 1	CREG1	220
nxp:NX_Q5TZA2-1	2	7.56441e-06	Rootletin isoform Iso 1	CROCC	2017
nxp:NX_Q5VZ89-7	2	5.82775e-06	DENN domain-containing protein 4C isoform Iso 2	DENND4C	1958
nxp:NX_P33316-3	2	7.74191e-05	Deoxyuridine 5'-triphosphate nucleotidohydrolase, mitochondrial isoform Iso 3	DUT	252
nxp:NX_Q13627-1	2	1.5429e-05	Dual specificity tyrosine-phosphorylation-regulated kinase 1A isoform Long	DYRK1A	763
nxp:NX_Q9NPA0-1	2	3.52112e-05	ER membrane protein complex subunit 7 isoform Iso 1	EMC7	242
nxp:NX_Q05BV3-2	2	2.23818e-05	Echinoderm microtubule-associated protein-like 5 isoform Iso 2	EML5	1144
nxp:NX_Q5NDL2-1	2	3.35349e-05	EGF domain-specific O-linked N-acetylglucosamine transferase isoform Iso 1	EOGT	527
nxp:NX_Q9UPT5-4	2	2.98956e-05	Exocyst complex component 7 isoform Iso 4	EXOC7	283
nxp:NX_Q8WVX9-1	2	3.24515e-05	Fatty acyl-CoA reductase 1 isoform Iso 1	FAR1	515
nxp:NX_Q7L8L6-1	2	4.07526e-05	FAST kinase domain-containing protein 5, mitochondrial isoform Iso 1	FASTKD5	764
nxp:NX_Q8NFF5-4	2	2.63173e-05	FAD synthase isoform Iso 4	FLAD1	294
nxp:NX_Q9H2C0-1	2	5.54751e-06	Gigaxonin isoform Iso 1	GAN	597
nxp:NX_Q9NWU2-1	2	3.71073e-05	Glucose-induced degradation protein 8 homolog isoform Iso 1	GID8	228
nxp:NX_O14979-3	2	6.18205e-05	Heterogeneous nuclear ribonucleoprotein D-like isoform Iso 3	HNRNPDL	244
nxp:NX_Q9NZL4-2	2	4.64514e-05	Hsp70-binding protein 1 isoform Iso 2	HSPBP1	256
nxp:NX_Q9NZL4-3	2	2.9581e-05	Hsp70-binding protein 1 isoform Iso 3	HSPBP1	402
nxp:NX_O43464-1	2	2.57038e-05	Serine protease HTRA2, mitochondrial isoform Iso 1	HTRA2	458
nxp:NX_Q99665-3	2	2.13393e-05	Interleukin-12 receptor subunit beta-2 isoform Iso 3	IL12RB2	776
nxp:NX_Q0VGL1-1	2	0.000164066	Ragulator complex protein LAMTOR4 isoform Iso 1	LAMTOR4	99
nxp:NX_Q9H2I8-1	2	7.4556e-05	Leucine-rich melanocyte differentiation-associated protein isoform Iso 1	LRMDA	198
nxp:NX_Q8N4P6-2	2	3.14736e-05	Leucine-rich repeat-containing protein 71 isoform Iso 2	LRRC71	354
nxp:NX_Q9UK45-1	2	0.000173178	U6 snRNA-associated Sm-like protein LSm7 isoform Iso 1	LSM7	103
nxp:NX_Q16873-1	2	0.00014116	Leukotriene C4 synthase isoform Iso 1	LTC4S	150
nxp:NX_Q8WVR3-1	2	1.14202e-05	Microtubule-associated protein 11 isoform Iso 1	MAP11	580
nxp:NX_P31152-1	2	1.1284e-05	Mitogen-activated protein kinase 4 isoform Iso 1	MAPK4	587
nxp:NX_Q09328-1	2	1.19056e-05	Alpha-1,6-mannosylglycoprotein 6-beta-N-acetylglucosaminyltransferase A isoform Iso 1	MGAT5	741
nxp:NX_Q9BRT3-1	2	0.000102368	Migration and invasion enhancer 1 isoform Iso 1	MIEN1	115
nxp:NX_Q8IXL7-2	2	6.36342e-05	Methionine-R-sulfoxide reductase B3 isoform Iso 2	MSRB3	185
nxp:NX_Q96QG7-1	2	1.7439e-05	Myotubularin-related protein 9 isoform Iso 1	MTMR9	549
nxp:NX_P03915-1	2	1.46869e-05	NADH-ubiquinone oxidoreductase chain 5 isoform Iso 1	MT-ND5	603
nxp:NX_C9JQL5-1	2	0.000237705	Putative dispanin subfamily A member 2d isoform Iso 1	NcbiTaxId=9606
nxp:NX_Q6PIU2-2	2	3.19398e-05	Neutral cholesterol ester hydrolase 1 isoform Iso 2	NCEH1	416
nxp:NX_P19878-1	2	2.23808e-05	Neutrophil cytosol factor 2 isoform Iso 1	NCF2	526
nxp:NX_Q9BYT8-1	2	1.62084e-05	Neurolysin, mitochondrial isoform Iso 1	NLN	704
nxp:NX_P36639-1	2	4.1111e-05	7,8-dihydro-8-oxoguanine triphosphatase isoform p26	NUDT1	197
nxp:NX_Q96SU4-6	2	1.97354e-05	Oxysterol-binding protein-related protein 9 isoform Iso 6	OSBPL9	746
nxp:NX_P47900-1	2	2.26822e-05	P2Y purinoceptor 1 isoform Iso 1	P2RY1	373
nxp:NX_P16234-1	2	1.62747e-05	Platelet-derived growth factor receptor alpha isoform Iso 1	PDGFRA	1089
nxp:NX_Q96GD0-1	2	5.47221e-05	Pyridoxal phosphate phosphatase isoform CIN	PDXP	296
nxp:NX_Q02809-2	2	1.71156e-05	Procollagen-lysine,2-oxoglutarate 5-dioxygenase 1 isoform Iso 2	PLOD1	774
nxp:NX_Q8TCS8-1	2	3.20547e-05	Polyribonucleotide nucleotidyltransferase 1, mitochondrial isoform Iso 1	PNPT1	783
nxp:NX_P52434-4	2	2.73543e-05	DNA-directed RNA polymerases I, II, and III subunit RPABC3 isoform Iso 4	POLR2H	175
nxp:NX_Q9H2H8-2	2	4.68926e-05	Peptidyl-prolyl cis-trans isomerase-like 3 isoform Iso 2	PPIL3	165
nxp:NX_Q9Y570-3	2	0.000103995	Protein phosphatase methylesterase 1 isoform Iso 3	PPME1	161
nxp:NX_Q9Y3E5-1	2	3.4984e-05	Peptidyl-tRNA hydrolase 2, mitochondrial isoform Iso 1	PTRH2	179
nxp:NX_Q6IQ22-1	2	0.00010254	Ras-related protein Rab-12 isoform Iso 1	RAB12	244
nxp:NX_Q9H0T7-1	2	9.79429e-05	Ras-related protein Rab-17 isoform Iso 1	RAB17	212
nxp:NX_P46060-1	2	1.44131e-05	Ran GTPase-activating protein 1 isoform Iso 1	RANGAP1	587
nxp:NX_Q9HBH5-1	2	4.30104e-05	Retinol dehydrogenase 14 isoform Iso 1	RDH14	336
nxp:NX_Q6R327-1	2	7.10417e-06	Rapamycin-insensitive companion of mTOR isoform Iso 1	RICTOR	1708
nxp:NX_Q92963-3	2	4.21e-05	GTP-binding protein Rit1 isoform Iso 3	RIT1	236
nxp:NX_P62070-4	2	0.000106064	Ras-related protein R-Ras2 isoform Iso 4	RRAS2	210
nxp:NX_Q8IVG5-1	2	5.11292e-06	Sterile alpha motif domain-containing protein 9-like isoform Iso 1	SAMD9L	1584
nxp:NX_O75880-1	2	2.69065e-05	Protein SCO1 homolog, mitochondrial isoform Iso 1	SCO1	301
nxp:NX_O00560-3	2	3.27877e-05	Syntenin-1 isoform Iso 3	SDCBP	292
nxp:NX_Q96GA7-1	2	4.69477e-05	Serine dehydratase-like isoform Iso 1	SDSL	329
nxp:NX_Q9UGP8-1	2	1.64934e-05	Translocation protein SEC63 homolog isoform Iso 1	SEC63	760
nxp:NX_Q96HL8-1	2	6.20713e-05	SH3 domain-containing YSC84-like protein 1 isoform Iso 1	SH3YL1	342
nxp:NX_Q5VSL9-1	2	1.77322e-05	Striatin-interacting protein 1 isoform Iso 1	STRIP1	837
nxp:NX_Q9P2W9-1	2	3.54972e-05	Syntaxin-18 isoform Iso 1	STX18	335
nxp:NX_Q8NHG7-1	2	0.000163855	Small VCP/p97-interacting protein isoform Iso 1	SVIP	77
nxp:NX_P21731-3	2	3.58809e-05	Thromboxane A2 receptor isoform Iso 1	TBXA2R	343
nxp:NX_Q9H330-2	2	9.6251e-06	Transmembrane protein 245 isoform Iso 2	TMEM245	879
nxp:NX_Q7Z392-4	2	1.77156e-05	Trafficking protein particle complex subunit 11 isoform Iso 4	TRAPPC11	1018
nxp:NX_Q8WVT3-1	2	1.35178e-05	Trafficking protein particle complex subunit 12 isoform Iso 1	TRAPPC12	735
nxp:NX_Q9Y2L5-1	2	9.25919e-06	Trafficking protein particle complex subunit 8 isoform Iso 1	TRAPPC8	1435
nxp:NX_Q9H832-1	2	3.42766e-05	Ubiquitin-conjugating enzyme E2 Z isoform Iso 1	UBE2Z	354
nxp:NX_Q14139-2	2	9.63343e-06	Ubiquitin conjugation factor E4 A isoform Iso 2	UBE4A	1073
nxp:NX_Q9BTM9-2	2	5.54717e-05	Ubiquitin-related modifier 1 isoform Iso 2	URM1	146
nxp:NX_Q08AM6-1	2	2.16748e-05	Protein VAC14 homolog isoform Iso 1	VAC14	782
nxp:NX_Q9H270-1	2	1.734e-05	Vacuolar protein sorting-associated protein 11 homolog isoform Iso 1	VPS11	941
nxp:NX_Q9BRG1-1	2	6.68882e-05	Vacuolar protein-sorting-associated protein 25 isoform Iso 1	VPS25	176
nxp:NX_Q96JC1-2	2	2.03856e-05	Vam6/Vps39-like protein isoform Iso 2	VPS39	875

## Sheet: (f)
Supplemental Table 2f: List of proteins detected only in NONSURVIVORS biological condition.
Entry	Replicate Count	Total Signal (NSAF)	Description	Gname	Length
nxp:NX_Q53H12-1	7	0.000173702	Acylglycerol kinase, mitochondrial isoform Iso 1	AGK	422
nxp:NX_Q5T5U3-1	6	2.69612e-05	Rho GTPase-activating protein 21 isoform Iso 1	ARHGAP21	1958
nxp:NX_Q2TAA2-1	6	0.0001767	Isoamyl acetate-hydrolyzing esterase 1 homolog isoform Iso 1	IAH1	248
nxp:NX_Q9GZY8-1	6	0.000222122	Mitochondrial fission factor isoform Iso 1	MFF	342
nxp:NX_P62241-1	6	0.000418583	40S ribosomal protein S8 isoform Iso 1	RPS8	208
nxp:NX_Q9BUB7-1	6	0.000195887	Transmembrane protein 70, mitochondrial isoform Iso 1	TMEM70	260
nxp:NX_Q13155-1	5	0.000144699	Aminoacyl tRNA synthase complex-interacting multifunctional protein 2 isoform Iso 1	AIMP2	320
nxp:NX_Q9NW15-4	5	6.97113e-05	Anoctamin-10 isoform Iso 4	ANO10	549
nxp:NX_O15382-2	5	0.000134744	Branched-chain-amino-acid aminotransferase, mitochondrial isoform B	BCAT2	300
nxp:NX_Q96LW7-2	5	0.000381082	Caspase recruitment domain-containing protein 19 isoform Iso 2	CARD19	183
nxp:NX_Q5VZK9-3	5	0.000100436	F-actin-uncapping protein LRRC16A isoform Iso 3	CARMIL1	499
nxp:NX_P55273-1	5	0.000387858	Cyclin-dependent kinase 4 inhibitor D isoform Iso 1	CDKN2D	166
nxp:NX_Q92616-1	5	2.80386e-05	eIF-2-alpha kinase activator GCN1 isoform Iso 1	GCN1	2671
nxp:NX_Q9P107-2	5	5.73564e-05	GEM-interacting protein isoform Iso 2	GMIP	944
nxp:NX_P01619-1	5	0.000771652	Immunoglobulin kappa variable 3-20 isoform Iso 1	IGKV3-20	116
nxp:NX_P62277-1	5	0.000400413	40S ribosomal protein S13 isoform Iso 1	RPS13	151
nxp:NX_P62269-1	5	0.000364643	40S ribosomal protein S18 isoform Iso 1	RPS18	152
nxp:NX_P39019-1	5	0.000341397	40S ribosomal protein S19 isoform Iso 1	RPS19	145
nxp:NX_P62851-1	5	0.000482975	40S ribosomal protein S25 isoform Iso 1	RPS25	125
nxp:NX_P62701-1	5	0.000234023	40S ribosomal protein S4, X isoform isoform Iso 1	RPS4X	263
nxp:NX_P46782-1	5	0.000206934	40S ribosomal protein S5 isoform Iso 1	RPS5	204
nxp:NX_P46781-1	5	0.000389895	40S ribosomal protein S9 isoform Iso 1	RPS9	194
nxp:NX_Q9HB40-1	5	0.00012383	Retinoid-inducible serine carboxypeptidase isoform Iso 1	SCPEP1	452
nxp:NX_Q9HB40-2	5	0.000144868	Retinoid-inducible serine carboxypeptidase isoform Iso 2	SCPEP1	296
nxp:NX_Q3ZCQ8-3	5	0.000127692	Mitochondrial import inner membrane translocase subunit TIM50 isoform Iso 3	TIMM50	240
nxp:NX_Q9UM00-2	5	0.000181525	Calcium load-activated calcium channel isoform Iso 2	TMCO1	220
nxp:NX_Q9NZI7-1	5	5.74228e-05	Upstream-binding protein 1 isoform Iso 1	UBP1	540
nxp:NX_P09327-2	5	9.8296e-05	Villin-1 isoform Iso 2	VIL1	421
nxp:NX_P05090-1	4	0.000390226	Apolipoprotein D isoform Iso 1	APOD	189
nxp:NX_Q6UXV4-1	4	0.000127952	MICOS complex subunit MIC27 isoform Iso 1	APOOL	268
nxp:NX_Q8N6T3-5	4	7.98165e-05	ADP-ribosylation factor GTPase-activating protein 1 isoform Iso 5	ARFGAP1	361
nxp:NX_Q6ZT62-1	4	2.23366e-05	Bargin isoform Long BGIN	BARGIN	677
nxp:NX_Q96MW1-1	4	0.000118923	Coiled-coil domain-containing protein 43 isoform Iso 1	CCDC43	224
nxp:NX_O76071-1	4	6.81071e-05	Probable cytosolic iron-sulfur protein assembly protein CIAO1 isoform Iso 1	CIAO1	339
nxp:NX_Q9NX76-1	4	0.000127735	CKLF-like MARVEL transmembrane domain-containing protein 6 isoform Iso 1	CMTM6	183
nxp:NX_A5YKK6-1	4	1.60722e-05	CCR4-NOT transcription complex subunit 1 isoform Iso 1	CNOT1	2376
nxp:NX_P42830-1	4	0.000282043	C-X-C motif chemokine 5 isoform Iso 1	CXCL5	114
nxp:NX_Q53TN4-1	4	0.00010711	Cytochrome b reductase 1 isoform Iso 1	CYBRD1	286
nxp:NX_Q5TDH0-1	4	0.000114762	Protein DDI1 homolog 2 isoform Iso 1	DDI2	399
nxp:NX_Q9UNN5-2	4	7.31169e-05	FAS-associated factor 1 isoform Short	FAF1	498
nxp:NX_P32455-1	4	2.76822e-05	Guanylate-binding protein 1 isoform Iso 1	GBP1	592
nxp:NX_Q13322-2	4	6.55181e-05	Growth factor receptor-bound protein 10 isoform Iso 1	GRB10	548
nxp:NX_P13807-1	4	5.2404e-05	Glycogen [starch] synthase, muscle isoform Iso 1	GYS1	737
nxp:NX_P31942-1	4	0.000118892	Heterogeneous nuclear ribonucleoprotein H3 isoform Iso 1	HNRNPH3	346
nxp:NX_Q14116-2	4	0.000185107	Interleukin-18 isoform Iso 2	IL18	189
nxp:NX_P49441-1	4	4.2723e-05	Inositol polyphosphate 1-phosphatase isoform Iso 1	INPP1	399
nxp:NX_O75427-1	4	6.71271e-05	Leucine-rich repeat and calponin homology domain-containing protein 4 isoform Iso 1	LRCH4	683
nxp:NX_Q9NR56-5	4	0.000100437	Muscleblind-like protein 1 isoform Iso 5	MBNL1	382
nxp:NX_P02686-1	4	9.64034e-05	Myelin basic protein isoform Iso 1	MBP	304
nxp:NX_Q70IA6-3	4	0.000115566	MOB kinase activator 2 isoform Iso 3	MOB2	268
nxp:NX_P34949-1	4	7.74229e-05	Mannose-6-phosphate isomerase isoform Iso 1	MPI	423
nxp:NX_Q9GZZ1-1	4	0.000235362	N-alpha-acetyltransferase 50 isoform Iso 1	NAA50	169
nxp:NX_Q8IW45-2	4	4.18977e-05	ATP-dependent (S)-NAD(P)H-hydrate dehydratase isoform Iso 2	NAXD	390
nxp:NX_O75489-2	4	0.000280537	NADH dehydrogenase [ubiquinone] iron-sulfur protein 3, mitochondrial isoform Iso 2	NDUFS3	132
nxp:NX_Q68BL7-1	4	6.51474e-05	Olfactomedin-like protein 2A isoform Iso 1	OLFML2A	652
nxp:NX_Q86T03-2	4	0.000112573	Type 1 phosphatidylinositol 4,5-bisphosphate 4-phosphatase isoform Iso 2	PIP4P1	284
nxp:NX_Q9HBL7-1	4	0.000240186	Plasminogen receptor (KT) isoform Iso 1	PLGRKT	147
nxp:NX_Q8IY17-5	4	2.40672e-05	Patatin-like phospholipase domain-containing protein 6 isoform Iso 5	PNPLA6	1300
nxp:NX_O95685-1	4	0.000102407	Protein phosphatase 1 regulatory subunit 3D isoform Iso 1	PPP1R3D	299
nxp:NX_Q9Y4G8-1	4	1.64796e-05	Rap guanine nucleotide exchange factor 2 isoform Iso 1	RAPGEF2	1499
nxp:NX_Q8NBN7-1	4	0.000104464	Retinol dehydrogenase 13 isoform Iso 1	RDH13	331
nxp:NX_Q14699-1	4	5.67918e-05	Raftlin isoform Iso 1	RFTN1	578
nxp:NX_Q96TC7-1	4	5.53247e-05	Regulator of microtubule dynamics protein 3 isoform Iso 1	RMDN3	470
nxp:NX_Q96K19-1	4	0.000170299	E3 ubiquitin-protein ligase RNF170 isoform Iso 1	RNF170	258
nxp:NX_Q96K19-2	4	0.000198205	E3 ubiquitin-protein ligase RNF170 isoform Iso 2	RNF170	236
nxp:NX_Q07020-1	4	0.000290028	60S ribosomal protein L18 isoform Iso 1	RPL18	188
nxp:NX_P35268-1	4	0.000236273	60S ribosomal protein L22 isoform Iso 1	RPL22	128
nxp:NX_P62888-1	4	0.000463703	60S ribosomal protein L30 isoform Iso 1	RPL30	115
nxp:NX_P62244-1	4	0.000162933	40S ribosomal protein S15a isoform Iso 1	RPS15A	130
nxp:NX_O75746-2	4	5.7581e-05	Calcium-binding mitochondrial carrier protein Aralar1 isoform Iso 2	SLC25A12	571
nxp:NX_P31641-1	4	5.90242e-05	Sodium- and chloride-dependent taurine transporter isoform Iso 1	SLC6A6	620
nxp:NX_O95772-1	4	0.000166522	STARD3 N-terminal-like protein isoform Iso 1	STARD3NL	234
nxp:NX_Q8NF91-5	4	1.67617e-05	Nesprin-1 isoform Iso 5	SYNE1	1443
nxp:NX_Q01085-2	4	0.000107549	Nucleolysin TIAR isoform Iso 2	TIAL1	392
nxp:NX_Q9Y296-2	4	0.000155058	Trafficking protein particle complex subunit 4 isoform Iso 2	TRAPPC4	165
nxp:NX_P30536-1	4	0.000298227	Translocator protein isoform Iso 1	TSPO	169
nxp:NX_P09327-1	4	5.10713e-05	Villin-1 isoform Iso 1	VIL1	827
nxp:NX_Q8N1B4-1	4	3.76746e-05	Vacuolar protein sorting-associated protein 52 homolog isoform Iso 1	VPS52	723
nxp:NX_Q969M3-3	4	0.000101145	Protein YIPF5 isoform Iso 3	YIPF5	265
nxp:NX_P01023-1	3	0.000108202	Alpha-2-macroglobulin isoform Iso 1	A2M	1474
nxp:NX_P28288-1	3	4.74561e-05	ATP-binding cassette sub-family D member 3 isoform Iso 1	ABCD3	659
nxp:NX_P02765-1	3	8.56216e-05	Alpha-2-HS-glycoprotein isoform Iso 1	AHSG	367
nxp:NX_Q9H553-2	3	3.44866e-05	Alpha-1,3/1,6-mannosyltransferase ALG2 isoform Iso 2	ALG2	323
nxp:NX_Q8IUX4-1	3	7.35311e-05	DNA dC->dU-editing enzyme APOBEC-3F isoform Iso 1	APOBEC3F	373
nxp:NX_P42331-5	3	3.63901e-05	Rho GTPase-activating protein 25 isoform Iso 5	ARHGAP25	606
nxp:NX_Q9BZE9-1	3	2.88453e-05	Tether containing UBX domain for GLUT4 isoform Iso 1	ASPSCR1	553
nxp:NX_P56381-1	3	0.000330335	ATP synthase subunit epsilon, mitochondrial isoform Iso 1	ATP5F1E	51
nxp:NX_Q9H3H3-3	3	5.84206e-05	UPF0696 protein C11orf68 isoform Iso 3	C11orf68	293
nxp:NX_P07451-1	3	6.56268e-05	Carbonic anhydrase 3 isoform Iso 1	CA3	260
nxp:NX_P29279-1	3	0.000101971	CCN family member 2 isoform Iso 1	CCN2	349
nxp:NX_Q5VT25-3	3	1.38965e-05	Serine/threonine-protein kinase MRCK alpha isoform Iso 3	CDC42BPA	1638
nxp:NX_Q9NRR3-1	3	0.00023828	CDC42 small effector protein 2 isoform Iso 1	CDC42SE2	84
nxp:NX_P11597-1	3	3.85922e-05	Cholesteryl ester transfer protein isoform Iso 1	CETP	493
nxp:NX_P11597-2	3	4.39399e-05	Cholesteryl ester transfer protein isoform Iso 2	CETP	433
nxp:NX_Q9HD42-1	3	0.000105151	Charged multivesicular body protein 1a isoform Iso 1	CHMP1A	196
nxp:NX_Q99828-2	3	0.000103794	Calcium and integrin-binding protein 1 isoform Iso 2	CIB1	231
nxp:NX_O96005-1	3	3.41645e-05	Cleft lip and palate transmembrane protein 1 isoform Iso 1	CLPTM1	669
nxp:NX_Q14061-1	3	0.000340012	Cytochrome c oxidase copper chaperone isoform Iso 1	COX17	63
nxp:NX_Q5RI15-1	3	0.000127811	Cytochrome c oxidase assembly protein COX20, mitochondrial isoform Iso 1	COX20	118
nxp:NX_P01034-1	3	0.000122662	Cystatin-C isoform Iso 1	CST3	146
nxp:NX_Q68D51-1	3	1.97785e-05	DENN domain-containing protein 2C isoform Iso 1	DENND2C	928
nxp:NX_O75061-2	3	1.94128e-05	Putative tyrosine-protein phosphatase auxilin isoform Iso 2	DNAJC6	970
nxp:NX_Q12882-1	3	2.37178e-05	Dihydropyrimidine dehydrogenase [NADP(+)] isoform Iso 1	DPYD	1025
nxp:NX_Q9Y295-1	3	3.70873e-05	Developmentally-regulated GTP-binding protein 1 isoform Iso 1	DRG1	367
nxp:NX_O75821-1	3	8.24334e-05	Eukaryotic translation initiation factor 3 subunit G isoform Iso 1	EIF3G	320
nxp:NX_Q16134-3	3	3.25824e-05	Electron transfer flavoprotein-ubiquinone oxidoreductase, mitochondrial isoform Iso 2	ETFDH	570
nxp:NX_Q2M3D2-1	3	0.000128287	Exocyst complex component 3-like protein 2 isoform Iso 1	EXOC3L2	409
nxp:NX_Q96RI0-1	3	6.77968e-05	Proteinase-activated receptor 4 isoform Iso 1	F2RL3	385
nxp:NX_O94915-1	3	1.15639e-05	Protein furry homolog-like isoform Iso 1	FRYL	3013
nxp:NX_Q14353-1	3	7.43401e-05	Guanidinoacetate N-methyltransferase isoform Iso 1	GAMT	236
nxp:NX_Q8NBF1-1	3	5.93615e-05	Zinc finger protein GLIS1 isoform Iso 1	GLIS1	620
nxp:NX_P15104-1	3	8.30515e-05	Glutamine synthetase isoform Iso 1	GLUL	373
nxp:NX_Q9HD26-1	3	3.36143e-05	Golgi-associated PDZ and coiled-coil motif-containing protein isoform Iso 1	GOPC	462
nxp:NX_Q9NPB8-1	3	2.47648e-05	Glycerophosphocholine phosphodiesterase GPCPD1 isoform Iso 1	GPCPD1	672
nxp:NX_Q9H583-1	3	2.00754e-05	HEAT repeat-containing protein 1 isoform Iso 1	HEATR1	2144
nxp:NX_Q3SXM5-2	3	0.000114419	Inactive hydroxysteroid dehydrogenase-like protein 1 isoform Iso 2	HSDL1	275
nxp:NX_Q9H008-1	3	6.48584e-05	Phospholysine phosphohistidine inorganic pyrophosphate phosphatase isoform Iso 1	LHPP	270
nxp:NX_Q9H9A6-1	3	4.00427e-05	Leucine-rich repeat-containing protein 40 isoform Iso 1	LRRC40	602
nxp:NX_Q14728-1	3	4.51073e-05	Major facilitator superfamily domain-containing protein 10 isoform Iso 1	MFSD10	455
nxp:NX_Q7Z3U7-1	3	1.60465e-05	Protein MON2 homolog isoform Iso 1	MON2	1717
nxp:NX_P34949-2	3	4.64675e-05	Mannose-6-phosphate isomerase isoform Iso 2	MPI	362
nxp:NX_P00846-1	3	8.16111e-05	ATP synthase subunit a isoform Iso 1	MT-ATP6	226
nxp:NX_O75431-1	3	7.54643e-05	Metaxin-2 isoform Iso 1	MTX2	263
nxp:NX_P53602-1	3	4.54583e-05	Diphosphomevalonate decarboxylase isoform Iso 1	MVD	400
nxp:NX_O75592-1	3	6.13467e-06	E3 ubiquitin-protein ligase MYCBP2 isoform Iso 1	MYCBP2	4678
nxp:NX_P18440-1	3	3.80976e-05	Arylamine N-acetyltransferase 1 isoform Iso 1	NAT1	290
nxp:NX_O95139-1	3	0.000152392	NADH dehydrogenase [ubiquinone] 1 beta subcomplex subunit 6 isoform Iso 1	NDUFB6	128
nxp:NX_Q9HC98-3	3	9.02031e-05	Serine/threonine-protein kinase Nek6 isoform Iso 3	NEK6	331
nxp:NX_Q8TCD5-1	3	5.54188e-05	5'(3')-deoxyribonucleotidase, cytosolic type isoform Iso 1	NT5C	201
nxp:NX_P49757-1	3	3.40567e-05	Protein numb homolog isoform Iso 1	NUMB	651
nxp:NX_Q9H0J9-1	3	4.00739e-05	Protein mono-ADP-ribosyltransferase PARP12 isoform Iso 1	PARP12	701
nxp:NX_Q9BVG4-1	3	5.79783e-05	Protein PBDC1 isoform Iso 1	PBDC1	233
nxp:NX_Q15120-2	3	3.976e-05	[Pyruvate dehydrogenase (acetyl-transferring)] kinase isozyme 3, mitochondrial isoform Iso 2	PDK3	415
nxp:NX_Q6P996-2	3	8.53398e-05	Pyridoxal-dependent decarboxylase domain-containing protein 1 isoform Iso 2	PDXDC1	429
nxp:NX_Q9Y237-2	3	0.000119051	Peptidyl-prolyl cis-trans isomerase NIMA-interacting 4 isoform Iso 2	PIN4	156
nxp:NX_Q8TBX8-1	3	3.13358e-05	Phosphatidylinositol 5-phosphate 4-kinase type-2 gamma isoform Iso 1	PIP4K2C	421
nxp:NX_O43447-2	3	0.000153234	Peptidyl-prolyl cis-trans isomerase H isoform Iso 2	PPIH	134
nxp:NX_P04156-1	3	0.000118102	Major prion protein isoform Iso 1	PRNP	253
nxp:NX_P24158-1	3	0.000127259	Myeloblastin isoform Iso 1	PRTN3	256
nxp:NX_P48651-1	3	4.90968e-05	Phosphatidylserine synthase 1 isoform Iso 1	PTDSS1	473
nxp:NX_Q9H3S7-1	3	1.02653e-05	Tyrosine-protein phosphatase non-receptor type 23 isoform Iso 1	PTPN23	1636
nxp:NX_Q9H5N1-1	3	6.74433e-05	Rab GTPase-binding effector protein 2 isoform Iso 1	RABEP2	569
nxp:NX_P53611-1	3	4.77129e-05	Geranylgeranyl transferase type-2 subunit beta isoform Iso 1	RABGGTB	331
nxp:NX_Q8TEB9-1	3	4.34941e-05	Rhomboid-related protein 4 isoform Iso 1	RHBDD1	315
nxp:NX_Q969X0-1	3	8.3696e-05	RILP-like protein 2 isoform Iso 1	RILPL2	211
nxp:NX_P62913-1	3	8.40857e-05	60S ribosomal protein L11 isoform Iso 1	RPL11	178
nxp:NX_P50914-1	3	0.000108177	60S ribosomal protein L14 isoform Iso 1	RPL14	215
nxp:NX_P46776-1	3	0.000261466	60S ribosomal protein L27a isoform Iso 1	RPL27A	148
nxp:NX_P47914-1	3	0.000109993	60S ribosomal protein L29 isoform Iso 1	RPL29	159
nxp:NX_P39023-1	3	6.52538e-05	60S ribosomal protein L3 isoform Iso 1	RPL3	403
nxp:NX_P46783-1	3	0.000112811	40S ribosomal protein S10 isoform Iso 1	RPS10	165
nxp:NX_Q9BW04-1	3	4.13561e-05	Specifically androgen-regulated gene protein isoform Iso 1	SARG	601
nxp:NX_Q9H4B6-1	3	3.58428e-05	Protein salvador homolog 1 isoform Iso 1	SAV1	383
nxp:NX_P36955-1	3	6.29349e-05	Pigment epithelium-derived factor isoform Iso 1	SERPINF1	418
nxp:NX_Q15477-1	3	2.55292e-05	Helicase SKI2W isoform Iso 1	SKIV2L	1246
nxp:NX_Q15758-1	3	4.84431e-05	Neutral amino acid transporter B(0) isoform Iso 1	SLC1A5	541
nxp:NX_Q5K4L6-1	3	7.9833e-05	Solute carrier family 27 member 3 isoform Iso 1	SLC27A3	683
nxp:NX_Q00796-2	3	0.000373531	Sorbitol dehydrogenase isoform Iso 2	SORD	100
nxp:NX_O60271-1	3	2.45773e-05	C-Jun-amino-terminal kinase-interacting protein 4 isoform Iso 1	SPAG9	1321
nxp:NX_O60271-5	3	3.3226e-05	C-Jun-amino-terminal kinase-interacting protein 4 isoform Iso 5	SPAG9	931
nxp:NX_Q5W111-1	3	0.000107881	SPRY domain-containing protein 7 isoform Iso 1	SPRYD7	196
nxp:NX_Q9UNK0-1	3	6.455e-05	Syntaxin-8 isoform Iso 1	STX8	236
nxp:NX_O95425-1	3	4.79095e-06	Supervillin isoform Iso 1	SVIL	2214
nxp:NX_O95359-2	3	3.53003e-05	Transforming acidic coiled-coil-containing protein 2 isoform Iso 2	TACC2	571
nxp:NX_Q6NXT6-2	3	2.78306e-05	Transmembrane anterior posterior transformation protein 1 homolog isoform Iso 2	TAPT1	562
nxp:NX_Q9BZK7-1	3	3.58858e-05	F-box-like/WD repeat-containing protein TBL1XR1 isoform Iso 1	TBL1XR1	514
nxp:NX_Q12800-2	3	3.55683e-05	Alpha-globin transcription factor CP2 isoform Iso 2	TFCP2	450
nxp:NX_O15321-1	3	2.21685e-05	Transmembrane 9 superfamily member 1 isoform Iso 1	TM9SF1	606
nxp:NX_Q8N4H5-2	3	0.000222247	Mitochondrial import receptor subunit TOM5 homolog isoform Iso 2	TOMM5	92
nxp:NX_Q9P0U1-1	3	0.000448628	Mitochondrial import receptor subunit TOM7 homolog isoform Iso 1	TOMM7	55
nxp:NX_P36406-1	3	1.60561e-05	E3 ubiquitin-protein ligase TRIM23 isoform Alpha	TRIM23	574
nxp:NX_Q9HCX4-2	3	1.91514e-05	Short transient receptor potential channel 7 isoform Iso 2	TRPC7	746
nxp:NX_Q05086-1	3	1.21535e-05	Ubiquitin-protein ligase E3A isoform II	UBE3A	875
nxp:NX_O95183-1	3	0.000114195	Vesicle-associated membrane protein 5 isoform Iso 1	VAMP5	116
nxp:NX_Q9H9C1-1	3	2.15514e-05	Spermatogenesis-defective protein 39 homolog isoform Iso 1	VIPAS39	493
nxp:NX_O14972-2	3	8.26129e-05	Vacuolar protein sorting-associated protein 26C isoform Iso 2	VPS26C	270
nxp:NX_P51811-1	3	5.39494e-05	Membrane transport protein XK isoform Iso 1	XK	444
nxp:NX_P23025-1	3	8.9139e-05	DNA repair protein complementing XP-A cells isoform Iso 1	XPA	273
nxp:NX_P67809-1	3	0.000109808	Y-box-binding protein 1 isoform Iso 1	YBX1	324
nxp:NX_P33897-1	2	1.63101e-05	ATP-binding cassette sub-family D member 1 isoform Iso 1	ABCD1	745
nxp:NX_O14639-2	2	5.57832e-05	Actin-binding LIM protein 1 isoform Iso 2	ABLIM1	718
nxp:NX_O14639-4	2	5.0042e-05	Actin-binding LIM protein 1 isoform Iso 4	ABLIM1	401
nxp:NX_Q9NZD4-1	2	6.06563e-05	Alpha-hemoglobin-stabilizing protein isoform Iso 1	AHSP	102
nxp:NX_Q9NVV5-1	2	4.19517e-05	Androgen-induced gene 1 protein isoform Iso 1	AIG1	245
nxp:NX_Q12802-2	2	8.00181e-06	A-kinase anchor protein 13 isoform Iso 2	AKAP13	2817
nxp:NX_P30038-1	2	2.74731e-05	Delta-1-pyrroline-5-carboxylate dehydrogenase, mitochondrial isoform Iso 1	ALDH4A1	563
nxp:NX_Q9H553-1	2	1.11217e-05	Alpha-1,3/1,6-mannosyltransferase ALG2 isoform Iso 1	ALG2	416
nxp:NX_Q8IV38-1	2	3.84669e-05	Ankyrin repeat and MYND domain-containing protein 2 isoform Iso 1	ANKMY2	441
nxp:NX_P78540-1	2	7.91232e-05	Arginase-2, mitochondrial isoform Iso 1	ARG2	354
nxp:NX_Q5T2E6-1	2	2.0258e-05	Armadillo-like helical domain-containing protein 3 isoform Iso 1	ARMH3	689
nxp:NX_Q9H993-1	2	3.43219e-05	Damage-control phosphatase ARMT1 isoform Iso 1	ARMT1	441
nxp:NX_Q9H1Y0-1	2	3.37767e-05	Autophagy protein 5 isoform Long	ATG5	275
nxp:NX_P54707-1	2	2.23498e-05	Potassium-transporting ATPase alpha chain 2 isoform Iso 1	ATP12A	1039
nxp:NX_P20160-1	2	0.000113473	Azurocidin isoform Iso 1	AZU1	251
nxp:NX_O95816-1	2	7.58504e-05	BAG family molecular chaperone regulator 2 isoform Iso 1	BAG2	211
nxp:NX_Q9BXK5-1	2	2.4662e-05	Bcl-2-like protein 13 isoform Iso 2	BCL2L13	485
nxp:NX_Q6QNY0-1	2	3.74652e-05	Biogenesis of lysosome-related organelles complex 1 subunit 3 isoform Iso 1	BLOC1S3	202
nxp:NX_P07738-1	2	4.60227e-05	Bisphosphoglycerate mutase isoform Iso 1	BPGM	259
nxp:NX_P17213-1	2	7.43341e-05	Bactericidal permeability-increasing protein isoform Iso 1	BPI	487
nxp:NX_Q96K17-1	2	0.000117474	Transcription factor BTF3 homolog 4 isoform Iso 1	BTF3L4	158
nxp:NX_Q8IYJ2-1	2	1.12286e-05	Uncharacterized protein C10orf67, mitochondrial isoform Iso 1	C10orf67	551
nxp:NX_P49913-1	2	3.63938e-05	Cathelicidin antimicrobial peptide isoform Iso 1	CAMP	170
nxp:NX_Q14444-2	2	3.12512e-05	Caprin-1 isoform Iso 2	CAPRIN1	694
nxp:NX_Q5EG05-2	2	9.56744e-05	Caspase recruitment domain-containing protein 16 isoform Iso 2	CARD16	97
nxp:NX_Q13951-1	2	2.63156e-05	Core-binding factor subunit beta isoform Iso 1	CBFB	182
nxp:NX_P22681-1	2	9.65231e-06	E3 ubiquitin-protein ligase CBL isoform Iso 1	CBL	906
nxp:NX_Q7Z6B0-1	2	2.91046e-05	Coiled-coil domain-containing protein 91 isoform Iso 1	CCDC91	441
nxp:NX_Q6ZUT6-1	2	3.00241e-05	Coiled-coil domain-containing protein 9B isoform Iso 1	CCDC9B	534
nxp:NX_O95273-1	2	8.59298e-06	Cyclin-D1-binding protein 1 isoform Iso 1	CCNDBP1	360
nxp:NX_P38936-1	2	3.77253e-05	Cyclin-dependent kinase inhibitor 1 isoform Iso 1	CDKN1A	164
nxp:NX_Q5SW79-1	2	1.29294e-05	Centrosomal protein of 170 kDa isoform Iso 1	CEP170	1584
nxp:NX_Q5SW79-2	2	1.40276e-05	Centrosomal protein of 170 kDa isoform Iso 2	CEP170	1460
nxp:NX_Q9Y259-1	2	5.5342e-05	Choline/ethanolamine kinase isoform Iso 1	CHKB	395
nxp:NX_Q96S66-4	2	3.68695e-05	Chloride channel CLIC-like protein 1 isoform Iso 4	CLCC1	366
nxp:NX_Q96MX0-2	2	0.000153586	CKLF-like MARVEL transmembrane domain-containing protein 3 isoform Iso 2	CMTM3	59
nxp:NX_A5YKK6-4	2	1.57643e-05	CCR4-NOT transcription complex subunit 1 isoform Iso 4	CNOT1	1551
nxp:NX_Q14746-2	2	2.10459e-05	Conserved oligomeric Golgi complex subunit 2 isoform Iso 2	COG2	737
nxp:NX_Q9H9E3-1	2	2.95815e-05	Conserved oligomeric Golgi complex subunit 4 isoform Iso 1	COG4	785
nxp:NX_P08123-1	2	1.02326e-05	Collagen alpha-2(I) chain isoform Iso 1	COL1A2	1366
nxp:NX_Q8N668-1	2	5.69566e-05	COMM domain-containing protein 1 isoform Iso 1	COMMD1	190
nxp:NX_P08311-1	2	3.6674e-05	Cathepsin G isoform Iso 1	CTSG	255
nxp:NX_Q13948-1	2	1.13466e-05	Protein CASP isoform Iso 4	CUX1	678
nxp:NX_P61962-1	2	4.80698e-05	DDB1- and CUL4-associated factor 7 isoform Iso 1	DCAF7	342
nxp:NX_P17844-2	2	3.73155e-05	Probable ATP-dependent RNA helicase DDX5 isoform Iso 2	DDX5	535
nxp:NX_P17661-1	2	3.61713e-05	Desmin isoform Iso 1	DES	470
nxp:NX_Q92796-1	2	1.93382e-05	Disks large homolog 3 isoform Iso 1	DLG3	817
nxp:NX_P11532-1	2	1.18657e-06	Dystrophin isoform Iso 1	DMD	3685
nxp:NX_O14576-1	2	1.56993e-05	Cytoplasmic dynein 1 intermediate chain 1 isoform Iso 1	DYNC1I1	645
nxp:NX_P49770-1	2	3.52532e-05	Translation initiation factor eIF-2B subunit beta isoform Iso 1	EIF2B2	351
nxp:NX_Q53HC9-1	2	4.27922e-05	EARP and GARP complex-interacting protein 1 isoform Iso 1	EIPR1	387
nxp:NX_P17813-2	2	4.26259e-05	Endoglin isoform Short	ENG	625
nxp:NX_Q96DZ1-3	2	2.95279e-05	Endoplasmic reticulum lectin 1 isoform Iso 3	ERLEC1	457
nxp:NX_Q86YB8-1	2	3.86046e-05	ERO1-like protein beta isoform Iso 1	ERO1B	467
nxp:NX_Q9Y2D4-1	2	9.26473e-06	Exocyst complex component 6B isoform Iso 1	EXOC6B	811
nxp:NX_Q96GK7-1	2	2.95555e-05	Fumarylacetoacetate hydrolase domain-containing protein 2A isoform Iso 1	FAHD2A	314
nxp:NX_Q96KR6-1	2	6.6686e-05	Protein FAM210B, mitochondrial isoform Iso 1	FAM210B	192
nxp:NX_Q8N9W8-1	2	1.10279e-05	Protein FAM71D isoform Iso 1	FAM71D	422
nxp:NX_P62861-1	2	0.000210165	40S ribosomal protein S30 isoform Iso 1	FAU	59
nxp:NX_P09769-1	2	4.97317e-05	Tyrosine-protein kinase Fgr isoform Iso 1	FGR	529
nxp:NX_Q06210-2	2	3.64162e-05	Glutamine--fructose-6-phosphate aminotransferase [isomerizing] 1 isoform Iso 2	GFPT1	681
nxp:NX_O14653-2	2	5.82146e-05	Golgi SNAP receptor complex member 2 isoform B	GOSR2	213
nxp:NX_P0CG08-1	2	2.83284e-05	Golgi pH regulator B isoform Iso 1	GPR89B	455
nxp:NX_Q96SL4-1	2	0.000135243	Glutathione peroxidase 7 isoform Iso 1	GPX7	187
nxp:NX_Q4AE62-1	2	3.09572e-05	Glycosyltransferase-like domain-containing protein 1 isoform Iso 1	GTDC1	458
nxp:NX_Q9BSH5-1	2	5.37619e-05	Haloacid dehalogenase-like hydrolase domain-containing protein 3 isoform Iso 1	HDHD3	251
nxp:NX_Q9Y4D8-1	2	5.60284e-06	Probable E3 ubiquitin-protein ligase HECTD4 isoform Iso 1	HECTD4	3996
nxp:NX_Q9Y4D8-2	2	8.4515e-06	Probable E3 ubiquitin-protein ligase HECTD4 isoform Iso 2	HECTD4	2386
nxp:NX_Q5QNW6-2	2	8.64502e-05	Histone H2B type 2-F isoform Iso 2	HIST2H2BF	134
nxp:NX_Q92902-1	2	1.70013e-05	Hermansky-Pudlak syndrome 1 protein isoform I	HPS1	700
nxp:NX_Q13907-2	2	2.73746e-05	Isopentenyl-diphosphate Delta-isomerase 1 isoform Iso 2	IDI1	284
nxp:NX_A0A0B4J1V0-1	2	0.000165617	Immunoglobulin heavy variable 3-15 isoform Iso 1	IGHV3-15	119
nxp:NX_Q9UI26-2	2	1.21672e-05	Importin-11 isoform Iso 2	IPO11	1015
nxp:NX_P19823-1	2	9.81016e-06	Inter-alpha-trypsin inhibitor heavy chain H2 isoform Iso 1	ITIH2	946
nxp:NX_Q86VH2-3	2	1.09675e-05	Kinesin-like protein KIF27 isoform Iso 3	KIF27	1304
nxp:NX_Q6P597-2	2	1.97362e-05	Kinesin light chain 3 isoform Iso 2	KLC3	503
nxp:NX_P83111-1	2	3.30781e-05	Serine beta-lactamase-like protein LACTB, mitochondrial isoform Iso 1	LACTB	547
nxp:NX_Q6ZV70-1	2	4.12873e-05	LanC-like protein 3 isoform Iso 1	LANCL3	420
nxp:NX_Q96DT0-7	2	2.30131e-05	Galectin-12 isoform G	LGALS12	337
nxp:NX_Q6DKI2-1	2	3.35985e-05	Galectin-9C isoform Iso 1	LGALS9C	356
nxp:NX_P20700-1	2	3.72477e-05	Lamin-B1 isoform Iso 1	LMNB1	586
nxp:NX_Q96II8-2	2	1.40355e-05	DISP complex protein LRCH3 isoform Iso 2	LRCH3	803
nxp:NX_Q3MHD2-2	2	4.68708e-05	Protein LSM12 homolog isoform Iso 2	LSM12	198
nxp:NX_Q7L5Y9-1	2	1.95844e-05	E3 ubiquitin-protein transferase MAEA isoform Iso 1	MAEA	396
nxp:NX_Q7KZI7-15	2	2.11735e-05	Serine/threonine-protein kinase MARK2 isoform Iso 15	MARK2	709
nxp:NX_P42679-2	2	2.79102e-05	Megakaryocyte-associated tyrosine-protein kinase isoform Iso 2	MATK	508
nxp:NX_Q14696-2	2	5.61395e-05	LRP chaperone MESD isoform Iso 2	MESD	138
nxp:NX_P26572-1	2	2.43186e-05	Alpha-1,3-mannosyl-glycoprotein 2-beta-N-acetylglucosaminyltransferase isoform Iso 1	MGAT1	445
nxp:NX_Q10469-1	2	3.07901e-05	Alpha-1,6-mannosyl-glycoprotein 2-beta-N-acetylglucosaminyltransferase isoform Iso 1	MGAT2	447
nxp:NX_P16455-1	2	5.11113e-05	Methylated-DNA--protein-cysteine methyltransferase isoform Iso 1	MGMT	207
nxp:NX_Q15049-1	2	2.7479e-05	Membrane protein MLC1 isoform Iso 1	MLC1	377
nxp:NX_Q8NB16-1	2	4.71904e-05	Mixed lineage kinase domain-like protein isoform Iso 1	MLKL	471
nxp:NX_O95822-1	2	3.54767e-05	Malonyl-CoA decarboxylase, mitochondrial isoform Mitochondrial	MLYCD	493
nxp:NX_Q96BX8-1	2	3.55765e-05	MOB kinase activator 3A isoform Iso 1	MOB3A	217
nxp:NX_Q9Y5U8-1	2	5.70099e-05	Mitochondrial pyruvate carrier 1 isoform Iso 1	MPC1	109
nxp:NX_O95563-1	2	7.31385e-05	Mitochondrial pyruvate carrier 2 isoform Iso 1	MPC2	127
nxp:NX_P03928-1	2	0.000136876	ATP synthase protein 8 isoform Iso 1	MT-ATP8	68
nxp:NX_P00414-1	2	4.15353e-05	Cytochrome c oxidase subunit 3 isoform Iso 1	MT-CO3	261
nxp:NX_P12829-1	2	4.97038e-05	Myosin light chain 4 isoform Iso 1	MYL4	197
nxp:NX_P17050-1	2	2.76203e-05	Alpha-N-acetylgalactosaminidase isoform Iso 1	NAGA	411
nxp:NX_Q8NI08-1	2	1.03369e-05	Nuclear receptor coactivator 7 isoform Iso 1	NCOA7	942
nxp:NX_O75438-2	2	8.83849e-05	NADH dehydrogenase [ubiquinone] 1 beta subcomplex subunit 1 isoform Iso 2	NDUFB1	105
nxp:NX_P17568-1	2	0.000152844	NADH dehydrogenase [ubiquinone] 1 beta subcomplex subunit 7 isoform Iso 1	NDUFB7	137
nxp:NX_Q9Y6M9-1	2	7.11441e-05	NADH dehydrogenase [ubiquinone] 1 beta subcomplex subunit 9 isoform Iso 1	NDUFB9	179
nxp:NX_O00217-1	2	7.57213e-05	NADH dehydrogenase [ubiquinone] iron-sulfur protein 8, mitochondrial isoform Iso 1	NDUFS8	210
nxp:NX_P46934-1	2	7.3824e-06	E3 ubiquitin-protein ligase NEDD4 isoform Iso 1	NEDD4	1319
nxp:NX_Q92982-1	2	3.06169e-05	Ninjurin-1 isoform Iso 1	NINJ1	152
nxp:NX_Q13232-1	2	0.000118129	Nucleoside diphosphate kinase 3 isoform Iso 1	NME3	169
nxp:NX_Q96F24-1	2	9.37734e-05	Nuclear receptor-binding factor 2 isoform Iso 1	NRBF2	287
nxp:NX_Q9BXB4-1	2	1.23873e-05	Oxysterol-binding protein-related protein 11 isoform Iso 1	OSBPL11	747
nxp:NX_Q9H1P3-1	2	1.94831e-05	Oxysterol-binding protein-related protein 2 isoform Iso 1	OSBPL2	480
nxp:NX_Q9BRP4-1	2	2.38338e-05	Proteasomal ATPase-associated factor 1 isoform Iso 1	PAAF1	392
nxp:NX_Q15102-1	2	3.35379e-05	Platelet-activating factor acetylhydrolase IB subunit gamma isoform Iso 1	PAFAH1B3	231
nxp:NX_Q9NVE7-1	2	2.64577e-05	4'-phosphopantetheine phosphatase isoform Iso 1	PANK4	773
nxp:NX_Q9UHG3-1	2	2.03528e-05	Prenylcysteine oxidase 1 isoform Iso 1	PCYOX1	505
nxp:NX_O00330-1	2	2.5166e-05	Pyruvate dehydrogenase protein X component, mitochondrial isoform Iso 1	PDHX	501
nxp:NX_Q9P0J1-2	2	1.94007e-05	[Pyruvate dehydrogenase [acetyl-transferring]]-phosphatase 1, mitochondrial isoform Iso 2	PDP1	562
nxp:NX_O00764-1	2	4.59515e-05	Pyridoxal kinase isoform Iso 1	PDXK	312
nxp:NX_Q99755-4	2	1.83503e-05	Phosphatidylinositol 4-phosphate 5-kinase type-1 alpha isoform Iso 4	PIP5K1A	522
nxp:NX_Q53GL0-1	2	3.50535e-05	Pleckstrin homology domain-containing family O member 1 isoform Iso 1	PLEKHO1	409
nxp:NX_Q15195-1	2	0.000111142	Plasminogen-like protein A isoform Iso 1	PLGLA	96
nxp:NX_Q9HCM2-2	2	1.67304e-05	Plexin-A4 isoform Iso 2	PLXNA4	492
nxp:NX_Q10713-1	2	1.47567e-05	Mitochondrial-processing peptidase subunit alpha isoform Iso 1	PMPCA	525
nxp:NX_Q96CD2-1	2	5.31408e-05	Phosphopantothenoylcysteine decarboxylase isoform Iso 1	PPCDC	204
nxp:NX_P45877-1	2	0.000352527	Peptidyl-prolyl cis-trans isomerase C isoform Iso 1	PPIC	212
nxp:NX_Q9H7J1-1	2	5.93569e-05	Protein phosphatase 1 regulatory subunit 3E isoform Iso 1	PPP1R3E	279
nxp:NX_Q14738-1	2	9.90023e-06	Serine/threonine-protein phosphatase 2A 56 kDa regulatory subunit delta isoform isoform Delta-1	PPP2R5D	602
nxp:NX_Q969U7-1	2	4.88382e-05	Proteasome assembly chaperone 2 isoform Iso 1	PSMG2	264
nxp:NX_Q08623-4	2	5.25853e-05	Pseudouridine-5'-phosphatase isoform Iso 4	PUDP	251
nxp:NX_P32322-2	2	6.36403e-05	Pyrroline-5-carboxylate reductase 1, mitochondrial isoform Iso 2	PYCR1	316
nxp:NX_Q96C36-1	2	5.79137e-05	Pyrroline-5-carboxylate reductase 2 isoform Iso 1	PYCR2	320
nxp:NX_O75154-3	2	3.56813e-05	Rab11 family-interacting protein 3 isoform Iso 3	RAB11FIP3	801
nxp:NX_P49792-1	2	9.53638e-06	E3 SUMO-protein ligase RanBP2 isoform Iso 1	RANBP2	3224
nxp:NX_Q8TEU7-2	2	6.50386e-06	Rap guanine nucleotide exchange factor 6 isoform Iso 2	RAPGEF6	1391
nxp:NX_P62877-1	2	9.06635e-05	E3 ubiquitin-protein ligase RBX1 isoform Iso 1	RBX1	108
nxp:NX_Q15293-1	2	4.374e-05	Reticulocalbin-1 isoform Iso 1	RCN1	331
nxp:NX_O95980-1	2	1.50882e-05	Reversion-inducing cysteine-rich protein with Kazal motifs isoform Iso 1	RECK	971
nxp:NX_Q8IXI1-1	2	2.85187e-05	Mitochondrial Rho GTPase 2 isoform Iso 1	RHOT2	618
nxp:NX_Q05823-2	2	1.66685e-05	2-5A-dependent ribonuclease isoform Iso 2	RNASEL	652
nxp:NX_Q8ND24-1	2	8.50716e-06	RING finger protein 214 isoform Iso 1	RNF214	703
nxp:NX_P46779-3	2	8.24431e-05	60S ribosomal protein L28 isoform Iso 3	RPL28	169
nxp:NX_P36578-1	2	6.92726e-05	60S ribosomal protein L4 isoform Iso 1	RPL4	427
nxp:NX_P18124-1	2	9.8167e-05	60S ribosomal protein L7 isoform Iso 1	RPL7	248
nxp:NX_P62424-1	2	6.9839e-05	60S ribosomal protein L7a isoform Iso 1	RPL7A	266
nxp:NX_P62917-1	2	2.40737e-05	60S ribosomal protein L8 isoform Iso 1	RPL8	257
nxp:NX_P05386-2	2	0.000121501	60S acidic ribosomal protein P1 isoform Iso 2	RPLP1	89
nxp:NX_P62280-1	2	0.000245141	40S ribosomal protein S11 isoform Iso 1	RPS11	158
nxp:NX_P60866-2	2	0.000152113	40S ribosomal protein S20 isoform Iso 2	RPS20	142
nxp:NX_P63220-1	2	0.000267433	40S ribosomal protein S21 isoform Iso 1	RPS21	83
nxp:NX_P62847-1	2	5.80459e-05	40S ribosomal protein S24 isoform Iso 1	RPS24	133
nxp:NX_P62854-1	2	0.000103486	40S ribosomal protein S26 isoform Iso 1	RPS26	115
nxp:NX_P42677-1	2	0.000202905	40S ribosomal protein S27 isoform Iso 1	RPS27	84
nxp:NX_P62753-1	2	8.71016e-05	40S ribosomal protein S6 isoform Iso 1	RPS6	249
nxp:NX_Q9UK32-1	2	1.21434e-05	Ribosomal protein S6 kinase alpha-6 isoform Iso 1	RPS6KA6	745
nxp:NX_P25815-1	2	9.67455e-05	Protein S100-P isoform Iso 1	S100P	95
nxp:NX_O14521-2	2	6.26141e-05	Succinate dehydrogenase [ubiquinone] cytochrome b small subunit, mitochondrial isoform Iso 2	SDHD	120
nxp:NX_Q99574-1	2	3.02432e-05	Neuroserpin isoform Iso 1	SERPINI1	410
nxp:NX_Q9Y3L3-2	2	3.2331e-05	SH3 domain-binding protein 1 isoform Iso 2	SH3BP1	452
nxp:NX_Q9ULL8-1	2	8.63583e-06	Protein Shroom4 isoform Iso 1	SHROOM4	1493
nxp:NX_Q5K4L6-3	2	0.000156549	Solute carrier family 27 member 3 isoform Iso 3	SLC27A3	229
nxp:NX_P11166-1	2	2.7974e-05	Solute carrier family 2, facilitated glucose transporter member 1 isoform Iso 1	SLC2A1	492
nxp:NX_Q96QE2-1	2	1.75185e-05	Proton myo-inositol cotransporter isoform Iso 1	SLC2A13	648
nxp:NX_O00400-1	2	1.12695e-05	Acetyl-coenzyme A transporter 1 isoform Iso 1	SLC33A1	549
nxp:NX_Q5M8T2-1	2	4.14689e-05	Solute carrier family 35 member D3 isoform Iso 1	SLC35D3	416
nxp:NX_Q92504-1	2	2.70335e-05	Zinc transporter SLC39A7 isoform Iso 1	SLC39A7	469
nxp:NX_Q9UIG8-1	2	1.08352e-05	Solute carrier organic anion transporter family member 3A1 isoform Iso 1	SLCO3A1	710
nxp:NX_Q9GZT3-1	2	0.000142301	SRA stem-loop-interacting RNA-binding protein, mitochondrial isoform Iso 1	SLIRP	109
nxp:NX_Q5VWJ9-1	2	3.3118e-05	Sorting nexin-30 isoform Iso 1	SNX30	437
nxp:NX_O95219-1	2	4.22683e-05	Sorting nexin-4 isoform Iso 1	SNX4	450
nxp:NX_P16150-1	2	3.97537e-05	Leukosialin isoform Iso 1	SPN	400
nxp:NX_Q9UHB9-1	2	1.23128e-05	Signal recognition particle subunit SRP68 isoform Iso 1	SRP68	627
nxp:NX_O76094-1	2	2.54009e-05	Signal recognition particle subunit SRP72 isoform Iso 1	SRP72	671
nxp:NX_O76094-2	2	2.28408e-05	Signal recognition particle subunit SRP72 isoform Iso 2	SRP72	610
nxp:NX_P42226-1	2	2.85933e-05	Signal transducer and activator of transcription 6 isoform Iso 1	STAT6	847
nxp:NX_Q13190-1	2	2.16703e-05	Syntaxin-5 isoform Iso 1	STX5	355
nxp:NX_Q8NBJ7-3	2	5.45916e-05	Inactive C-alpha-formylglycine-generating enzyme 2 isoform Iso 3	SUMF2	339
nxp:NX_O95359-4	2	4.19095e-06	Transforming acidic coiled-coil-containing protein 2 isoform Iso 4	TACC2	2948
nxp:NX_Q9UHD2-1	2	2.48199e-05	Serine/threonine-protein kinase TBK1 isoform Iso 1	TBK1	729
nxp:NX_O60220-1	2	0.000112989	Mitochondrial import inner membrane translocase subunit Tim8 A isoform Iso 1	TIMM8A	97
nxp:NX_O75069-1	2	2.02746e-05	Transmembrane and coiled-coil domains protein 2 isoform Iso 1	TMCC2	709
nxp:NX_Q9NUM4-1	2	3.94955e-05	Transmembrane protein 106B isoform Iso 1	TMEM106B	274
nxp:NX_Q5BJH2-1	2	4.67885e-05	Transmembrane protein 128 isoform Iso 1	TMEM128	165
nxp:NX_O95379-4	2	3.93458e-05	Tumor necrosis factor alpha-induced protein 8 isoform Iso 4	TNFAIP8	210
nxp:NX_O15417-2	2	5.71339e-06	Trinucleotide repeat-containing gene 18 protein isoform Iso 2	TNRC18	2256
nxp:NX_Q9NS69-1	2	6.5355e-05	Mitochondrial import receptor subunit TOM22 homolog isoform Iso 1	TOMM22	142
nxp:NX_P43897-2	2	3.34807e-05	Elongation factor Ts, mitochondrial isoform Iso 2	TSFM	346
nxp:NX_Q8N0Z6-1	2	3.06687e-05	Tetratricopeptide repeat protein 5 isoform Iso 1	TTC5	440
nxp:NX_Q9GZX9-1	2	4.16162e-05	Twisted gastrulation protein homolog 1 isoform Iso 1	TWSG1	223
nxp:NX_O14530-1	2	7.53436e-05	Thioredoxin domain-containing protein 9 isoform Iso 1	TXNDC9	226
nxp:NX_O60701-2	2	3.28204e-05	UDP-glucose 6-dehydrogenase isoform Iso 2	UGDH	427
nxp:NX_Q9NZ43-1	2	3.61094e-05	Vesicle transport protein USE1 isoform Iso 1	USE1	259
nxp:NX_Q2M389-1	2	7.61716e-06	WASH complex subunit 4 isoform Iso 1	WASHC4	1173
nxp:NX_Q9Y3S1-3	2	1.92709e-05	Serine/threonine-protein kinase WNK2 isoform Iso 3	WNK2	779
nxp:NX_P16989-2	2	3.57154e-05	Y-box-binding protein 3 isoform Iso 2	YBX3	303
nxp:NX_Q96EC8-1	2	6.36104e-05	Protein YIPF6 isoform Iso 1	YIPF6	236
nxp:NX_Q8NHG8-1	2	5.22529e-05	E3 ubiquitin-protein ligase ZNRF2 isoform Iso 1	ZNRF2	242
nxp:NX_O75312-1	2	2.32867e-05	Zinc finger protein ZPR1 isoform Iso 1	ZPR1	459
