# Supplementary material for: Platelet proteome reveals features of cell death, antiviral response and viral replication in covid-19
Source: Cell Death Discov. 2022 Jul 16;8:324. doi: 10.1038/s41420-022-01122-1 (PMC9287722; doi:10.1038/s41420-022-01122-1)
Supplement: Supplementary file 3 — Supplemental Table 3 [file 41420_2022_1122_MOESM3_ESM.xlsx]

## Sheet: Sheet1
Supplemental Table 3: PPI and enrichment analysis results.
ID	Description	Category	LogP	Hits	Enrichment	Group_ID
R-HSA-5653656	Vesicle-mediated transport	Reactome Gene Sets	-60.096	AP1B1|AP1G1|ALB|AMBP|ANK2|APOA1|APP|ARF4|ARF5|ARL1|CALM1|CALR|CAPZA1|CAPZB|CBL|CD36|CD59|AP1S1|CLTC|COL1A2|COPA|COPB1|CUX1|DAB2|DNM1|DYNC1H1|DYNC1I1|DYNC1I2|TOR1A|EPS15|GALNT2|GDI2|GNS|GOLGA2|HBA1|HBB|HP|HPR|HPX|HSPA8|HSP90AA1|JCHAIN|LDLR|M6PR|MAN1A1|MAN2A2|MAN2A1|RAB8A|NSF|PAFAH1B3|RAB1A|RAB4A|RAB27A|RAB27B|RALA|SORT1|SAA1|SEC13|SH3GL1|SNX2|SPARC|SPTA1|SPTB|SPTBN1|SPTBN2|STX5|STXBP3|SURF4|TF|TFR…	4.91094	1
R-HSA-6798695	Neutrophil degranulation	Reactome Gene Sets	-53.1583	A1BG|SERPINA3|AHSG|ALAD|ANXA2|APAF1|RHOA|ATP6V0C|ATP6V0A1|AZU1|B2M|BPI|C3|CAMP|CD36|CD47|CD58|CD59|CD63|CNN2|COPB1|CST3|CSTB|CTSB|CTSD|CTSG|DDOST|DIAPH1|DYNC1H1|EEF1A1|EEF2|STOM|FCGR2A|FGR|GDI2|GLA|GNS|GPI|HBB|HEXB|HP|HSPA1A|HSPA6|HSPA8|HSP90AA1|HSP90AB1|IMPDH2|KPNB1|MGST1|MPO|NME2|PNP|PKM|CTSA|PPIA|PRKCD|DNAJC3|PRTN3|PSAP|PSMA2|PSMD2|PSMD12|PSMD13|PTPRJ|PYGB|RAB27A|RAP1A|RAP1B|S100A11|S100P|SDCB…	5.48982	2
R-HSA-199991	Membrane Trafficking	Reactome Gene Sets	-48.962	AP1B1|AP1G1|ANK2|APP|ARF4|ARF5|ARL1|CALM1|CAPZA1|CAPZB|CBL|CD59|AP1S1|CLTC|COPA|COPB1|CUX1|DAB2|DNM1|DYNC1H1|DYNC1I1|DYNC1I2|TOR1A|EPS15|GALNT2|GDI2|GNS|GOLGA2|HSPA8|LDLR|M6PR|MAN1A1|MAN2A2|MAN2A1|RAB8A|NSF|PAFAH1B3|RAB1A|RAB4A|RAB27A|RAB27B|RALA|SORT1|SEC13|SH3GL1|SNX2|SPTA1|SPTB|SPTBN1|SPTBN2|STX5|STXBP3|SURF4|TF|TFRC|TJP1|TRAPPC10|TPD52|CLTCL1|COPS3|USO1|STX16|RAB11A|NAPA|AP1S2|AP1G2|AP1M1|REP…	4.57901	1
R-HSA-72766	Translation	Reactome Gene Sets	-45.5862	DARS1|DDOST|EEF1A1|EEF1A2|EEF1G|EEF2|EIF2S1|EIF2B1|EIF2S3|EIF4A1|EIF4A2|EIF4G1|EPRS1|GSPT1|EIF3E|KARS1|RPL10A|PPA1|RPL3|RPL4|RPL7|RPL7A|RPL8|RPL11|RPL12|RPL18|RPL22|RPL30|RPL27A|RPL28|RPL29|RPLP0|RPLP1|RPN1|RPN2|RPS2|RPS3|RPS3A|RPS4X|RPS5|RPS6|RPS7|RPS8|RPS9|RPS10|RPS11|RPS12|RPS13|RPS14|RPS15A|RPS17|RPS18|RPS19|RPS20|RPS21|RPS24|RPS25|RPS26|RPS27|SRP19|SRP68|SRP72|SSR1|SSR4|TARS1|VARS1|WARS1|AIM…	6.59968	3
R-HSA-72737	Cap-dependent Translation Initiation	Reactome Gene Sets	-45.2601	EIF2S1|EIF2B1|EIF2S3|EIF4A1|EIF4A2|EIF4G1|EIF3E|RPL10A|RPL3|RPL4|RPL7|RPL7A|RPL8|RPL11|RPL12|RPL18|RPL22|RPL30|RPL27A|RPL28|RPL29|RPLP0|RPLP1|RPS2|RPS3|RPS3A|RPS4X|RPS5|RPS6|RPS7|RPS8|RPS9|RPS10|RPS11|RPS12|RPS13|RPS14|RPS15A|RPS17|RPS18|RPS19|RPS20|RPS21|RPS24|RPS25|RPS26|RPS27|EIF3B|EIF3C|EIF3D|EIF3F|EIF3H|EIF2B2|EIF2S2|RPL14|EIF5B|PABPC1|EIF3L	10.8843	3
R-HSA-72613	Eukaryotic Translation Initiation	Reactome Gene Sets	-45.2601	EIF2S1|EIF2B1|EIF2S3|EIF4A1|EIF4A2|EIF4G1|EIF3E|RPL10A|RPL3|RPL4|RPL7|RPL7A|RPL8|RPL11|RPL12|RPL18|RPL22|RPL30|RPL27A|RPL28|RPL29|RPLP0|RPLP1|RPS2|RPS3|RPS3A|RPS4X|RPS5|RPS6|RPS7|RPS8|RPS9|RPS10|RPS11|RPS12|RPS13|RPS14|RPS15A|RPS17|RPS18|RPS19|RPS20|RPS21|RPS24|RPS25|RPS26|RPS27|EIF3B|EIF3C|EIF3D|EIF3F|EIF3H|EIF2B2|EIF2S2|RPL14|EIF5B|PABPC1|EIF3L	10.8843	3
R-HSA-2262752	Cellular responses to stress	Reactome Gene Sets	-43.5856	ACADVL|ALB|APOA1|ATP6V1B2|ATP6V0C|ATP6V1C1|ATP6V1E1|BLVRA|CALR|CAPZA1|CAPZB|CDK2|CDKN2D|TPP1|DYNC1H1|DYNC1I1|DYNC1I2|EEF1A1|EIF2S1|EIF2S3|FKBP4|FKBP5|GFPT1|GPX7|GRB10|GSK3A|H2AX|HBA1|HBB|DNAJA1|HSPA1A|HSPA1L|HSPA2|HSPA6|HSPA8|HSPA9|HSP90AA1|HSP90AB1|DNAJB1|MOV10|COX3|NCF2|RPL10A|P4HB|PRKCD|DNAJC3|PSMA1|PSMA2|PSMA4|PSMA7|PSMB6|PSMB8|PSMB10|PSMC4|PSMD2|PSMD8|PSMD12|PSMD13|PSME1|RHEB|RPL3|RPL4|RPL7|…	3.9825	3
R-HSA-156827	L13a-mediated translational silencing of Ceruloplasmin expression	Reactome Gene Sets	-43.4436	EIF2S1|EIF2S3|EIF4A1|EIF4A2|EIF4G1|EIF3E|RPL10A|RPL3|RPL4|RPL7|RPL7A|RPL8|RPL11|RPL12|RPL18|RPL22|RPL30|RPL27A|RPL28|RPL29|RPLP0|RPLP1|RPS2|RPS3|RPS3A|RPS4X|RPS5|RPS6|RPS7|RPS8|RPS9|RPS10|RPS11|RPS12|RPS13|RPS14|RPS15A|RPS17|RPS18|RPS19|RPS20|RPS21|RPS24|RPS25|RPS26|RPS27|EIF3B|EIF3C|EIF3D|EIF3F|EIF3H|EIF2S2|RPL14|PABPC1|EIF3L	11.0651	3
R-HSA-8953897	Cellular responses to stimuli	Reactome Gene Sets	-43.3559	ACADVL|ALB|APOA1|ATP6V1B2|ATP6V0C|ATP6V1C1|ATP6V1E1|BLVRA|CALR|CAPZA1|CAPZB|CDK2|CDKN2D|TPP1|DYNC1H1|DYNC1I1|DYNC1I2|EEF1A1|EIF2S1|EIF2S3|FKBP4|FKBP5|GFPT1|GPX7|GRB10|GSK3A|H2AX|HBA1|HBB|DNAJA1|HSPA1A|HSPA1L|HSPA2|HSPA6|HSPA8|HSPA9|HSP90AA1|HSP90AB1|DNAJB1|MOV10|MT1G|COX3|NCF2|RPL10A|P4HB|PRKCD|DNAJC3|PSMA1|PSMA2|PSMA4|PSMA7|PSMB6|PSMB8|PSMB10|PSMC4|PSMD2|PSMD8|PSMD12|PSMD13|PSME1|RHEB|RPL3|RPL4|…	3.93915	3
R-HSA-72706	GTP hydrolysis and joining of the 60S ribosomal subunit	Reactome Gene Sets	-43.169	EIF2S1|EIF2S3|EIF4A1|EIF4A2|EIF4G1|EIF3E|RPL10A|RPL3|RPL4|RPL7|RPL7A|RPL8|RPL11|RPL12|RPL18|RPL22|RPL30|RPL27A|RPL28|RPL29|RPLP0|RPLP1|RPS2|RPS3|RPS3A|RPS4X|RPS5|RPS6|RPS7|RPS8|RPS9|RPS10|RPS11|RPS12|RPS13|RPS14|RPS15A|RPS17|RPS18|RPS19|RPS20|RPS21|RPS24|RPS25|RPS26|RPS27|EIF3B|EIF3C|EIF3D|EIF3F|EIF3H|EIF2S2|RPL14|EIF5B|EIF3L	10.9664	3
GO:0002181	cytoplasmic translation	GO Biological Processes	-42.1416	EEF2|EIF2S3|EIF4A1|EIF4A2|EIF4G1|FMR1|GSPT1|EIF3E|RPL10A|PKM|RPL3|RPL4|RPL7|RPL7A|RPL8|RPL11|RPL12|RPL18|RPL22|RPL30|RPL27A|RPL28|RPL29|RPLP0|RPLP1|RPS2|RPS3|RPS3A|RPS4X|RPS5|RPS6|RPS7|RPS8|RPS9|RPS10|RPS11|RPS12|RPS13|RPS14|RPS15A|RPS17|RPS18|RPS19|RPS20|RPS21|RPS24|RPS25|RPS26|RPS27|YBX3|EIF3B|EIF3C|EIF3D|EIF3F|EIF3H|EIF2S2|RPL14|EIF3L|RWDD1|DHX29|UNK	9.20419	3
GO:0043043	peptide biosynthetic process	GO Biological Processes	-38.497	ABCF1|APP|RHOA|CALR|DARS1|DDX1|DDX6|DMD|EEF1A1|EEF1A2|EEF1G|EEF2|EIF2S1|EIF2B1|EIF2S3|EIF4A1|EIF4A2|EIF4G1|EPRS1|FMR1|GCLC|GSPT1|GSS|HSPB1|EIF3E|KARS1|KRT17|CAPRIN1|MGST2|MOV10|NDUFA7|RPL10A|PKM|PPP1CA|PRKDC|EIF2AK2|DNAJC3|ABCE1|RPL3|RPL4|RPL7|RPL7A|RPL8|RPL11|RPL12|RPL18|RPL22|RPL30|RPL27A|RPL28|RPL29|RPLP0|RPLP1|RPS2|RPS3|RPS3A|RPS4X|RPS5|RPS6|RPS7|RPS8|RPS9|RPS10|RPS11|RPS12|RPS13|RPS14|RPS15A…	3.75615	3
R-HSA-446203	Asparagine N-linked glycosylation	Reactome Gene Sets	-38.3111	ANK2|ARF4|ARF5|CALR|CANX|CAPZA1|CAPZB|CD59|COPA|COPB1|DDOST|DYNC1H1|DYNC1I1|DYNC1I2|GFPT1|GMDS|GOLGA2|PDIA3|STT3A|MAN1A1|MAN2A2|MAN2A1|MGAT1|MGAT2|MGAT5|MVD|NSF|PGM3|PMM2|CTSA|PRKCSH|RAB1A|RPN1|RPN2|SEC13|SPTA1|SPTB|SPTBN1|SPTBN2|STX5|TRAPPC10|VCP|USO1|NAPA|COPB2|MPDU1|GOSR2|SEC24C|MLEC|SEC24D|ALG3|SEC24B|SEC23A|SEC24A|KDELR1|TMED2|COG2|PPP6R1|SEC31A|GANAB|TRAPPC3|GMPPB|TMED7|NANS|TMED9|UGGT2|NGL…	5.87671	1
R-HSA-71291	Metabolism of amino acids and derivatives	Reactome Gene Sets	-37.9535	ACADSB|ACAT1|ALDH9A1|ARG2|ASL|CKB|DARS1|DLD|EPRS1|FAH|GLS|GLUL|GOT1|GOT2|HGD|KARS1|RPL10A|PSMA1|PSMA2|PSMA4|PSMA7|PSMB6|PSMB8|PSMB10|PSMC4|PSMD2|PSMD8|PSMD12|PSMD13|PSME1|PYCR1|QDPR|RPL3|RPL4|RPL7|RPL7A|RPL8|RPL11|RPL12|RPL18|RPL22|RPL30|RPL27A|RPL28|RPL29|RPLP0|RPLP1|RPS2|RPS3|RPS3A|RPS4X|RPS5|RPS6|RPS7|RPS8|RPS9|RPS10|RPS11|RPS12|RPS13|RPS14|RPS15A|RPS17|RPS18|RPS19|RPS20|RPS21|RPS24|RPS25|RPS2…	5.25447	3
hsa04141	Protein processing in endoplasmic reticulum	KEGG Pathway	-37.0122	BAX|CALR|CANX|CAPN2|DDOST|EIF2S1|PDIA3|DNAJA1|HSPA1A|HSPA1L|HSPA2|HSPA6|HSPA8|HSP90AA1|HSP90AB1|DNAJB1|STT3A|MAN1A1|P4HB|PRKCSH|EIF2AK2|DNAJC3|PSMD2|RPN1|RPN2|RRBP1|SEC13|SSR1|SSR4|HSP90B1|UBE2D3|VCP|PDIA4|SEC24C|SEC24D|PDIA6|STUB1|SEC24B|SEC23A|HYOU1|SEC24A|HSPH1|SEC63|HSPA4L|SEC31A|GANAB|HSPBP1|ERLEC1|UBQLN2|UBQLN1|UBE2J1|DNAJB11|SEC61A2|UGGT2|NGLY1|ERO1B|SAR1A|UGGT1|TXNDC5|STT3B	7.92834	4
ko04141	Protein processing in endoplasmic reticulum	KEGG Pathway	-36.4339	BAX|CALR|CANX|CAPN2|DDOST|EIF2S1|PDIA3|DNAJA1|HSPA1A|HSPA1L|HSPA2|HSPA6|HSPA8|HSP90AA1|HSP90AB1|DNAJB1|STT3A|MAN1A1|P4HB|PRKCSH|EIF2AK2|DNAJC3|RPN1|RPN2|RRBP1|SEC13|SSR1|SSR4|HSP90B1|UBE2D3|VCP|PDIA4|SEC24C|SEC24D|PDIA6|STUB1|SEC24B|SEC23A|HYOU1|SEC24A|HSPH1|SEC63|HSPA4L|SEC31A|GANAB|HSPBP1|ERLEC1|UBQLN2|UBQLN1|UBE2J1|DNAJB11|SEC61A2|UGGT2|NGLY1|ERO1B|SAR1A|UGGT1|TXNDC5|STT3B	7.93709	4
R-HSA-109582	Hemostasis	Reactome Gene Sets	-34.4353	A1BG|SERPINA3|AHSG|ALB|ANXA2|ANXA5|APOA1|APP|RHOA|SERPINC1|ATP1B3|ATP2A2|ATP2B4|BSG|CALM1|CALU|CAPZA1|CAPZB|CD36|CD47|CD58|CD63|CDC42|CDK2|COL1A2|DGKQ|F2|F10|FGR|FN1|GLG1|GNA12|GNAS|GNG7|HBB|HBD|HBE1|HBG1|HBG2|HRAS|HRG|JCHAIN|ITIH3|ITPR1|JAK2|KLKB1|KRAS|LGALS3BP|MMP1|P2RY1|SERPINE1|PDE2A|PLCG2|PLG|PPIA|PPP2CB|SRGN|PRKACB|PRKAR1B|PRKAR2A|PRKAR2B|PRKCB|PRKCD|PRKCQ|PRTN3|PSAP|PTPN11|RAB27B|RAC2|RAP1…	3.9197	5
GO:0006457	protein folding	GO Biological Processes	-33.6181	B2M|CALR|CANX|CCT6A|TOR1A|FKBP4|FKBP5|PDIA3|DNAJA1|HSPA1A|HSPA1L|HSPA2|HSPA6|HSPA8|HSPA9|HSPB1|HSP90AA1|HSP90AB1|HSPD1|HSPE1|DNAJB1|P4HB|PFDN4|PPIA|PPIB|PPIC|DNAJC3|TBCA|TBCE|TCP1|HSP90B1|TTC1|DNAJC7|MPDU1|PDIA4|PDIA6|CRTAP|PRDX4|CCT7|CCT4|CCT2|CCT6B|CCT8|NUDC|HSPH1|DNAJB4|CDC37|HSPA4L|CCT5|ERP44|MESD|HSPBP1|CHORDC1|AHSP|DNAJB11|PPIL3|NGLY1|ERO1B|UGGT1|CCDC47|PDCL3|GRPEL1|DNAJC19	6.63624	4
GO:0048193	Golgi vesicle transport	GO Biological Processes	-33.0981	AP1G1|ARF4|ARF5|ARL1|COPA|COPB1|CUX1|EPS15|ACSL3|GOLGA2|RAB8A|NSF|RAB1A|RAB2A|SORT1|SEC13|SNX1|SNX2|SPTBN1|STX5|SURF4|TRAPPC10|VCP|USO1|SNX3|NAPA|AP1G2|COPB2|SCAMP1|GOSR2|SEC24C|SEC24D|PDCD6|SCAMP3|RACK1|SEC24B|SEC23A|HYOU1|VAMP5|SEC24A|RAB10|KDELR1|TMED2|RAB31|COG2|SEC31A|TRAPPC8|GGA3|MACF1|PITPNB|ATP2C1|TRAPPC3|SNX8|TMED7|TRAPPC12|IER3IP1|ERGIC3|RAB8B|STX18|CCDC93|TMED9|VPS13C|GOLPH3L|EXOC2|USE…	5.45389	1
WP3888	VEGFA-VEGFR2 signaling pathway	WikiPathways	-32.2597	ALB|ARF4|RHOA|RHOC|ATP6V1E1|BSG|CALR|CALU|CAPN2|CAPZB|CBL|CDC42|TPP1|CLTC|CNP|CTNNB1|DOK1|EPHA2|EIF4G1|ENG|EPRS1|EPS15|FN1|GRB10|HBD|HRAS|DNAJA1|HSPA1A|HSPB1|HSP90AA1|LDHA|MOV10|NAP1L1|NCF2|RPL10A|PNP|P4HB|PGD|PPP1CA|PRKCB|PRKCD|PTPN11|PTPRJ|RAB4A|RAP1A|RAP1B|RCN1|RPL7|RPS6|RPS11|SDCBP|SSR4|STAT1|STAT3|TBCA|NUMB|EIF3D|EIF3F|EIF3H|RAB11A|NAPA|INPP4B|WASF1|PLOD3|ATP6V0D1|MAPKAPK2|FXR2|PRDX6|FARSB|P…	4.47647	6
R-HSA-76002	Platelet activation, signaling and aggregation	Reactome Gene Sets	-27.7249	A1BG|SERPINA3|AHSG|ALB|ANXA5|APOA1|APP|RHOA|CALM1|CALU|CD36|CD63|CDC42|COL1A2|DGKQ|F2|FN1|GNA12|GNG7|HRG|ITIH3|ITPR1|LGALS3BP|P2RY1|SERPINE1|PLCG2|PLG|PPIA|SRGN|PRKCB|PRKCD|PRKCQ|PSAP|PTPN11|RAB27B|RAC2|RAP1A|RAP1B|RARRES2|SELP|SOD1|SPARC|STXBP3|TBXA2R|TF|TGFB1|TIMP1|TIMP3|CLEC3B|TRPC6|TTN|VAV1|VWF|MANF|WDR1|ABCC4|GNA13|MAGED2|MGLL|MMRN1|TOR4A|P2RY12|GNG8	5.34937	5
GO:0060627	regulation of vesicle-mediated transport	GO Biological Processes	-27.3293	AP1G1|AHSG|ANXA2|APOA1|APOA2|APP|ATP2A2|ATP6AP1|AZU1|B2M|C3|CALM1|CALR|CBL|CD36|CD47|CD63|CDC42|CNN2|DAB2|DGKQ|DNM1|TOR1A|ACSL3|FGR|FMR1|HCK|RAB8A|MSN|NSF|OPHN1|P2RY1|SERPINE1|PLCG2|SEPTIN5|PPT1|PRKAR1B|PRKCB|PRTN3|PTPRJ|RAB4A|RAB27A|RAB27B|RAC2|RALA|RAP1A|RAP1B|SDCBP|SH3GL1|SOD1|STXBP3|TF|EIPR1|NUMB|SNX3|RAB11A|RAB11B|ATG5|DNAJC6|DNM1L|RACK1|RAB10|EHD1|RAB31|PACSIN2|SNF8|RAB3GAP1|DKK1|APPL1|ATP2…	3.79214	7
R-HSA-948021	Transport to the Golgi and subsequent modification	Reactome Gene Sets	-24.6852	ANK2|ARF4|ARF5|CAPZA1|CAPZB|CD59|COPA|COPB1|DYNC1H1|DYNC1I1|DYNC1I2|GOLGA2|MAN1A1|MAN2A2|MAN2A1|MGAT1|MGAT2|MGAT5|NSF|RAB1A|SEC13|SPTA1|SPTB|SPTBN1|SPTBN2|STX5|TRAPPC10|USO1|NAPA|COPB2|GOSR2|SEC24C|SEC24D|SEC24B|SEC23A|SEC24A|KDELR1|TMED2|COG2|PPP6R1|SEC31A|TRAPPC3|TMED7|TMED9|COG6|TRAPPC9|COG8|DCTN5|COG7|TRAPPC6B	6.03554	1
GO:0007005	mitochondrion organization	GO Biological Processes	-24.6488	SLC25A4|SLC25A5|BAX|BCS1L|CALM1|CNP|TIMM8A|GCLC|GSK3A|HSPA1A|HSPA1L|HSPA9|HSP90AA1|HSPD1|MAN2A1|MPV17|ND4|ND5|NDUFA6|NDUFA9|NDUFB1|NDUFB7|NDUFB9|NDUFS2|NDUFS8|NMT1|PDE2A|PHB|PLEC|PPP2CB|RAC2|RALA|SCO1|SLC9A1|SSBP1|STAT3|TFRC|UBE2D3|UBE2L3|VDAC1|VDAC2|BECN1|WASF1|AIFM1|ATG5|NPEPPS|DNM1L|COX17|CERT1|TIMM44|PITRM1|RALBP1|PRDX3|RAB32|IMMT|CDC37|PHB2|PMPCA|HTRA2|ACAD9|STOML2|FIS1|GDAP1|TOMM7|VPS13C|DN…	3.68535	8
GO:0072594	establishment of protein localization to organelle	GO Biological Processes	-23.4627	BAX|BCS1L|PTTG1IP|CALM1|CCT6A|CD36|TIMM8A|GSK3A|DNAJA1|HSPA1L|HSPA8|HSP90AA1|HSP90AB1|HSPD1|JAK2|KPNB1|TNPO1|IPO5|M6PR|MAN1A1|NEDD4|NMT1|PRKCD|RAC2|RALA|RAN|SORT1|SEC13|SRP19|SRP68|SRP72|STAT3|TCP1|TGFB1|UBE2D3|UBE2L3|RAB11A|ZPR1|AIFM1|NPEPPS|TIMM44|PITRM1|CCT7|CCT4|CCT2|CCT8|RAB10|SEC63|CHP1|SNF8|PHB2|RAB3GAP1|CCT5|GGA3|PMPCA|TARDBP|APPL1|RANBP6|HTRA2|FIS1|IPO11|RAB8B|GDAP1|TOMM7|VPS13C|SEC61A2|…	3.92525	8
R-HSA-382551	Transport of small molecules	Reactome Gene Sets	-22.8952	ABCF1|ADD3|ALB|ABCD1|SLC25A4|SLC25A5|SLC25A6|APOA1|APOA2|APOA4|ASPH|ATP12A|ATP1B3|ATP2A2|ATP2B4|ATP6V1B2|ATP6V0C|ATP6V1C1|ATP6V1E1|ATP6V0A1|ATP6AP1|AZGP1|BSG|CALM1|CASQ1|CETP|CLCN7|CLTC|EIF2S1|EIF2S3|STOM|GNAS|GNG7|HBA1|HBB|HDLBP|LDLR|P4HB|PHB|PRKACB|PRKAR1B|PRKAR2A|PRKAR2B|PSMA1|PSMA2|PSMA4|PSMA7|PSMB6|PSMB8|PSMB10|PSMC4|PSMD2|PSMD8|PSMD12|PSMD13|PSME1|SLC1A5|SLC4A1|SLC9A1|SLC12A2|TF|TFRC|TRPC6|…	3.0633	9
R-HSA-199977	ER to Golgi Anterograde Transport	Reactome Gene Sets	-22.8702	ANK2|ARF4|ARF5|CAPZA1|CAPZB|CD59|COPA|COPB1|DYNC1H1|DYNC1I1|DYNC1I2|GOLGA2|NSF|RAB1A|SEC13|SPTA1|SPTB|SPTBN1|SPTBN2|STX5|TRAPPC10|USO1|NAPA|COPB2|GOSR2|SEC24C|SEC24D|SEC24B|SEC23A|SEC24A|KDELR1|TMED2|COG2|PPP6R1|SEC31A|TRAPPC3|TMED7|TMED9|COG6|TRAPPC9|COG8|DCTN5|COG7|TRAPPC6B	6.38042	1
GO:0055086	nucleobase-containing small molecule metabolic process	GO Biological Processes	-22.4975	ACAT1|ABCD1|AMPD2|APP|RHOA|ATIC|ATP5F1A|ATP5F1B|ATP6V0C|CNP|DLD|DUT|EPHA2|ENO1|ENO2|ACSL1|ACSL3|FASN|GALT|GFPT1|GMDS|GMPR|GPI|GSK3A|HPRT1|HSD17B4|IMPDH2|KARS1|LDHA|LDHC|ME1|MGAT1|ATP6|MVD|NME1|NME2|NME3|NME4|PNP|PDE2A|PGM3|PKLR|PKM|PMM2|PPAT|PPT1|RAN|SHMT2|SLC4A1|STAT3|TGFB1|TK2|TTR|UGDH|VCP|PUDP|SLC25A12|GMPS|PAPSS2|PAPSS1|NAMPT|BPNT1|ATP5PD|PAICS|ATP5MG|ACOT7|MLYCD|MPC2|GMPPB|NT5C|STOML2|CMPK1|…	3.36931	10
GO:0051668	localization within membrane	GO Biological Processes	-21.9924	ANK2|ANXA2|ATP1B3|ATP2B4|BAX|BCS1L|BSG|CALM1|CLTC|DAB2|DAG1|TIMM8A|DLG3|EPHA2|STOM|EPS15|ACSL3|FLOT2|HRAS|HSP90AA1|LAMA5|RAB8A|NMT1|NSF|P2RY1|PLS1|PRNP|PSAP|RALA|RAP1A|SDCBP|SLC4A1|SPTBN1|SRP19|SRP68|SRP72|SSR1|TGFB1|EIPR1|UBL4A|NUMB|SNX3|RAB11A|RAB11B|TM9SF4|RACK1|SEC23A|CIB1|TM9SF1|ARL6IP5|VAMP5|RAB10|EHD1|TMED2|RAB32|RAB35|RAB31|SEC63|CHP1|SNF8|RAB3GAP1|TNIK|GGA3|RFTN1|MESD|VPS39|MACF1|APPL1|A…	3.15591	11
R-HSA-76005	Response to elevated platelet cytosolic Ca2+	Reactome Gene Sets	-21.6323	A1BG|SERPINA3|AHSG|ALB|ANXA5|APOA1|APP|CALM1|CALU|CD36|CD63|FN1|HRG|ITIH3|LGALS3BP|SERPINE1|PLG|PPIA|SRGN|PRKCB|PSAP|RAB27B|RARRES2|SELP|SOD1|SPARC|STXBP3|TF|TGFB1|TIMP1|TIMP3|CLEC3B|TTN|VWF|MANF|WDR1|ABCC4|MAGED2|MMRN1|TOR4A	6.66611	5
GO:1901137	carbohydrate derivative biosynthetic process	GO Biological Processes	-20.6985	ACAT1|AMPD2|ATIC|ATP5F1A|ATP5F1B|ATP6V0C|CLTC|CTNNB1|DDOST|DLD|DUT|ENO1|ACSL1|ACSL3|GALNT2|GFPT1|GMDS|GOLGA2|HPRT1|IMPDH2|STT3A|JAK3|LDHC|MAN1A1|MAN2A2|MAN2A1|MGAT1|MGAT2|MGAT5|ATP6|NME1|NME2|NME3|NME4|PNP|PGM3|PKLR|PLOD1|PMM2|PPAT|PPT1|RPN1|RPN2|STAT3|TGFB1|TK2|UGDH|VCP|SLC25A12|GMPS|PLOD3|PAPSS2|PAPSS1|ITM2B|MPDU1|ALG3|TNIP1|ATP5PD|PAICS|ATP5MG|CHP1|ACOT7|MLYCD|POFUT1|MPC2|AGO2|GMPPB|STOML2|UBE…	3.14375	10
GO:0090407	organophosphate biosynthetic process	GO Biological Processes	-20.5831	ACAT1|AMPD2|APOA1|APOA2|ATIC|ATP5F1A|ATP5F1B|ATP6V0C|CAPN2|CKB|DGKQ|DLD|DUT|ENO1|ACSL1|ACSL3|HEXB|HPRT1|IDI1|IMPA1|IMPDH2|ITPKB|KARS1|LDHC|ME1|ATP6|MVD|NME1|NME2|NME3|NME4|PNP|P2RY1|PIK3C3|PKLR|PLCG2|PPAT|PPT1|STAT3|TGFB1|TK2|VCP|PDXK|SLC25A12|INPP4B|GMPS|PAPSS2|PAPSS1|MTMR6|SPTLC2|PTDSS1|NAMPT|LPCAT3|BPNT1|ATP5PD|PAICS|ATP5MG|CHP1|ACOT7|SACM1L|MLYCD|MPC2|SH3YL1|STOML2|CMPK1|NAXD|ABHD4|MTMR14|MBO…	3.29481	10
R-HSA-114608	Platelet degranulation	Reactome Gene Sets	-20.3568	A1BG|SERPINA3|AHSG|ALB|ANXA5|APOA1|APP|CALM1|CALU|CD36|CD63|FN1|HRG|ITIH3|LGALS3BP|SERPINE1|PLG|PPIA|SRGN|PSAP|RAB27B|RARRES2|SELP|SOD1|SPARC|TF|TGFB1|TIMP1|TIMP3|CLEC3B|TTN|VWF|MANF|WDR1|ABCC4|MAGED2|MMRN1|TOR4A	6.57827	5
GO:0097435	supramolecular fiber organization	GO Biological Processes	-19.9867	ADD3|ANXA2|APOA1|APP|RHOA|RHOC|ARHGAP6|B2M|BAX|DST|CAPZA1|CAPZB|CASQ1|SERPINH1|CD36|CD47|CDC42|COL1A2|COMP|CST3|DIAPH1|DYNC1H1|FKBP4|GOLGA2|HCK|HSPA1A|HSPA8|HSP90AB1|JAK2|KPNB1|KRT14|KRT17|LDLR|MAP1B|PDGFRA|PFDN4|PLEC|PLS1|PRKCD|RAC2|RAC3|RAP1GDS1|RPS3|CLIP1|SLC9A1|SPTA1|SPTB|SPTBN1|SPTBN2|SVIL|TF|TJP1|HSP90B1|TTN|WAS|WIPF1|RAB11A|WASF1|PLOD3|PSTPIP2|ARHGAP25|WDR1|RANBP9|ARPC1B|ACTR2|ARPC2|TUBGCP…	2.87376	12
GO:0006914	autophagy	GO Biological Processes	-19.8684	SLC25A4|SLC25A5|ATP2A2|ATP6V1B2|ATP6V0C|ATP6V1C1|ATP6V1E1|ATP6V0A1|CALM1|CAPNS1|CASP3|CLTC|EEF1A1|EEF1A2|EIF4G1|GOLGA2|GSK3A|HSPA8|HSPB1|HSP90AA1|ITPR1|LGALS8|RAB8A|NEDD4|PIK3C3|CTSA|PSAP|RAB1A|RHEB|TRIM21|STAT3|VCP|VDAC1|BECN1|ATP6V0D1|ATG5|SPTLC2|ATP6V1G1|DNM1L|NAMPT|STUB1|TM9SF1|CDC37|SNF8|PHB2|TRAPPC8|RAB3GAP1|EXOC7|VPS39|LARP1|CHMP2B|HTRA2|RMC1|UBQLN2|UBQLN1|NRBF2|FIS1|TOMM7|BCAS3|VPS13C|FNB…	3.29897	13
GO:0061919	process utilizing autophagic mechanism	GO Biological Processes	-19.8684	SLC25A4|SLC25A5|ATP2A2|ATP6V1B2|ATP6V0C|ATP6V1C1|ATP6V1E1|ATP6V0A1|CALM1|CAPNS1|CASP3|CLTC|EEF1A1|EEF1A2|EIF4G1|GOLGA2|GSK3A|HSPA8|HSPB1|HSP90AA1|ITPR1|LGALS8|RAB8A|NEDD4|PIK3C3|CTSA|PSAP|RAB1A|RHEB|TRIM21|STAT3|VCP|VDAC1|BECN1|ATP6V0D1|ATG5|SPTLC2|ATP6V1G1|DNM1L|NAMPT|STUB1|TM9SF1|CDC37|SNF8|PHB2|TRAPPC8|RAB3GAP1|EXOC7|VPS39|LARP1|CHMP2B|HTRA2|RMC1|UBQLN2|UBQLN1|NRBF2|FIS1|TOMM7|BCAS3|VPS13C|FNB…	3.29897	13
R-HSA-1280218	Adaptive Immune System	Reactome Gene Sets	-19.8159	AP1B1|AP1G1|B2M|C3|CALM1|CALR|CANX|CAPZA1|CAPZB|CD36|CD40|CDC42|AP1S1|CLTC|COL1A2|CTSB|CTSD|DNM1|DYNC1H1|DYNC1I1|DYNC1I2|PDIA3|HRAS|ICAM2|ITPR1|KRAS|NCF2|NEDD4|PLCG2|CTSA|PPIA|PPP2CB|PRKACB|PRKCB|PRKCQ|PSMA1|PSMA2|PSMA4|PSMA7|PSMB6|PSMB8|PSMB10|PSMC4|PSMD2|PSMD8|PSMD12|PSMD13|PSME1|PTPN11|PTPRJ|RAP1A|RAP1B|SEC13|SIPA1|SPTBN2|TRIM21|TAP2|UBE2D3|UBE2L3|UBE2V2|UBE3A|VAV1|WAS|GAN|IFITM1|AP1S2|AP1M1|N…	2.839	14
GO:0006839	mitochondrial transport	GO Biological Processes	-19.669	SLC25A4|SLC25A5|SLC25A6|ATP5F1A|ATP5F1B|BAX|BCS1L|CNP|TIMM8A|GCLC|GSK3A|HSPA1A|HSPA1L|HSP90AA1|HSPD1|ATP6|NMT1|RAC2|SLC9A1|STAT3|UBE2D3|UBE2L3|VDAC1|VDAC2|SLC25A12|AIFM1|NPEPPS|TIMM44|ATP5PD|PITRM1|ATP5MG|PMPCA|MPC2|HTRA2|STOML2|FIS1|MPC1|GDAP1|TOMM7|VPS35|VPS11|TOMM22|GRPEL1|PNPT1|MCU|SMDT1|TIMM50|SFXN1|DNAJC19|MICU2|BLOC1S2|TOMM5	4.5718	15
GO:0010035	response to inorganic substance	GO Biological Processes	-19.3594	ALAD|AKR1B1|APOA4|APP|ATIC|ATP2B4|B2M|BSG|CALM1|CALR|CAPN2|CASP3|CASP9|CD36|CDK2|CYB5A|EEF1A2|EEF2|EIF2S1|FMR1|GCLC|GNAO1|GOT1|GPI|GSK3A|GSS|HBA1|HBB|HP|HSPD1|IGFBP2|ITPKB|KRT14|LDHA|MAOB|MAP1B|MPO|MT1G|ND5|NEDD4|PKLR|PLCG2|PLEC|PPP1CA|PPP2CB|PRKCD|PRNP|PTPN11|PYCR1|QDPR|RPS3|SIPA1|SLC12A2|SOD1|SPARC|STAT1|TF|TRPC6|TTN|UBE2D3|UBE3A|VCP|SLC25A12|BECN1|GGH|CPNE3|AIFM1|CCS|PDCD6|ABCB6|RACK1|PRDX3|SE…	3.15131	16
ko04144	Endocytosis	KEGG Pathway	-19.1939	ARF5|RHOA|CAPZA1|CAPZB|CBL|CDC42|CLTC|DAB2|DNM1|EPS15|HRAS|HSPA1A|HSPA1L|HSPA2|HSPA6|HSPA8|IGF1R|LDLR|RAB8A|NEDD4|CHMP1A|PDGFRA|RAB4A|SH3GL1|SNX1|SNX2|TFRC|TGFB1|WAS|WIPF1|CLTCL1|SNX3|RAB11A|ASAP2|RAB11B|DNAJC6|ARPC1B|ARPC2|RAB10|EHD1|RAB35|RAB31|WWP1|SNF8|CHMP2B|DNM3|EHD4|VPS35|RAB22A|RUFY1|VPS25|ARAP1	4.4663	17
hsa04144	Endocytosis	KEGG Pathway	-19.1939	ARF5|RHOA|CAPZA1|CAPZB|CBL|CDC42|CLTC|DAB2|DNM1|EPS15|HRAS|HSPA1A|HSPA1L|HSPA2|HSPA6|HSPA8|IGF1R|LDLR|RAB8A|NEDD4|CHMP1A|PDGFRA|RAB4A|SH3GL1|SNX1|SNX2|TFRC|TGFB1|WAS|WIPF1|CLTCL1|SNX3|RAB11A|ASAP2|RAB11B|DNAJC6|ARPC1B|ARPC2|RAB10|EHD1|RAB35|RAB31|WWP1|SNF8|CHMP2B|DNM3|EHD4|VPS35|RAB22A|RUFY1|VPS25|ARAP1	4.4663	17
GO:0006897	endocytosis	GO Biological Processes	-18.7685	AP1G1|AHSG|ANK2|ANXA2|APP|B2M|C3|CALM1|CANX|CBL|CD36|CD63|CDC42|AP1S1|CLTC|CRP|CSNK1G3|DAB2|DGKQ|DNM1|TOR1A|EPS15|FMR1|HRAS|LBP|LDLR|LGALS3BP|M6PR|NEDD4|NME1|OPHN1|SERPINE1|PIK3C3|PLCG2|PPT1|RAB1A|RAB4A|RAB27B|RAC2|SORT1|SDCBP|SH3GL1|SNX1|SNX2|TF|TFRC|UBE3A|CLTCL1|NUMB|BECN1|AP1G2|WASF1|MTMR6|REPS2|MAPKAPK2|DNAJC6|ARHGAP25|DNM1L|RALBP1|EHD1|RAB31|PACSIN2|DKK1|MLC1|SH3BP1|DNM3|APPL1|DBNL|UBQLN2|EH…	2.98455	7
R-HSA-9012999	RHO GTPase cycle	Reactome Gene Sets	-18.5696	ADD3|ALDH3A2|RHOA|RHOC|ARHGAP4|ARHGAP6|ARHGDIA|ATP6AP1|DST|CAPZB|CCT6A|CDC42|CKB|CLTC|DIAPH1|EPHA2|STOM|FLOT2|GOLGA3|HSP90AA1|HSP90AB1|HSPE1|LBR|NCF2|OPHN1|PLXNA1|RAC2|RAC3|SHMT2|SLC1A5|SPTBN1|STK10|STX5|TFRC|VAV1|VCP|WAS|WIPF1|WASF1|COPS2|TXNL1|SH3PXD2A|ARHGAP25|CCT7|CCT2|GNA13|NUDC|IQGAP2|RALBP1|STIP1|CDC37|AKAP13|STK38|FAF2|ESYT1|SH3BP1|TMEM87A|PKN3|FNBP1L|UACA|CCDC88A|EMC3|TEX2|CDC42SE2|ARHGA…	3.43179	18
GO:0016032	viral process	GO Biological Processes	-18.5239	BSG|CANX|CDC42|CRP|CTSB|DAG1|DDX5|DDX6|EPHA2|STOM|EPS15|FMR1|HSPA1A|HSPA8|HSP90AB1|IFIT1|LDLR|LGALS1|MAN2A1|MGAT1|MGAT2|MGAT5|MX1|NEDD4|OAS2|OAS3|P4HB|PCBP1|PCBP2|CHMP1A|PHB|PPIA|PPIB|EIF2AK2|RAB1A|RAN|SLC1A5|TRIM21|STAT1|TFRC|VCP|TRIM25|IFITM1|EIF3B|EIF3D|EIF3F|SNX3|ATG5|ISG15|TNIP1|IFITM3|IFITM2|WWP1|SNF8|PHB2|LARP1|TARDBP|IFIT5|CHMP2B|PABPC1|F11R|EIF3L|PARP9|TRIM5|ANO6|APOBEC3F	3.54298	19
R-HSA-6807878	COPI-mediated anterograde transport	Reactome Gene Sets	-18.3061	ANK2|ARF4|ARF5|CAPZA1|CAPZB|CD59|COPA|COPB1|DYNC1H1|DYNC1I1|DYNC1I2|GOLGA2|NSF|RAB1A|SPTA1|SPTB|SPTBN1|SPTBN2|STX5|USO1|NAPA|COPB2|GOSR2|KDELR1|TMED2|COG2|TMED7|TMED9|COG6|COG8|DCTN5|COG7	7.07532	1
R-HSA-1280215	Cytokine Signaling in Immune system	Reactome Gene Sets	-18.1215	ANXA2|APP|B2M|CANX|CAPZA1|CASP3|CBL|CD36|CD40|CDC42|CNN2|COL1A2|CTSG|EIF4A1|EIF4A2|EIF4G1|FN1|GRB10|HCK|HRAS|HSPA8|HSPA9|HSP90AA1|IFI35|IFIT1|IFIT3|IL12RB2|IL18|JAK2|JAK3|KPNB1|KRAS|LAMA5|LBP|MMP1|MSN|MX1|NEDD4|OAS2|OAS3|P4HB|PPIA|PPP2CB|PRKCD|EIF2AK2|PRTN3|PSMA1|PSMA2|PSMA4|PSMA7|PSMB6|PSMB8|PSMB10|PSMC4|PSMD2|PSMD8|PSMD12|PSMD13|PSME1|PTPN11|PTPRJ|RALA|RAP1B|ABCE1|RPLP0|SAA1|SEC13|SOD1|TRIM21|S…	2.81096	20
R-HSA-194315	Signaling by Rho GTPases	Reactome Gene Sets	-17.9259	ADD3|ALDH3A2|RHOA|RHOC|ARHGAP4|ARHGAP6|ARHGDIA|ATP6AP1|DST|CALM1|CAPZB|CCT6A|CDC42|CKB|CLTC|CTNNB1|DIAPH1|DYNC1H1|DYNC1I1|DYNC1I2|EPHA2|STOM|FLOT2|GOLGA3|H2AX|HSP90AA1|HSP90AB1|HSPE1|LBR|PPP1R12B|NCF2|OPHN1|PIK3C3|PLXNA1|PPP2CB|PRKCB|PRKCD|RAC2|RAC3|RANGAP1|RPS27|CLIP1|SEC13|SHMT2|SLC1A5|SPTBN1|STK10|STX5|TFRC|VAV1|VCP|WAS|WIPF1|WASF1|COPS2|TXNL1|SH3PXD2A|ARHGAP25|ARPC1B|ACTR2|ARPC2|CCT7|CCT2|GNA…	2.81118	18
R-HSA-9716542	Signaling by Rho GTPases, Miro GTPases and RHOBTB3	Reactome Gene Sets	-17.8063	ADD3|ALDH3A2|RHOA|RHOC|ARHGAP4|ARHGAP6|ARHGDIA|ATP6AP1|DST|CALM1|CAPZB|CCT6A|CDC42|CKB|CLTC|CTNNB1|DIAPH1|DYNC1H1|DYNC1I1|DYNC1I2|EPHA2|STOM|FLOT2|GOLGA3|H2AX|HSP90AA1|HSP90AB1|HSPE1|LBR|PPP1R12B|NCF2|OPHN1|PIK3C3|PLXNA1|PPP2CB|PRKCB|PRKCD|RAC2|RAC3|RANGAP1|RAP1GDS1|RPS27|CLIP1|SEC13|SHMT2|SLC1A5|SPTBN1|STK10|STX5|TFRC|VAV1|VCP|WAS|WIPF1|WASF1|COPS2|TXNL1|SH3PXD2A|ARHGAP25|ARPC1B|ACTR2|ARPC2|CCT7…	2.77985	18
GO:0072657	protein localization to membrane	GO Biological Processes	-17.6793	ANK2|ANXA2|ATP1B3|ATP2B4|BAX|BCS1L|BSG|CALM1|CLTC|DAB2|DAG1|TIMM8A|DLG3|EPHA2|STOM|ACSL3|FLOT2|HRAS|HSP90AA1|LAMA5|RAB8A|NMT1|NSF|P2RY1|PLS1|PRNP|RAP1A|SDCBP|SLC4A1|SPTBN1|SRP19|SRP68|SRP72|SSR1|TGFB1|UBL4A|NUMB|RAB11A|RAB11B|TM9SF4|RACK1|SEC23A|CIB1|TM9SF1|ARL6IP5|VAMP5|RAB10|EHD1|TMED2|RAB32|RAB31|SEC63|CHP1|RAB3GAP1|TNIK|GGA3|RFTN1|MESD|MACF1|APPL1|ATP2C1|EHD4|F11R|FIS1|RAB8B|SEC61A2|GOLPH3L|C…	3.03459	11
GO:1903827	regulation of cellular protein localization	GO Biological Processes	-17.5996	ATP2B4|BDNF|CCT6A|CD36|CDC42|CLTC|CTNNB1|DAB2|DAG1|TOR1A|EPHA2|STOM|F2|ACSL3|GLUL|GSK3A|HRAS|DNAJA1|HSPA1L|HSP90AA1|HSP90AB1|JAK2|IPO5|MSN|NMT1|PLS1|PRKCD|PRNP|PTPN11|RAC2|RAN|RANGAP1|RAP1A|SPTBN1|TCP1|TFRC|TGFB1|UBE2D3|UBE2L3|VCP|NUMB|RAB11A|ZPR1|RAB11B|NPEPPS|CROCC|TM9SF4|RACK1|CIB1|CCT7|CCT4|CCT2|CCT8|CHP1|CCT5|MESD|TARDBP|APPL1|ATP2C1|ERLEC1|HTRA2|FIS1|TRAPPC12|UBE2J1|TOMM7|BCAS3|CCDC88A|VPS1…	3.13573	8
GO:0009117	nucleotide metabolic process	GO Biological Processes	-17.0786	ACAT1|ABCD1|AMPD2|APP|RHOA|ATIC|ATP5F1A|ATP5F1B|ATP6V0C|CNP|DLD|DUT|EPHA2|ENO1|ENO2|ACSL1|ACSL3|FASN|GMPR|GPI|HPRT1|HSD17B4|IMPDH2|KARS1|LDHA|LDHC|ME1|ATP6|MVD|NME1|NME2|NME3|NME4|PNP|PDE2A|PKLR|PKM|PPAT|PPT1|RAN|SLC4A1|STAT3|TGFB1|TK2|VCP|PUDP|SLC25A12|GMPS|PAPSS2|PAPSS1|NAMPT|BPNT1|ATP5PD|PAICS|ATP5MG|ACOT7|MLYCD|MPC2|NT5C|STOML2|CMPK1|NAXD|MCCC2|ELOVL7|FLAD1|PARP9|FAR1|CMPK2|NUDT16|SLC35B2	3.19021	10
GO:0035966	response to topologically incorrect protein	GO Biological Processes	-16.9256	BAX|SERPINH1|COMP|TOR1A|EIF2S1|DNAJA1|HSPA1A|HSPA1L|HSPA2|HSPA6|HSPA8|HSPA9|HSPB1|HSP90AA1|HSP90AB1|HSPD1|HSPE1|DNAJB1|EIF2AK2|DNAJC3|VCP|MANF|STUB1|RACK1|HSPH1|TMED2|DNAJB4|HSPA4L|ERP44|FAF2|TBL2|ERLEC1|UGGT2|NGLY1|UGGT1|ERMP1|RHBDD1|STT3B	5.33708	4
GO:0009165	nucleotide biosynthetic process	GO Biological Processes	-16.7169	ACAT1|AMPD2|ATIC|ATP5F1A|ATP5F1B|ATP6V0C|DLD|DUT|ENO1|ACSL1|ACSL3|HPRT1|IMPDH2|KARS1|LDHC|ME1|ATP6|NME1|NME2|NME3|NME4|PNP|PKLR|PPAT|PPT1|STAT3|TGFB1|TK2|VCP|SLC25A12|GMPS|PAPSS2|PAPSS1|NAMPT|ATP5PD|PAICS|ATP5MG|ACOT7|MLYCD|MPC2|STOML2|CMPK1|NAXD|ELOVL7|FLAD1|PARP9|CMPK2|SLC35B2	4.22012	10
GO:0006753	nucleoside phosphate metabolic process	GO Biological Processes	-16.6982	ACAT1|ABCD1|AMPD2|APP|RHOA|ATIC|ATP5F1A|ATP5F1B|ATP6V0C|CNP|DLD|DUT|EPHA2|ENO1|ENO2|ACSL1|ACSL3|FASN|GMPR|GPI|HPRT1|HSD17B4|IMPDH2|KARS1|LDHA|LDHC|ME1|ATP6|MVD|NME1|NME2|NME3|NME4|PNP|PDE2A|PKLR|PKM|PPAT|PPT1|RAN|SLC4A1|STAT3|TGFB1|TK2|VCP|PUDP|SLC25A12|GMPS|PAPSS2|PAPSS1|NAMPT|BPNT1|ATP5PD|PAICS|ATP5MG|ACOT7|MLYCD|MPC2|NT5C|STOML2|CMPK1|NAXD|MCCC2|ELOVL7|FLAD1|PARP9|FAR1|CMPK2|NUDT16|SLC35B2	3.13896	10
GO:0006888	endoplasmic reticulum to Golgi vesicle-mediated transport	GO Biological Processes	-16.6249	ARF4|COPA|COPB1|GOLGA2|RAB1A|RAB2A|SEC13|STX5|VCP|USO1|COPB2|GOSR2|SEC24C|SEC24D|PDCD6|SEC24B|SEC23A|HYOU1|SEC24A|KDELR1|TMED2|SEC31A|TRAPPC8|TRAPPC3|TMED7|TRAPPC12|IER3IP1|ERGIC3|STX18|TMED9|USE1|SAR1A|YIPF5|TRAPPC6B|TMED4	5.70512	1
GO:1901293	nucleoside phosphate biosynthetic process	GO Biological Processes	-16.5738	ACAT1|AMPD2|ATIC|ATP5F1A|ATP5F1B|ATP6V0C|DLD|DUT|ENO1|ACSL1|ACSL3|HPRT1|IMPDH2|KARS1|LDHC|ME1|ATP6|NME1|NME2|NME3|NME4|PNP|PKLR|PPAT|PPT1|STAT3|TGFB1|TK2|VCP|SLC25A12|GMPS|PAPSS2|PAPSS1|NAMPT|ATP5PD|PAICS|ATP5MG|ACOT7|MLYCD|MPC2|STOML2|CMPK1|NAXD|ELOVL7|FLAD1|PARP9|CMPK2|SLC35B2	4.18715	10
R-HSA-6811442	Intra-Golgi and retrograde Golgi-to-ER traffic	Reactome Gene Sets	-16.2653	ARF4|ARF5|ARL1|CAPZA1|CAPZB|COPA|COPB1|CUX1|DYNC1H1|DYNC1I1|DYNC1I2|GALNT2|M6PR|MAN1A1|MAN2A2|MAN2A1|NSF|PAFAH1B3|RAB1A|STX5|SURF4|STX16|NAPA|COPB2|GOSR2|KDELR1|TMED2|KIF2C|COG2|RAB3GAP1|RAB18|GOLIM4|TMED7|STX18|TMED9|KIF27|USE1|KIF15|COG6|COG8|DCTN5|COG7	4.64318	1
GO:1903829	positive regulation of cellular protein localization	GO Biological Processes	-15.9014	ATP2B4|CCT6A|EPHA2|STOM|F2|ACSL3|GSK3A|HRAS|HSPA1L|HSP90AB1|JAK2|IPO5|MSN|NMT1|PLS1|PRKCD|PRNP|RAC2|RAN|SPTBN1|TCP1|TFRC|TGFB1|UBE2D3|UBE2L3|RAB11A|ZPR1|NPEPPS|CROCC|TM9SF4|RACK1|CIB1|CCT7|CCT4|CCT2|CCT8|CHP1|CCT5|MESD|TARDBP|ATP2C1|HTRA2|FIS1|TRAPPC12|TOMM7|CCDC88A|VPS11|PARP9|DTX3L	3.96465	8
GO:0006986	response to unfolded protein	GO Biological Processes	-15.7519	BAX|SERPINH1|COMP|EIF2S1|DNAJA1|HSPA1A|HSPA1L|HSPA2|HSPA6|HSPA8|HSPA9|HSPB1|HSP90AA1|HSP90AB1|HSPD1|HSPE1|DNAJB1|EIF2AK2|DNAJC3|VCP|MANF|STUB1|RACK1|HSPH1|TMED2|DNAJB4|HSPA4L|ERP44|FAF2|TBL2|ERLEC1|ERMP1|RHBDD1|STT3B	5.54212	4
R-HSA-9609507	Protein localization	Reactome Gene Sets	-15.7128	ACO2|ACOX1|ABCD1|ALDH3A2|SLC25A4|SLC25A6|APP|ATP5F1A|ATP5F1B|BCS1L|CS|CYB5A|TIMM8A|ECH1|HSD17B4|HSPA9|HSPD1|MPV17|PRNP|STX5|UBE2D3|VDAC1|UBL4A|SLC25A12|COX17|TIMM44|PITRM1|PMPCA|MLYCD|FIS1|GDAP1|TOMM7|TOMM22|GRPEL1|TIMM50|DNAJC19|TOMM5	5.06911	15
GO:0009150	purine ribonucleotide metabolic process	GO Biological Processes	-15.538	ACAT1|ABCD1|AMPD2|APP|RHOA|ATIC|ATP5F1A|ATP5F1B|ATP6V0C|DLD|EPHA2|ENO1|ENO2|ACSL1|ACSL3|FASN|GPI|HPRT1|HSD17B4|IMPDH2|LDHA|LDHC|ATP6|MVD|NME1|NME2|NME3|NME4|PNP|PDE2A|PKLR|PKM|PPAT|PPT1|RAN|SLC4A1|STAT3|TGFB1|VCP|SLC25A12|GMPS|PAPSS2|PAPSS1|BPNT1|ATP5PD|PAICS|ATP5MG|ACOT7|MLYCD|MPC2|NT5C|STOML2|MCCC2|ELOVL7|FAR1|NUDT16|SLC35B2	3.44958	10
GO:0009259	ribonucleotide metabolic process	GO Biological Processes	-15.2435	ACAT1|ABCD1|AMPD2|APP|RHOA|ATIC|ATP5F1A|ATP5F1B|ATP6V0C|DLD|EPHA2|ENO1|ENO2|ACSL1|ACSL3|FASN|GPI|HPRT1|HSD17B4|IMPDH2|LDHA|LDHC|ATP6|MVD|NME1|NME2|NME3|NME4|PNP|PDE2A|PKLR|PKM|PPAT|PPT1|RAN|SLC4A1|STAT3|TGFB1|VCP|SLC25A12|GMPS|PAPSS2|PAPSS1|BPNT1|ATP5PD|PAICS|ATP5MG|ACOT7|MLYCD|MPC2|NT5C|STOML2|CMPK1|MCCC2|ELOVL7|FAR1|NUDT16|SLC35B2	3.35551	10
GO:0009152	purine ribonucleotide biosynthetic process	GO Biological Processes	-15.1707	ACAT1|AMPD2|ATIC|ATP5F1A|ATP5F1B|ATP6V0C|DLD|ENO1|ACSL1|ACSL3|HPRT1|IMPDH2|LDHC|ATP6|NME1|NME2|NME3|NME4|PKLR|PPAT|PPT1|STAT3|TGFB1|VCP|SLC25A12|GMPS|PAPSS2|PAPSS1|ATP5PD|PAICS|ATP5MG|ACOT7|MLYCD|MPC2|STOML2|ELOVL7|SLC35B2	4.88914	10
GO:0044403	biological process involved in symbiotic interaction	GO Biological Processes	-14.7673	AZU1|BSG|CAMP|CBL|CRP|CTSB|CTSG|DAG1|EPHA2|STOM|EPS15|F2|FMR1|FN1|HRG|HSPA1A|HSPA8|HSP90AB1|HSPD1|IFIT1|LDLR|LGALS1|P4HB|PHB|SERPINB9|PLG|PPIA|PPIB|SLC1A5|TRIM21|TCP1|TFRC|TRIM25|IFITM1|SNX3|ATG5|TNIP1|IFITM3|IFITM2|WWP1|PHB2|EXOC7|TARDBP|CHMP2B|F11R|EXOC2|TRIM5|PGLYRP2|ANO6	3.72191	19
GO:0070585	protein localization to mitochondrion	GO Biological Processes	-14.4133	BAX|BCS1L|CALM1|TIMM8A|GSK3A|DNAJA1|HSPA1L|HSP90AA1|HSPD1|NMT1|RAC2|RALA|UBE2D3|UBE2L3|AIFM1|NPEPPS|ISG15|DNM1L|TIMM44|PITRM1|PMPCA|HTRA2|FIS1|GDAP1|TOMM7|VPS11|TOMM22|GRPEL1|TIMM50|DNAJC19|TOMM5	5.53821	8
GO:0019058	viral life cycle	GO Biological Processes	-14.0163	BSG|CDC42|CTSB|DAG1|DDX5|DDX6|EPHA2|STOM|EPS15|FMR1|HSPA1A|HSPA8|HSP90AB1|IFIT1|LDLR|LGALS1|MX1|NEDD4|OAS2|OAS3|P4HB|PCBP1|PCBP2|CHMP1A|PHB|PPIA|PPIB|EIF2AK2|RAB1A|SLC1A5|TRIM21|TFRC|VCP|TRIM25|IFITM1|SNX3|ATG5|ISG15|TNIP1|IFITM3|IFITM2|WWP1|SNF8|LARP1|IFIT5|CHMP2B|PABPC1|F11R|TRIM5|APOBEC3F	3.51124	19
R-HSA-1268020	Mitochondrial protein import	Reactome Gene Sets	-13.6317	ACO2|SLC25A4|SLC25A6|ATP5F1A|ATP5F1B|BCS1L|CS|TIMM8A|HSPA9|HSPD1|VDAC1|SLC25A12|COX17|TIMM44|PITRM1|PMPCA|TOMM7|TOMM22|GRPEL1|TIMM50|DNAJC19|TOMM5	7.67645	15
R-HSA-5663202	Diseases of signal transduction by growth factor receptors and second messengers	Reactome Gene Sets	-13.553	ATIC|CALM1|CASP9|CBL|CLTC|CTNNB1|CUX1|DUSP8|EEF1G|FN1|GSK3A|HRAS|HSP90AA1|JAK2|KRAS|MARK3|MSN|PDGFRA|PHB|PPP2CB|PSMA1|PSMA2|PSMA4|PSMA7|PSMB6|PSMB8|PSMB10|PSMC4|PSMD2|PSMD8|PSMD12|PSMD13|PSME1|PTPN11|RAC2|RAP1A|RAP1B|RPS6|RRBP1|SPTBN1|STAT1|STAT3|STRN|TBL1X|TGFB1|VAV1|VCP|VWF|FXR1|KSR1|PAPSS1|CDC37|ERLIN2|SEC31A|DKK1|SND1|ERLEC1|RNF213|PSMA8	3.04286	14
R-HSA-5357801	Programmed Cell Death	Reactome Gene Sets	-13.4489	APAF1|BAX|CASP3|CASP4|CASP5|CASP9|CTNNB1|FLOT2|HSP90AA1|IL18|KPNB1|NMT1|PLEC|PRKCD|PRKCQ|PSMA1|PSMA2|PSMA4|PSMA7|PSMB6|PSMB8|PSMB10|PSMC4|PSMD2|PSMD8|PSMD12|PSMD13|PSME1|SDCBP|STAT3|TJP1|DNM1L|STUB1|CDC37|CHMP2B|APPL1|DBNL|UACA|PSMA8	4.14728	14
GO:0090150	establishment of protein localization to membrane	GO Biological Processes	-13.4481	BAX|BCS1L|CALM1|TIMM8A|STOM|ACSL3|HRAS|HSP90AA1|RAB8A|NMT1|NSF|PRNP|SDCBP|SPTBN1|SRP19|SRP68|SRP72|SSR1|UBL4A|RAB11A|RAB11B|RACK1|CIB1|VAMP5|RAB10|RAB31|SEC63|CHP1|RAB3GAP1|GGA3|RFTN1|MACF1|ATP2C1|FIS1|RAB8B|SEC61A2|GOLPH3L|VPS35|EMC3|EMC7|TOMM22|CCDC47|ATG3|RILPL2	3.75033	11
GO:0016236	macroautophagy	GO Biological Processes	-13.4332	SLC25A4|SLC25A5|ATP2A2|ATP6V1B2|ATP6V0C|ATP6V1C1|ATP6V1E1|ATP6V0A1|CALM1|CAPNS1|CASP3|LGALS8|NEDD4|PIK3C3|RAB1A|RHEB|VCP|VDAC1|BECN1|ATP6V0D1|ATG5|SPTLC2|ATP6V1G1|CDC37|SNF8|PHB2|TRAPPC8|RAB3GAP1|EXOC7|VPS39|LARP1|CHMP2B|HTRA2|UBQLN2|UBQLN1|TOMM7|VPS13C|VPS35|VIPAS39|MTMR14|ATG3|PIP4K2C|VPS25|ATP6V1C2|STING1|RAB19|MAP1LC3B2	3.5579	13
GO:1904951	positive regulation of establishment of protein localization	GO Biological Processes	-13.4019	CCT6A|CDC42|STOM|ACSL3|GLUL|GSK3A|HRAS|HSPA1L|HSP90AB1|JAK2|IPO5|NMT1|OXCT1|PPIA|PRKCD|PRNP|RAC2|RAN|TCP1|TGFB1|TTN|UBE2D3|UBE2L3|ZPR1|NPEPPS|TM9SF4|C2CD2L|DNM1L|RACK1|CIB1|CCT7|CCT4|CCT2|CCT8|CHP1|CCT5|TARDBP|MPC2|ATP2C1|HTRA2|FIS1|IER3IP1|TOMM7|BCAS3|GOLPH3L|VPS11|SAR1A|ZFAND1|MCU	3.44101	8
GO:0032388	positive regulation of intracellular transport	GO Biological Processes	-13.3067	ANXA2|CDC42|DAB2|DYNC1H1|STOM|GSK3A|HRAS|HSPA1L|HSP90AB1|JAK2|IPO5|MSN|NEDD4|NMT1|PRKCD|PRNP|RAC2|RAN|TGFB1|EIPR1|UBE2D3|UBE2L3|ZPR1|NPEPPS|TM9SF4|CIB1|EHD1|CHP1|MLC1|TARDBP|HTRA2|FIS1|STX18|TOMM7|BCAS3|VPS11|SAR1A|ZFAND1	4.20097	8
GO:0072655	establishment of protein localization to mitochondrion	GO Biological Processes	-13.2134	BAX|BCS1L|CALM1|TIMM8A|GSK3A|DNAJA1|HSPA1L|HSP90AA1|HSPD1|NMT1|RAC2|RALA|UBE2D3|UBE2L3|AIFM1|NPEPPS|TIMM44|PITRM1|PMPCA|HTRA2|FIS1|GDAP1|TOMM7|VPS11|TOMM22|GRPEL1|TIMM50|DNAJC19|TOMM5	5.39678	8
GO:0030100	regulation of endocytosis	GO Biological Processes	-13.1719	ANXA2|APP|B2M|C3|CALM1|CBL|CD36|CD63|CDC42|DAB2|DGKQ|DNM1|TOR1A|FMR1|OPHN1|SERPINE1|PLCG2|PPT1|RAB4A|SDCBP|SH3GL1|TF|NUMB|DNAJC6|DNM1L|RAB31|PACSIN2|DKK1|APPL1|UBQLN2|EHD4|RAB4B|APPL2|SCYL2|RAB17|RUFY1|ANKRD13A|ABCA13|ANO6	4.06976	7
GO:0006605	protein targeting	GO Biological Processes	-13.0086	TIMM8A|STOM|GSK3A|HRAS|HSPA1L|HSPA8|HSP90AA1|HSPD1|M6PR|MAN1A1|NEDD4|PRNP|RAB27A|RAC2|RPL11|SORT1|SDCBP|SRP19|SRP68|SRP72|SSR1|UBE2D3|UBE2L3|AIFM1|NPEPPS|TIMM44|CIB1|PITRM1|CDC37|AP4S1|SEC63|CHP1|GGA3|PMPCA|HTRA2|FIS1|RAB8B|GDAP1|TOMM7|VPS13C|SEC61A2|VPS11|TOMM22|ATG3|GRPEL1|TIMM50|DNAJC19|TOMM5	3.41373	8
GO:0010506	regulation of autophagy	GO Biological Processes	-12.6944	SLC25A4|SLC25A5|ATP6V1B2|ATP6V0C|ATP6V1C1|ATP6V1E1|ATP6V0A1|CAPNS1|CASP3|EEF1A1|EEF1A2|EIF4G1|GOLGA2|GSK3A|HSPB1|ITPR1|RAB8A|NEDD4|CTSA|PSAP|RHEB|TRIM21|STAT3|VDAC1|BECN1|ATP6V0D1|SPTLC2|ATP6V1G1|DNM1L|NAMPT|PHB2|RAB3GAP1|EXOC7|LARP1|HTRA2|RMC1|UBQLN2|UBQLN1|VPS13C|VPS35|RRAGC|MTMR9|PIP4K2C|TRIM5|MTDH|ATP6V1C2|STING1|CISD2	3.34972	13
GO:0072659	protein localization to plasma membrane	GO Biological Processes	-12.6909	ANK2|ANXA2|ATP1B3|ATP2B4|BSG|CLTC|DAB2|EPHA2|ACSL3|FLOT2|LAMA5|RAB8A|NSF|P2RY1|PLS1|PRNP|RAP1A|SLC4A1|SPTBN1|TGFB1|NUMB|RAB11A|RACK1|SEC23A|CIB1|ARL6IP5|VAMP5|RAB10|EHD1|TMED2|RAB31|TNIK|GGA3|MACF1|APPL1|ATP2C1|EHD4|F11R|RAB8B|GOLPH3L|CCDC88A|VPS35|FAM126A|RILPL2|RAB12	3.51369	11
GO:0030036	actin cytoskeleton organization	GO Biological Processes	-12.5796	ADD3|APOA1|RHOA|RHOC|ARHGAP6|ARHGDIA|CALR|CAPZA1|CAPZB|CASQ1|CD47|CDC42|CNN2|CLDN3|DIAPH1|HCK|HRAS|HRG|JAK2|KRAS|OPHN1|PDGFRA|PLEC|PLS1|PRKCD|RAC2|RAC3|RALA|RAP1GDS1|SDCBP|SLC9A1|SPTA1|SPTB|SPTBN1|SPTBN2|SVIL|TF|TJP1|HSP90B1|TTN|WAS|WIPF1|WASF1|PSTPIP2|MTSS1|ARHGAP25|WDR1|ARPC1B|ACTR2|ARPC2|IQGAP2|AKAP13|PACSIN2|TNIK|COTL1|SH3BP1|ATP2C1|DBNL|F11R|EVL|LIMA1|BCAS3|SSH3|CARMIL1|CCDC88A|SHROOM4|MYO1G…	2.45678	12
R-HSA-382556	ABC-family proteins mediated transport	Reactome Gene Sets	-12.3939	ABCF1|ABCD1|APOA1|EIF2S1|EIF2S3|PSMA1|PSMA2|PSMA4|PSMA7|PSMB6|PSMB8|PSMB10|PSMC4|PSMD2|PSMD8|PSMD12|PSMD13|PSME1|VCP|ABCC3|EIF2S2|ABCB6|ABCC4|ERLIN2|ERLEC1|PSMA8	5.63707	14
R-HSA-162909	Host Interactions of HIV factors	Reactome Gene Sets	-12.2589	AP1B1|AP1G1|SLC25A4|SLC25A5|SLC25A6|B2M|AP1S1|HCK|KPNB1|PPIA|PSMA1|PSMA2|PSMA4|PSMA7|PSMB6|PSMB8|PSMB10|PSMC4|PSMD2|PSMD8|PSMD12|PSMD13|PSME1|RAN|RANGAP1|SEC13|AP1S2|AP1M1|PSMA8	4.98164	14
GO:0070201	regulation of establishment of protein localization	GO Biological Processes	-11.8669	CCT6A|CD36|CDC42|CTSD|STOM|ACSL3|GLUL|GSK3A|HRAS|DNAJA1|HSPA1L|HSPA8|HSP90AB1|JAK2|IPO5|RAB8A|NMT1|OXCT1|PIK3C3|PPIA|PRKCD|PRNP|PTPN11|RAC2|RAN|RANGAP1|SAA1|SLC12A2|TCP1|TGFB1|EIPR1|TTN|UBE2D3|UBE2L3|SNX3|RAB11A|ZPR1|NPEPPS|TM9SF4|C2CD2L|DNM1L|RACK1|CIB1|CCT7|CCT4|CCT2|CCT8|CHP1|CCT5|TARDBP|MPC2|ATP2C1|ERLEC1|HTRA2|FIS1|IER3IP1|UBE2J1|TOMM7|BCAS3|GOLPH3L|VPS11|SAR1A|ZFAND1|MCU	2.6516	8
R-HSA-449147	Signaling by Interleukins	Reactome Gene Sets	-11.8077	ANXA2|APP|CANX|CAPZA1|CASP3|CBL|CD36|CDC42|CNN2|COL1A2|CTSG|FN1|HCK|HSPA8|HSPA9|HSP90AA1|IL12RB2|IL18|JAK2|JAK3|LAMA5|LBP|MMP1|MSN|P4HB|PPIA|PPP2CB|PRTN3|PSMA1|PSMA2|PSMA4|PSMA7|PSMB6|PSMB8|PSMB10|PSMC4|PSMD2|PSMD8|PSMD12|PSMD13|PSME1|PTPN11|RALA|RAP1B|RPLP0|SAA1|SOD1|STAT1|STAT3|TCP1|TGFB1|TIMP1|HSP90B1|VAV1|MAPKAPK2|HNRNPDL|PSMA8|BOLA2	2.80352	20
R-HSA-450408	AUF1 (hnRNP D0) binds and destabilizes mRNA	Reactome Gene Sets	-11.7452	EIF4G1|HSPA1A|HSPA8|HSPB1|PSMA1|PSMA2|PSMA4|PSMA7|PSMB6|PSMB8|PSMB10|PSMC4|PSMD2|PSMD8|PSMD12|PSMD13|PSME1|PABPC1|PSMA8	7.57675	14
GO:0030029	actin filament-based process	GO Biological Processes	-11.6756	ADD3|ANK2|APOA1|RHOA|RHOC|ARHGAP6|ARHGDIA|ATP2A2|CALR|CAPZA1|CAPZB|CASQ1|CD47|CDC42|CNN2|CLDN3|DIAPH1|HCK|HRAS|HRG|JAK2|KRAS|OPHN1|PDGFRA|PLEC|PLS1|PRKCD|RAC2|RAC3|RALA|RAP1GDS1|SDCBP|SLC9A1|SPTA1|SPTB|SPTBN1|SPTBN2|SVIL|TF|TJP1|HSP90B1|TTN|WAS|WIPF1|WASF1|PSTPIP2|MTSS1|ARHGAP25|WDR1|ARPC1B|ACTR2|ARPC2|IQGAP2|AKAP13|PACSIN2|TNIK|COTL1|SH3BP1|ATP2C1|DBNL|F11R|EVL|LIMA1|BCAS3|FNBP1L|SSH3|CARMIL1|CC…	2.30048	12
R-HSA-3858494	Beta-catenin independent WNT signaling	Reactome Gene Sets	-11.6738	RHOA|CALM1|CLTC|CTNNB1|GNAO1|GNG7|ITPR1|KRAS|MOV10|PLCB2|PRKCB|PSMA1|PSMA2|PSMA4|PSMA7|PSMB6|PSMB8|PSMB10|PSMC4|PSMD2|PSMD8|PSMD12|PSMD13|PSME1|RAC2|RAC3|AGO1|AGO2|GNG8|PSMA8	4.58866	14
GO:1990542	mitochondrial transmembrane transport	GO Biological Processes	-11.6332	SLC25A4|SLC25A5|SLC25A6|ATP5F1A|ATP5F1B|HSPD1|ATP6|VDAC1|SLC25A12|AIFM1|TIMM44|ATP5PD|ATP5MG|MPC2|STOML2|MPC1|TOMM7|GRPEL1|PNPT1|MCU|SMDT1|TIMM50|SFXN1|DNAJC19|MICU2	5.4734	15
GO:0098876	vesicle-mediated transport to the plasma membrane	GO Biological Processes	-11.5648	EPS15|ACSL3|RAB8A|NSF|SPTBN1|EIPR1|SNX3|RAB11A|RAB11B|RACK1|VAMP5|RAB10|EHD1|RAB35|RAB31|SNF8|GGA3|VPS39|MACF1|ATP2C1|EHD4|CCDC93|GOLPH3L|VPS50|VPS35|EXOC2|VPS35L|RAB17|COMMD1	4.69285	11
GO:1990778	protein localization to cell periphery	GO Biological Processes	-11.379	ANK2|ANXA2|ATP1B3|ATP2B4|BSG|CLTC|DAB2|DAG1|EPHA2|ACSL3|FLOT2|HRAS|LAMA5|RAB8A|NSF|P2RY1|PLS1|PRNP|RAP1A|SLC4A1|SPTBN1|TGFB1|NUMB|RAB11A|RACK1|SEC23A|CIB1|ARL6IP5|VAMP5|RAB10|EHD1|TMED2|RAB31|TNIK|GGA3|MACF1|APPL1|ATP2C1|EHD4|F11R|RAB8B|GOLPH3L|CCDC88A|VPS35|FAM126A|RILPL2|RAB12	3.13307	11
R-HSA-9711123	Cellular response to chemical stress	Reactome Gene Sets	-11.3317	ALB|BLVRA|GPX7|HBA1|HBB|COX3|NCF2|P4HB|PRKCD|PSMA1|PSMA2|PSMA4|PSMA7|PSMB6|PSMB8|PSMB10|PSMC4|PSMD2|PSMD8|PSMD12|PSMD13|PSME1|SCO1|SOD1|STAT3|TBL1X|PRDX6|CCS|PRDX3|TXN2|PSMA8	4.32672	14
R-HSA-8856688	Golgi-to-ER retrograde transport	Reactome Gene Sets	-11.21	ARF4|ARF5|CAPZA1|CAPZB|COPA|COPB1|DYNC1H1|DYNC1I1|DYNC1I2|GALNT2|NSF|PAFAH1B3|RAB1A|SURF4|NAPA|COPB2|KDELR1|TMED2|KIF2C|RAB3GAP1|RAB18|TMED7|STX18|TMED9|KIF27|USE1|KIF15|DCTN5	4.70136	1
GO:0006898	receptor-mediated endocytosis	GO Biological Processes	-11.0259	AP1G1|ANXA2|APP|B2M|C3|CANX|CBL|CD36|CD63|AP1S1|CLTC|DAB2|DNM1|EPS15|FMR1|LDLR|M6PR|NEDD4|OPHN1|SERPINE1|PLCG2|PPT1|SDCBP|SNX1|TF|TFRC|CLTCL1|NUMB|AP1G2|WASF1|DNAJC6|RAB31|DKK1|DNM3|DBNL|UBQLN2|FNBP1L|SCYL2|ANKRD13A	3.4977	7
GO:0007015	actin filament organization	GO Biological Processes	-10.6169	ADD3|APOA1|RHOA|RHOC|ARHGAP6|CAPZA1|CAPZB|CD47|CDC42|DIAPH1|HCK|JAK2|PLEC|PLS1|PRKCD|RAC2|RAC3|SLC9A1|SPTA1|SPTB|SPTBN1|SPTBN2|SVIL|TF|TJP1|HSP90B1|TTN|WAS|WIPF1|WASF1|PSTPIP2|ARHGAP25|WDR1|ARPC1B|ACTR2|ARPC2|IQGAP2|COTL1|SH3BP1|DBNL|F11R|EVL|LIMA1|SSH3|CARMIL1|CCDC88A|SHROOM4|MYO1G|MICAL1|MCU|ESAM|ARHGAP12|ARAP1|SAMD14	2.73447	12
R-HSA-450531	Regulation of mRNA stability by proteins that bind AU-rich elements	Reactome Gene Sets	-10.5021	EIF4G1|HSPA1A|HSPA8|HSPB1|TNPO1|PRKCD|PSMA1|PSMA2|PSMA4|PSMA7|PSMB6|PSMB8|PSMB10|PSMC4|PSMD2|PSMD8|PSMD12|PSMD13|PSME1|MAPKAPK2|PABPC1|PSMA8	5.58287	14
GO:1902903	regulation of supramolecular fiber organization	GO Biological Processes	-10.4884	ADD3|APOA1|APP|RHOA|RHOC|ARHGAP6|CAPZA1|CAPZB|CD47|CDC42|FKBP4|HCK|HSPA1A|HSPA8|LDLR|MAP1B|PFDN4|PRKCD|RPS3|CLIP1|SLC9A1|SPTA1|SPTB|SPTBN1|SPTBN2|SVIL|TJP1|WAS|WASF1|WDR1|ARPC1B|ACTR2|ARPC2|CIB1|IQGAP2|EMILIN1|AKAP13|COTL1|SH3BP1|DBNL|F11R|EVL|LIMA1|SSH3|CARMIL1|CCDC88A|COLGALT1|ESAM|ARAP1	2.87959	12
GO:0051701	biological process involved in interaction with host	GO Biological Processes	-10.4529	BSG|CBL|CTSB|DAG1|EPHA2|EPS15|HSPA1A|IFIT1|LDLR|LGALS1|P4HB|PHB|SERPINB9|PPIA|SLC1A5|TRIM21|TCP1|TFRC|TRIM25|IFITM1|SNX3|ATG5|TNIP1|IFITM3|IFITM2|WWP1|PHB2|EXOC7|CHMP2B|F11R|EXOC2|TRIM5|PGLYRP2|ANO6	3.72191	19
R-HSA-5683057	MAPK family signaling cascades	Reactome Gene Sets	-10.1773	CALM1|CDC42|DLG3|DUSP8|FN1|HRAS|HSPB1|DNAJB1|JAK2|JAK3|KRAS|MARK3|MOV10|PDGFRA|PHB|PPP2CB|PRKACB|PRKCQ|PSMA1|PSMA2|PSMA4|PSMA7|PSMB6|PSMB8|PSMB10|PSMC4|PSMD2|PSMD8|PSMD12|PSMD13|PSME1|PTPN11|RAP1A|RAP1B|SPTA1|SPTB|SPTBN1|SPTBN2|VWF|KSR1|RANBP9|AGO1|AGO2|PSMA8	3.02334	14
GO:0045807	positive regulation of endocytosis	GO Biological Processes	-10.0575	ANXA2|B2M|C3|CBL|CD36|CD63|CDC42|DAB2|DNM1|TOR1A|FMR1|SERPINE1|PLCG2|PPT1|SH3GL1|TF|DNM1L|RAB31|APPL1|APPL2|SCYL2|ABCA13|ANO6	5.08539	7
GO:0051493	regulation of cytoskeleton organization	GO Biological Processes	-9.98537	ADD3|APOA1|RHOA|RHOC|ARHGAP6|ARHGDIA|CAPN2|CAPZA1|CAPZB|CD47|CDC42|CLTC|DIAPH1|DYNC1H1|FKBP4|HCK|HRAS|HRG|HSPA1A|MAP1B|CHMP1A|PDGFRA|PRKCD|RAC2|RAC3|RPS3|CLIP1|SLC9A1|SPTA1|SPTB|SPTBN1|SPTBN2|SVIL|TJP1|WAS|WASF1|WDR1|ARPC1B|ACTR2|ARPC2|CIB1|IQGAP2|AKAP13|COTL1|SH3BP1|CLIC4|CHMP2B|DBNL|F11R|EVL|LIMA1|BCAS3|SSH3|CARMIL1|CCDC88A|KIF15|ESAM|NEXN|ARAP1	2.50486	12
GO:0051258	protein polymerization	GO Biological Processes	-9.83734	ADD3|RHOA|ARHGAP6|CAPZA1|CAPZB|CASQ1|DIAPH1|FKBP4|GOLGA2|HCK|HSPA1A|HSP90AA1|JAK2|MAP1B|PRKCD|RPS3|CLIP1|SPTA1|SPTB|SPTBN1|SPTBN2|SVIL|VDAC2|WAS|WASF1|PSTPIP2|RANBP9|DNM1L|ARPC1B|ACTR2|ARPC2|TUBGCP3|IQGAP2|TUBGCP2|COTL1|TUBGCP4|DBNL|EVL|SSH3|CARMIL1|ESAM	3.09321	12
GO:0032970	regulation of actin filament-based process	GO Biological Processes	-9.35886	ADD3|ANK2|APOA1|RHOA|RHOC|ARHGAP6|ARHGDIA|ATP2A2|CAPZA1|CAPZB|CD47|CDC42|CNN2|HCK|HRAS|HRG|PDGFRA|PRKCD|RAC2|RAC3|SLC9A1|SPTA1|SPTB|SPTBN1|SPTBN2|SVIL|TJP1|WAS|WASF1|WDR1|ARPC1B|ACTR2|ARPC2|IQGAP2|AKAP13|COTL1|SH3BP1|DBNL|F11R|EVL|LIMA1|BCAS3|SSH3|CARMIL1|CCDC88A|ABRACL|ESAM|ARAP1	2.70685	12
GO:0016241	regulation of macroautophagy	GO Biological Processes	-9.12575	SLC25A4|SLC25A5|ATP6V1B2|ATP6V0C|ATP6V1C1|ATP6V1E1|ATP6V0A1|CAPNS1|CASP3|NEDD4|RHEB|VDAC1|BECN1|ATP6V0D1|SPTLC2|ATP6V1G1|RAB3GAP1|EXOC7|LARP1|UBQLN2|UBQLN1|VPS13C|VPS35|PIP4K2C|ATP6V1C2|STING1	4.11786	13
GO:0032984	protein-containing complex disassembly	GO Biological Processes	-9.01862	ADD3|ATP2A2|CALM1|CAPZA1|CAPZB|GSPT1|HSPA8|IGF1R|MAP1B|NSF|CHMP1A|PPP1CA|ABCE1|SH3GL1|SPTA1|SPTB|SPTBN1|SPTBN2|SVIL|VCP|NAPA|DNAJC6|WDR1|CIB1|KIF2C|SH3BP1|CHMP2B|UBQLN1|LIMA1|CARMIL1|VIPAS39|MICAL1|ZFAND1|MAP1LC3B2	3.30118	12
GO:0032956	regulation of actin cytoskeleton organization	GO Biological Processes	-8.86051	ADD3|APOA1|RHOA|RHOC|ARHGAP6|ARHGDIA|CAPZA1|CAPZB|CD47|CDC42|HCK|HRAS|HRG|PDGFRA|PRKCD|RAC2|RAC3|SLC9A1|SPTA1|SPTB|SPTBN1|SPTBN2|SVIL|TJP1|WAS|WASF1|WDR1|ARPC1B|ACTR2|ARPC2|IQGAP2|AKAP13|COTL1|SH3BP1|DBNL|F11R|EVL|LIMA1|BCAS3|SSH3|CARMIL1|CCDC88A|ESAM|ARAP1	2.75234	12
GO:0006892	post-Golgi vesicle-mediated transport	GO Biological Processes	-8.83044	AP1G1|EPS15|ACSL3|NSF|SORT1|SPTBN1|AP1G2|SCAMP1|SCAMP3|RACK1|VAMP5|RAB10|RAB31|GGA3|MACF1|ATP2C1|CCDC93|VPS13C|GOLPH3L|EXOC2|VPS35L|COMMD1	4.63484	11
GO:0010038	response to metal ion	GO Biological Processes	-8.26986	ALAD|APP|B2M|BSG|CALM1|CALR|CASP3|CASP9|CYB5A|EIF2S1|GCLC|GOT1|GPI|GSK3A|GSS|IGFBP2|ITPKB|KRT14|MAOB|MT1G|NEDD4|PKLR|PLCG2|PPP1CA|PPP2CB|PRNP|QDPR|SLC12A2|SOD1|SPARC|TF|TTN|UBE2D3|SLC25A12|BECN1|GGH|CPNE3|PDCD6|ABCB6|SEC31A|CLIC4|CACYBP|ALG2|SLFN14	2.63428	16
GO:0035967	cellular response to topologically incorrect protein	GO Biological Processes	-8.06092	BAX|TOR1A|EIF2S1|HSPA1A|HSPA1L|HSPA2|HSPA6|HSPA8|HSPA9|HSPD1|EIF2AK2|VCP|STUB1|RACK1|TMED2|TBL2|ERLEC1|UGGT2|NGLY1|UGGT1|ERMP1|RHBDD1	4.23528	4
GO:0032456	endocytic recycling	GO Biological Processes	-7.763	EPS15|RAB8A|EIPR1|SNX3|RAB11A|RAB11B|EHD1|RAB35|SNF8|GGA3|VPS39|EHD4|CCDC93|VPS50|VPS35|VPS35L|RAB17	5.20048	11
GO:0043112	receptor metabolic process	GO Biological Processes	-7.52424	ANXA2|CD36|CD63|CLTC|DNM1|EPS15|FMR1|NEDD4|NSF|OPHN1|PLCG2|SDCBP|SNX1|TFRC|TGFB1|NUMB|BECN1|RAB11B|RAB31|DKK1|DNM3|UBQLN2|SCYL2|ANKRD13A|ARAP1|DTX3L	3.47676	7
GO:0006893	Golgi to plasma membrane transport	GO Biological Processes	-7.16194	ACSL3|NSF|SPTBN1|RACK1|VAMP5|RAB10|RAB31|GGA3|MACF1|ATP2C1|CCDC93|GOLPH3L|EXOC2|VPS35L|COMMD1	5.40278	11
GO:0061951	establishment of protein localization to plasma membrane	GO Biological Processes	-7.16194	ACSL3|RAB8A|NSF|SPTBN1|RAB11A|RACK1|VAMP5|RAB10|RAB31|GGA3|MACF1|ATP2C1|GOLPH3L|VPS35|RILPL2	5.40278	11
GO:0044409	entry into host	GO Biological Processes	-7.11632	BSG|CBL|CTSB|DAG1|EPHA2|EPS15|HSPA1A|LDLR|LGALS1|P4HB|PHB|SLC1A5|TRIM21|TFRC|TRIM25|IFITM1|SNX3|IFITM3|IFITM2|WWP1|EXOC7|F11R|EXOC2|TRIM5	3.52602	19
GO:0052126	movement in host environment	GO Biological Processes	-7.05122	BSG|CBL|CTSB|DAG1|EPHA2|EPS15|HSPA1A|LDLR|LGALS1|P4HB|PHB|PPIA|SLC1A5|TRIM21|TFRC|TRIM25|IFITM1|SNX3|IFITM3|IFITM2|WWP1|EXOC7|CHMP2B|F11R|EXOC2|TRIM5	3.29897	19
GO:0048259	regulation of receptor-mediated endocytosis	GO Biological Processes	-6.80337	ANXA2|APP|B2M|C3|CBL|CD63|DAB2|FMR1|OPHN1|SERPINE1|PLCG2|PPT1|SDCBP|TF|NUMB|DNAJC6|DKK1|UBQLN2|SCYL2|ANKRD13A	3.9178	7
GO:0034620	cellular response to unfolded protein	GO Biological Processes	-6.63727	BAX|EIF2S1|HSPA1A|HSPA1L|HSPA2|HSPA6|HSPA8|HSPA9|HSPD1|EIF2AK2|VCP|STUB1|RACK1|TMED2|TBL2|ERLEC1|ERMP1|RHBDD1	4.18715	4
GO:0031623	receptor internalization	GO Biological Processes	-6.13918	CD36|CD63|CLTC|DNM1|EPS15|FMR1|NEDD4|OPHN1|PLCG2|SDCBP|SNX1|TFRC|NUMB|RAB31|DKK1|DNM3|UBQLN2|SCYL2|ANKRD13A	3.72191	7
GO:0046718	viral entry into host cell	GO Biological Processes	-5.68096	BSG|CTSB|DAG1|EPHA2|EPS15|HSPA1A|LDLR|LGALS1|P4HB|PHB|SLC1A5|TRIM21|TFRC|TRIM25|IFITM1|SNX3|IFITM3|IFITM2|WWP1|F11R|TRIM5	3.23421	19
GO:0048260	positive regulation of receptor-mediated endocytosis	GO Biological Processes	-5.52366	ANXA2|B2M|C3|CBL|CD63|DAB2|FMR1|SERPINE1|PLCG2|PPT1|TF|SCYL2	5.05618	7
R-HSA-6785807	Interleukin-4 and Interleukin-13 signaling	Reactome Gene Sets	-5.21245	CD36|COL1A2|FN1|HSPA8|HSP90AA1|IL18|JAK2|JAK3|LAMA5|LBP|MMP1|SAA1|STAT1|STAT3|TGFB1|TIMP1|HSP90B1	3.51514	20
GO:0052372	modulation by symbiont of entry into host	GO Biological Processes	-5.07395	LGALS1|P4HB|TRIM21|TRIM25|IFITM1|SNX3|IFITM3|IFITM2|EXOC7|EXOC2|TRIM5	5.01319	19
GO:0046686	response to cadmium ion	GO Biological Processes	-5.06365	ALAD|B2M|CYB5A|GCLC|GOT1|GPI|GSS|MT1G|PRNP|SOD1|SPARC|UBE2D3|ABCB6	4.26925	16
GO:0043903	regulation of biological process involved in symbiotic interaction	GO Biological Processes	-4.10387	LGALS1|P4HB|TRIM21|TRIM25|IFITM1|SNX3|IFITM3|IFITM2|EXOC7|CHMP2B|EXOC2|TRIM5	3.72191	19
GO:0046596	regulation of viral entry into host cell	GO Biological Processes	-4.08436	LGALS1|P4HB|TRIM21|TRIM25|IFITM1|SNX3|IFITM3|IFITM2|TRIM5	4.78532	19
GO:0071241	cellular response to inorganic substance	GO Biological Processes	-4.07049	ALAD|APP|B2M|CALR|CDK2|EIF2S1|FMR1|GSK3A|ITPKB|MT1G|PLCG2|PRNP|SLC12A2|SOD1|TF|UBE2D3|BECN1|CPNE3|AIFM1|ABCB6|CLIC4|CACYBP|DDI2|SLFN14	2.37148	16
GO:0002090	regulation of receptor internalization	GO Biological Processes	-3.70351	CD63|FMR1|OPHN1|PLCG2|SDCBP|NUMB|DKK1|UBQLN2|SCYL2|ANKRD13A	3.9178	7
GO:0071248	cellular response to metal ion	GO Biological Processes	-3.24196	ALAD|APP|B2M|CALR|EIF2S1|GSK3A|ITPKB|MT1G|PLCG2|PRNP|SLC12A2|SOD1|TF|UBE2D3|BECN1|CPNE3|ABCB6|CLIC4|CACYBP|SLFN14	2.26716	16
